# Supplementary material for: Integrator complex subunit 6 (INTS6) inhibits hepatocellular carcinoma growth by Wnt pathway and serve as a prognostic marker
Source: BMC Cancer. 2017 Sep 12;17:644. doi: 10.1186/s12885-017-3628-3 (PMC5596937; doi:10.1186/s12885-017-3628-3)
Supplement: Additional file 1: — Microarray data files of the differential mRNA expression in HCC. (XLS 2230 kb) [file 12885_2017_3628_MOESM1_ESM.xls]

## Sheet: Cancer vs Normal_up
# Fold-Change cut-off: 2.0 # P-value cut-off: 0.05 # Condition pairs: Cancer vs Normal # Column A: ProbeName, it represents probe name. # Column B: P-value, P-value calculated from t-test. # Column C: FCAbsolute, the absolute ratio (no log scale) of normalized intensities between two conditions. # Column D: Regulation, it depicts which group has greater or lower intensity values wrt other group. …
Cancer vs Normal 2.0 fold up regulated mRNAs
	P-value	Fold change and Regulation		Group--Raw Intensity		Group--Normalized Intensity		Raw Intensity						Normalized Intensity						Annotations
ProbeName	p-value	FCAbsolute	regulation	Cancer(raw)	Normal(raw)	Cancer(normalized)	Normal(normalized)	[1-1, Cancer](raw)	[1-3, Normal](raw)	[2-1, Cancer](raw)	[2-3, Normal](raw)	[3-1, Cancer](raw)	[3-3, Normal](raw)	[1-1, Cancer](normalized)	[1-3, Normal](normalized)	[2-1, Cancer](normalized)	[2-3, Normal](normalized)	[3-1, Cancer](normalized)	[3-3, Normal](normalized)	type	seqname	GeneSymbol	source	RNAlength	chrom	strand	txStart	txEnd	Xhyb	probeSeq	EntrezID	unigene	GO	ProteinAccession	product
ASHG19A3A039819	0.0191262	3.60065	up	31.3056	14.9072	4.98718	3.13893	19.8575	12.3763	33.5167	13.5148	40.5425	18.8303	4.47019	3.10744	4.89093	2.53566	5.60042	3.77368	coding	NM_001037735	ZNF630	RefSeq_coding	2529	chrX	-	47917568	47930508	AK308650,	ATTGTCACATCCAGCTGTTGAAGAGTGGTTAACTCAGCTTGATCTCCGAAGACTCTTCTG	57232	Hs.650883	GO:0003677|GO:0046872|GO:0008270|GO:0006355|GO:0005622|GO:0005634	NP_001177184	Zinc finger protein 630
ASHG19A3A016103	0.0320755	2.00396	up	45.614	33.2288	5.5072	4.50435	60.0263	37.8347	48.4985	29.8525	28.3173	31.9992	5.98953	4.78313	5.42287	4.18493	5.10919	4.54498	coding	NM_152290	C1orf158	RefSeq_coding	1077	chr1	+	12806162	12821101		TAAACTCAGAGTACGAGATCTGGCCCGTCAAAGGTGCTCTCAGAATCATCATCTGCATTT	93190	Hs.98095		NP_689503	Chromosome 1 open reading frame 158
ASHG19A3A015005	0.0428355	2.21851	up	16.2284	12.6437	4.02858	2.87899	24.8872	11.8906	13.5422	17.6849	10.2558	8.35572	4.78376	3.04955	3.54083	2.77611	3.76117	2.81132	coding	NM_020935	USP37	RefSeq_coding	8032	chr2	-	219314973	219433084		ATTCTTGTGAGAAGTGTGGTGGGAAGTGTGCTCTTGTCAGGCACAAATTTAACAGGCTTC	57695	Hs.166068	GO:0008234|GO:0008233|GO:0004221|GO:0006511|GO:0005634	NP_065986	Ubiquitin specific peptidase 37
ASHG19A3A050648	0.0211022	2.00604	up	1413.92	767.769	10.5117	9.50731	1014.3	974.228	1976.17	650.902	1251.29	678.178	10.0252	9.31992	10.8624	9.68689	10.6474	9.51514	coding	NM_138476	MDP1	RefSeq_coding	731	chr14	-	24683159	24685241		TCTCCCAGATGATCTTCTTTGATGATGAGAGGCGGAATATTGTAGACGTCAGCAAACTGG	145553	Hs.220963	GO:0016787|GO:0046872|GO:0004725	NP_612485	Magnesium-dependent phosphatase 1
ASHG19A3A047740	0.00286117	2.71982	up	130.377	60.7508	7.01617	5.57265	95.6904	63.6027	174.013	47.8872	121.427	70.7625	6.64663	5.53855	7.2515	5.38646	7.15037	5.79296	coding	NM_005730	CTDSP2	RefSeq_coding	5038	chr12	-	58213711	58240747		TCAAGGAAGGATCTGTGTGGTCATTGACCTCGATGAAACCCTTGTGCATAGCTCCTTTAA	10106	Hs.524530	GO:0008420|GO:0016787|GO:0046872|GO:0004721|GO:0006470|GO:0005634|GO:0005625	NP_005721	CTD (carboxy-terminal domain, RNA polymerase II, polypeptide A) small phosphatase 2
ASHG19A3A036234	0.0436332	2.23913	up	25.2435	19.0279	4.73609	3.57315	28.7218	20.178	25.8724	28.3095	21.1364	8.59619	4.98265	3.85881	4.51359	4.03211	4.71203	2.82854	coding	NM_178564	NRBP2	RefSeq_coding	3538	chr8	-	144915917	144924200		AGAGTACGTGTCATCAGGCAGCCTCAAGCAATTCCTCAAAAAGACCAAGAAGAACCACAA	340371	Hs.521926	GO:0005524|GO:0000166|GO:0004672|GO:0043524|GO:0007399|GO:0030182|GO:0006468|GO:0005737	NP_848659	Nuclear receptor binding protein 2
ASHG19A3A018503	0.00127274	3.65988	up	23.7061	8.90763	4.6511	2.7793	20.9099	12.8034	28.2671	5.82023	21.9413	8.09922	4.54458	3.15734	4.64353	2.38664	4.76519	2.79393	coding	NM_001001433	STX16	RefSeq_coding	4959	chr20	+	57226327	57254580		TTTAACCGACGCTTTCTTGTTGTTGCGGAATAATTCCATCCAAAACCGGCAGCTGTTAGC	8675	Hs.307913	GO:0005484|GO:0005515|GO:0006891|GO:0006886|GO:0042147|GO:0016192|GO:0005794|GO:0000139|GO:0031201|GO:0005737|GO:0016021|GO:0016020|GO:0005792	NP_003754	Syntaxin 16
ASHG19A3A047306	0.00356399	3.00773	up	25.8288	15.6752	4.77103	3.18236	23.7596	10.2476	24.7521	21.8463	28.9749	14.9316	4.71826	2.8797	4.45179	3.23128	5.14305	3.4361	coding	NM_197948	CLEC7A	RefSeq_coding	2503	chr12	-	10269375	10282868	NM_197947,	AACCCACACAATCATCTTTAGAAGACAGTGTGACTCCTACCAAAGCTGTCAAAACCACAG	64581	Hs.143929	GO:0001874|GO:0042287|GO:0005488|GO:0001846|GO:0008329|GO:0005529|GO:0042110|GO:0009756|GO:0008037|GO:0002752|GO:0016337|GO:0042832|GO:0001879|GO:0006954|GO:0045087|GO:0002221|GO:0006911|GO:0006910|GO:0050766|GO:0032760|GO:0002238|GO:0005737|GO:0009897|GO:0016021|GO:0016020	NP_922945	C-type lectin domain family 7, member A
ASHG19A3A006295	0.0206763	2.26432	up	66.1442	39.6442	6.09317	4.91409	68.378	28.4262	67.6001	48.3791	62.4545	42.1273	6.18001	4.36267	5.9017	5.40795	6.19779	4.97165	coding	NM_172087	TNFSF13	RefSeq_coding	2245	chr17	+	7461608	7464925		GCAGTGCTCACCCAAAAACAGAAGAATGACTCCGATGTGACAGAGGTGATGTGGCAACCA	8741	Hs.54673	GO:0005125|GO:0005515|GO:0005102|GO:0005164|GO:0016070|GO:0006955|GO:0016071|GO:0008284|GO:0048298|GO:0007165|GO:0005576|GO:0005615|GO:0016020|GO:0005654	NP_742085	Tumor necrosis factor (ligand) superfamily, member 13
ASHG19A3A035076	0.0134159	2.75932	up	25.0951	16.1202	4.70335	3.23904	19.7962	18.9481	34.0338	15.8955	21.4553	13.5168	4.46357	3.75805	4.91331	2.65247	4.73317	3.30659	coding	NM_177525	MEST	RefSeq_coding	2419	chr7	+	130131172	130146129		AAACCGGACTTTGTGCAACTTTGGCCATAGTGGCCATCCCATGAATCTGTTTACTAGCTT	4232	Hs.270978	GO:0016787|GO:0005515|GO:0007498|GO:0005783|GO:0005789|GO:0016021|GO:0016020	NP_803491	Mesoderm specific transcript homolog (mouse)
ASHG19A3A008817	0.0250116	3.08613	up	27.1352	14.8426	4.821	3.19521	22.4224	12.1627	35.9058	9.74556	23.0775	22.6197	4.64202	3.08104	4.99224	2.47208	4.82875	4.0325	coding	NM_032134	QRICH2	RefSeq_coding	5411	chr17	-	74270129	74303761		AATTCACTGCGTAGAATGAGTTCTAGTTTCCCCACGGCAGTGGAGACATTTCATCTGATG	84074	Hs.252739	GO:0005515	NP_115510	Glutamine rich 2
ASHG19A3A002921	0.00720373	3.37543	up	35.0491	18.7179	5.19653	3.44146	28.9767	22.7838	38.3191	20.1493	37.8516	13.2206	4.99378	4.03844	5.0856	3.00737	5.51021	3.27857	coding	NM_001146155	PTGR2	RefSeq_coding	2568	chr14	+	74318546	74352166		CCCGAAGCTGCTTCGGGCCCCAGCGGAGTATTTTATACAGAAATCTTGTGAAACCACTGC	145482	Hs.632344	GO:0047522|GO:0005488|GO:0016491|GO:0008270|GO:0055114|GO:0005737|GO:0005739	NP_689657	Prostaglandin reductase 2
ASHG19A3A043431	0.0215721	2.17526	up	12.98	9.55428	3.75945	2.63826	16.9396	11.5222	13.8693	10.6822	8.13125	6.45846	4.23934	3.01126	3.57526	2.48759	3.46375	2.41593	coding	NM_001004298	C10orf90	RefSeq_coding	3097	chr10	-	128113575	128210010		AGTTCGTAAGCCTCAGTTCATTTCTCGCTCACAAGAACGGCTGAAGAAGCTTGAACACAT	118611	Hs.587663		NP_001004298	Chromosome 10 open reading frame 90
ASHG19A3A006656	0.0115783	3.46756	up	22.1894	11.3698	4.52545	2.73153	27.0763	5	25.2028	23.2513	14.289	5.85816	4.90561	2.41755	4.47903	3.42971	4.1917	2.34732	coding	NM_182918	ERG	RefSeq_coding	4945	chr21	-	39751951	39870428		TTGATCGCATTATGGCCAGCACTATTAAGGAAGCCTTATCAGTTGTGAGTGAGGACCAGT	2078	Hs.473819	GO:0003677|GO:0005515|GO:0043565|GO:0003700|GO:0004871|GO:0008283|GO:0007275|GO:0006468|GO:0006355|GO:0007165|GO:0005737|GO:0005634|GO:0030529	NP_891548	V-ets erythroblastosis virus E26 oncogene homolog (avian)
ASHG19A3A047966	0.0012362	2.0146	up	11.4682	9.83845	3.61494	2.60444	12.4185	5.39663	13.7312	17.4947	8.25485	6.624	3.80079	2.54744	3.56017	2.7609	3.48386	2.50499	coding	NM_014840	NUAK1	RefSeq_coding	6821	chr12	-	106457124	106533811		TATGGAACAATGCCCTTCGATGGTTTCGATCACAAAAACCTCATTCGGCAAATCAGCAGC	9891	Hs.728863	GO:0005524|GO:0046872|GO:0000166|GO:0005515|GO:0004674|GO:0016740|GO:0006468	NP_055655	NUAK family, SNF1-like kinase, 1
ASHG19A3A002229	0.0497081	2.04348	up	24.7469	21.7946	4.71099	3.67996	21.58	25.648	29.1057	19.9789	23.555	19.757	4.58787	4.21085	4.68462	2.98847	4.86048	3.84057	coding	NM_001131034	RNF212	RefSeq_coding	2667	chr4	-	1065268	1107582		ATTAGTCCACCTCAAGATGGACGAATGGGGCCACATCTAACAGCTTCTTTCTGTTTCATC	285498	Hs.248290	GO:0046872|GO:0008270	NP_919420	Ring finger protein 212
ASHG19A3A023175	0.0214063	4.91925	up	75.4947	23.2768	6.06297	3.76453	33.733	15.1085	134.119	22.4673	58.6323	32.2546	5.20158	3.41701	6.87596	3.31864	6.11135	4.55793	coding	NM_000174	GP9	RefSeq_coding	858	chr3	+	128779644	128781253		TCAGCCCAAACCACCAGAAGCCCAGAATAAACTGGCAGCTCAGCTGTTTTATATAAGCTC	2815	Hs.1144	GO:0005515|GO:0007596|GO:0007597|GO:0007155|GO:0030168|GO:0005887|GO:0005886|GO:0005886	NP_000165	Glycoprotein IX (platelet)
ASHG19A3A053837	0.0303489	2.71192	up	38.1474	24.438	5.28416	3.84484	39.8641	22.3447	48.0968	20.5352	26.4813	30.434	5.424	4.0111	5.41104	3.05342	5.01743	4.47	coding	NM_013241	FHOD1	RefSeq_coding	3865	chr16	-	67263293	67281425		TGTCATTAAGGCTGCTCTGCTCAACTTTGATGAGTTTGCTGTCAGCAAGGATGGCATTGA	29109	Hs.95231	GO:0003779|GO:0005515|GO:0030036|GO:0016043|GO:0005737|GO:0005856|GO:0005634	NP_037373	Formin homology 2 domain containing 1
ASHG19A3A002592	0.0234163	2.08038	up	57.9143	39.5915	5.89479	4.83794	68.5462	28.8893	58.0968	38.4102	47.0999	51.475	6.18417	4.38921	5.68796	4.84899	5.81223	5.27563	coding	NM_001144943	RAB34	RefSeq_coding	1333	chr17	-	27041298	27045286	NM_001142625,NM_001142624,	GATTCCCCATCACCAATTCGGCTGGGGCGCCCTGCAAGGCCGCAGGCAGGATGAACATTC	83871	Hs.301853	GO:0005525|GO:0003924|GO:0019001|GO:0000166|GO:0006897|GO:0015031|GO:0007264|GO:0005794|GO:0005737|GO:0005769|GO:0001726	NP_114140	RAB34, member RAS oncogene family
ASHG19A3A052871	0.000281143	11.4924	up	90.0832	12.988	6.51589	2.99329	97.2845	5.3342	98.223	23.9036	74.7421	9.72629	6.67157	2.54366	6.42697	3.51949	6.44913	2.91671	coding	NM_024966	SEMA6D	RefSeq_coding	2290	chr15	+	48010685	48057677		CCTCTCTTATCTTGCAGATATATTCCAAGATGCTACATGCAGCAGACAGCTGTGAGCTTG	80031	Hs.511265	GO:0004872|GO:0030215|GO:0007411|GO:0030154|GO:0007275|GO:0007399|GO:0005737|GO:0016021|GO:0005886	NP_705872	Sema domain, transmembrane domain (TM), and cytoplasmic domain, (semaphorin) 6D
ASHG19A3A020859	0.00227572	2.96251	up	225.695	96.7304	7.84389	6.27707	189.448	126.175	280.398	60.2619	207.239	103.754	7.62236	6.5172	7.95797	5.88632	7.95134	6.42769	coding	NM_000404	GLB1	RefSeq_coding	2588	chr3	-	33038099	33138694	NM_001079811,	TGATGTGGTTCTGTTTACCACTGATGGAGCACATAAAACATTCCTGAAATGTGGGGCCCT	2720	Hs.443031	GO:0004565|GO:0043169|GO:0004553|GO:0005515|GO:0005975|GO:0005737|GO:0005764|GO:0048471	NP_001129074	Galactosidase, beta 1
ASHG19A3A010804	0.00367896	2.63877	up	104.442	49.1579	6.67053	5.27067	95.3302	44.9788	147.811	49.4342	70.1849	53.0605	6.64131	5.02971	7.01678	5.45756	6.35351	5.32473	coding	NM_005481	MED16	RefSeq_coding	2952	chr19	-	867961	893218		ATTGACAAGGTCATGATCAACCTCAAGACGGAGGAATTTGTGCTGGACATGAACACACTG	10025	Hs.365207	GO:0004872|GO:0046966|GO:0030375|GO:0016563|GO:0003713|GO:0003712|GO:0042809|GO:0030521|GO:0010467|GO:0006357|GO:0030518|GO:0006366|GO:0006367|GO:0016592|GO:0005654|GO:0005634	NP_005472	Mediator complex subunit 16
ASHG19A3A027596	0.00239412	4.02251	up	195.115	59.5846	7.57598	5.56789	130.366	55.5646	284.725	51.4987	170.252	71.6906	7.09291	5.33786	7.9802	5.55015	7.65484	5.81565	coding	NM_001155	ANXA6	RefSeq_coding	2915	chr5	-	150480267	150537367		AACAGATGAAGCCCAGTTCATTTACATCTTGGGAAATCGCAGCAAGCAGCATCTTCGGTT	309	Hs.412117	GO:0005509|GO:0005544|GO:0005515|GO:0005737|GO:0042470	NP_001180473	Annexin A6
ASHG19A3A008775	0.00698365	2.55553	up	20.6239	14.6683	4.43279	3.07917	26.3803	12.999	20.4513	17.8661	15.0402	13.1399	4.86965	3.18163	4.16685	2.78692	4.26187	3.26895	coding	NM_000433	NCF2	RefSeq_coding	2429	chr1	-	183524697	183559739		ATTTCCTGATGCATTTGCAACACTGAGAAGTTATCTTAAGGGAGGCTGGGCCCCATTCTA	4688	Hs.587558	GO:0048365|GO:0009055|GO:0008022|GO:0005515|GO:0016175|GO:0007568|GO:0006968|GO:0032870|GO:0045087|GO:0045777|GO:0043525|GO:0045730|GO:0014823|GO:0042493|GO:0009749|GO:0055093|GO:0034616|GO:0033993|GO:0032496|GO:0014070|GO:0032570|GO:0042554|GO:0006801|GO:0043020|GO:0001669|GO:0005737|GO:0005624|GO:0005730	NP_001177723	Neutrophil cytosolic factor 2
ASHG19A3A011531	0.00252309	2.56893	up	266.111	119.692	8.04447	6.6833	206.566	145.933	379.42	86.7688	212.348	126.374	7.74047	6.7248	8.40587	6.57396	7.98706	6.75114	coding	NM_198850	PHLDB3	RefSeq_coding	2505	chr19	-	43979255	44008985		TGTCATCTACTTCCAGGCCATTGAGGAAGTCTATTATGACCACTTACGCTGTGCCTTCAA	653583	Hs.631581		NP_942147	Pleckstrin homology-like domain, family B, member 3
ASHG19A3A028960	0.0203766	3.47478	up	39.989	19.2713	5.38013	3.58321	37.1144	10.0407	37.8143	32.0565	45.0383	15.7168	5.32851	2.86346	5.06527	4.38051	5.74662	3.50566	coding	NM_032402	PCDHGC3	RefSeq_coding	2794	chr5	+	140855568	140858362		TTTGTGGTCCCATTTCAGGGGGAAGATACTTGACTCATCTGTGGACCTAATTCACATCCT	5098	Hs.368160	GO:0005509|GO:0016339|GO:0007155|GO:0007156|GO:0016021|GO:0016020|GO:0005886	NP_115779	Protocadherin gamma subfamily C, 3
ASHG19A3A001683	0.0189205	4.77818	up	7662.02	1786.44	13.0502	10.7938	6715.75	1318.85	7171.12	1769.27	9099.2	2271.19	12.8752	9.74657	12.712	11.1596	13.5635	11.4751	coding	NM_001098533	CDK10	RefSeq_coding	1759	chr16	+	89753075	89762771		TGCGCCTGCTGCACTTCCTGTTCATGGCGACGGCCGGGGACTGCCTGGAGAGCTCCTATT	8558	Hs.699177	GO:0005524|GO:0004693|GO:0000166|GO:0005515|GO:0016740|GO:0008285|GO:0006468|GO:0007089	NP_443714	Cyclin-dependent kinase 10
ASHG19A3A050897	0.0269319	2.53301	up	1259.05	526.599	10.3123	8.97144	1740.24	501.22	1243.45	443.235	793.45	635.343	10.807	8.39889	10.1755	9.11225	9.95439	9.40317	coding	NM_182526	TMEM229B	RefSeq_coding	4068	chr14	-	67936983	67982021		CCTCTGTCTCTTCCTTTTCACATTTGTGCACATAAAATATACTGGTGTTTGTGTTCCAGG	161145	Hs.509707	GO:0016021|GO:0016020	NP_872332	Transmembrane protein 229B
ASHG19A3A022622	0.0403642	2.20058	up	271.518	138.382	8.0387	6.90081	171.592	145.536	418.28	90.3311	224.681	179.279	7.48302	6.72133	8.5604	6.64492	8.07268	7.33619	coding	NM_001640	APEH	RefSeq_coding	2775	chr3	+	49711434	49720933		TGTGTTTTATGAAGACTGGGGAGAAAACATGGTTTCCAAAAGCATCCCTGTGCTCTGCGT	327	Hs.517969	GO:0016787|GO:0004252|GO:0006508|GO:0005737|GO:0031965	NP_001631	N-acylaminoacyl-peptide hydrolase
ASHG19A3A035856	0.0209623	2.53983	up	59.0266	35.8393	5.91158	4.56685	47.1148	28.3921	72.9376	29.1085	57.0274	50.0174	5.65593	4.3608	6.00348	4.10809	6.07534	5.23166	coding	NM_015602	TOR1AIP1	RefSeq_coding	3824	chr1	+	179851419	179889212		AACTGAAGAAGATGATCAAGACAGCTCTCACAGCAGTGTCACTACTGTTAAGGCCAGATC	26092	Hs.496459	GO:0016021|GO:0016020|GO:0005637|GO:0005634	NP_056417	Torsin A interacting protein 1
ASHG19A3A005263	0.0216604	3.30705	up	104.048	48.3883	6.69816	4.97261	103.813	66.7888	132.765	28.9128	75.5669	49.4635	6.77159	5.6134	6.85896	4.08889	6.46392	5.21555	coding	NM_022362	MMS19	RefSeq_coding	3703	chr10	-	99218082	99258366		AGGACTCCTCAACAAGCACCCTGCAGGGCAGCAGCTGGATGAATTCCTACAGCTAGCTGT	64210	Hs.500721	GO:0030331|GO:0005515|GO:0030674|GO:0030159|GO:0003713|GO:0007059|GO:0006289|GO:0006289|GO:0045893|GO:0009725|GO:0000160|GO:0071817|GO:0005737|GO:0005856|GO:0005675|GO:0005634|GO:0005634|GO:0005819	NP_071757	MMS19 nucleotide excision repair homolog (S. cerevisiae)
ASHG19A3A039917	0.0134795	2.02903	up	48.1616	33.9457	5.61656	4.59577	53.3868	25.9204	57.4608	35.6433	33.6372	40.2735	5.82962	4.22936	5.67121	4.65718	5.34885	4.90078	coding	NM_014138	FAM156A	RefSeq_coding	2339	chrX	-	52976465	52986176	ENST00000375489,	GACAATATTTTATTCCTCAGATTAAGACACGTCCTTGGGATGGGGCTGCATTGGATAATT	29057	Hs.653131		NP_054857	Family with sequence similarity 156, member A
ASHG19A3A041764	0.00559423	5.21607	up	43.6282	14.5456	5.4541	3.07114	54.7981	8.90067	48.4582	15.3512	27.6284	19.3849	5.8659	2.7831	5.42121	2.61578	5.07519	3.81454	coding	NM_001493	GDI1	RefSeq_coding	2505	chrX	+	153665258	153671812		TGCCATCTATGGGGGGACATATATGCTGAACAAACCTGTGGATGACATCATCATGGAGAA	2664	Hs.74576	GO:0005092|GO:0005096|GO:0005093|GO:0005515|GO:0015031|GO:0043087|GO:0051056|GO:0051592|GO:0007165|GO:0007264|GO:0005737|GO:0005829|GO:0030496|GO:0043234|GO:0019717	NP_001484	GDP dissociation inhibitor 1
ASHG19A3A011014	0.0243093	2.33472	up	15.2783	10.7705	4.00573	2.78249	11.7676	5	20.4628	12.6233	13.6046	14.6883	3.72363	2.41755	4.16852	2.51669	4.12506	3.41322	coding	NM_206933	USH2A	RefSeq_coding	18883	chr1	-	215796235	216596738		TTCAACCATTTCAGGAATATTCATATCAGCTGAAAGCTTGCACGGTTGCTGGCTGTGCCA	7399	Hs.655974	GO:0005518|GO:0017022|GO:0005515|GO:0060113|GO:0048496|GO:0045494|GO:0050896|GO:0050953|GO:0007605|GO:0016324|GO:0005604|GO:0042995|GO:0005737|GO:0005576|GO:0016021|GO:0005886|GO:0002142|GO:0032421|GO:0060171	NP_996816	Usher syndrome 2A (autosomal recessive, mild)
ASHG19A3A027594	0.0244999	2.86256	up	43.4184	24.2966	5.46483	3.94753	30.3516	13.1517	56.8542	30.2397	43.0493	29.4985	5.05347	3.19855	5.65526	4.22069	5.68576	4.42334	coding	NM_006058	TNIP1	RefSeq_coding	3268	chr5	-	150409507	150460997		AGGAAAATTTGGAGCTCAAGAAGTTGTTGATGAGCAATGGCAACAAAGAGGGTGCGTCTG	10318	Hs.355141	GO:0005515|GO:0006952|GO:0009101|GO:0045071|GO:0006412|GO:0005737|GO:0005622|GO:0005634	NP_006049	TNFAIP3 interacting protein 1
ASHG19A3A002028	0.0315717	3.00866	up	273.05	116.975	8.13108	6.54196	321.134	89.8667	249.859	68.0485	248.158	193.009	8.37916	6.03875	7.78981	6.13258	8.22427	7.45455	coding	NM_001127605	LIPA	RefSeq_coding	2669	chr10	-	90973327	91011660		AGTGCCGGCGCCGCGGCGCTGCCAGAATGAAAATGCGGTTCTTGGGGTTGGTGGTCTGTT	3988	Hs.643030	GO:0016787|GO:0016298|GO:0004771|GO:0000902|GO:0008283|GO:0001816|GO:0006631|GO:0048873|GO:0006954|GO:0016042|GO:0030324|GO:0016125|GO:0048771|GO:0005764	NP_001121077	Lipase A, lysosomal acid, cholesterol esterase
ASHG19A3A001354	0.0417541	2.21696	up	249.537	129.101	7.96678	6.8182	298.462	97.8329	271.188	108.387	178.961	181.083	8.27203	6.14957	7.90408	6.95271	7.72422	7.35231	coding	NM_001040195	AGTRAP	RefSeq_coding	1144	chr1	+	11796141	11810827		TCGGGATGGAGCTGCCTGCTGTGAACCTGAAGGGGCTGCATTGTATTCTCAGGCTCCTAT	57085	Hs.464438	GO:0004945|GO:0005515|GO:0008217|GO:0001666|GO:0005794|GO:0000139|GO:0005938|GO:0031410|GO:0030659|GO:0005783|GO:0005789|GO:0016021|GO:0005886	NP_065083	Angiotensin II receptor-associated protein
ASHG19A3A006073	0.0243658	4.84425	up	466.31	100.524	8.68647	6.4102	809.849	74.203	391.044	82.8234	198.037	144.546	9.71616	5.76088	8.46013	6.49572	7.88313	6.97399	coding	NM_147781	CTSB	RefSeq_coding	3902	chr8	-	11700035	11725646		AAGGACCTGTGAGTGGCCAACCTGGTTCAGGTGGATCTAGGATCCGGCTTCCAACATGTG	1508	Hs.520898	GO:0004197|GO:0030984|GO:0008233|GO:0042277|GO:0005515|GO:0032403|GO:0006914|GO:0060548|GO:0006508|GO:0042981|GO:0050790|GO:0014075|GO:0045471|GO:0009749|GO:0070670|GO:0009612|GO:0014070|GO:0043434|GO:0051789|GO:0009611|GO:0007519|GO:0016324|GO:0005901|GO:0005737|GO:0009897|GO:0005576|GO:0005615|GO:0005622|GO:0005764|GO:0042470|GO:0005739|GO:0048471|GO:0042383|GO:0005625	NP_680093	Cathepsin B
ASHG19A3A051371	0.0390818	3.1257	up	24.643	11.9355	4.68546	3.04128	26.2734	10.1825	19.537	5	28.1186	20.624	4.86275	2.87427	4.09542	2.35532	5.09821	3.89425	coding	NM_014672	KIAA0391	RefSeq_coding	2684	chr14	+	35591775	35743268		GTTAAGTCTGAGTGCCGCTTTGAGTTGTTGAATGAAGTGAACTTCATTTGTCAGCGTTCG	9692	Hs.458487	GO:0008033|GO:0005739	NP_055487	KIAA0391
ASHG19A3A011025	0.0105818	2.39568	up	755.127	347.598	9.53967	8.27924	558.606	481.318	1166.12	240.208	540.649	321.269	9.16244	8.34694	10.0744	8.19701	9.38215	8.29375	coding	NM_003755	EIF3G	RefSeq_coding	1127	chr19	-	10225690	10230599		CCAAGGAGGTCATCAACGGAAACATAAAGACAGTGACAGAGTACAAGATAGATGAGGATG	8666	Hs.529059	GO:0003723|GO:0000166|GO:0005515|GO:0003743|GO:0003743|GO:0044267|GO:0010467|GO:0006412|GO:0006413|GO:0006413|GO:0005737|GO:0005829|GO:0005829|GO:0005852|GO:0005634|GO:0048471	NP_003746	Eukaryotic translation initiation factor 3, subunit G
ASHG19A3A003725	0.00427491	2.87416	up	33.4196	19.7773	5.10045	3.57731	36.4953	22.1783	41.0948	22.4843	22.6687	14.6692	5.30551	3.99954	5.18889	3.32071	4.80695	3.41168	coding	NM_001173543	BANP	RefSeq_coding	2456	chr16	+	88003623	88110923		CAATTGCCAGGATCCATCTATAAAGACAATCTGCTTGCGGTTGGATAGCATTGAAGCCAA	54971	Hs.461705	GO:0003677|GO:0007049|GO:0016568|GO:0007275|GO:0005634	NP_524576	BTG3 associated nuclear protein
ASHG19A3A008621	0.0404038	3.49126	up	279.316	81.5154	7.94022	6.13648	482.701	69.1373	229.434	92.3116	125.812	83.0974	8.95713	5.66395	7.66373	6.6828	7.19982	6.06268	coding	NM_000250	MPO	RefSeq_coding	3215	chr17	-	56347216	56358296		TTCTGTACCATTTATTTGCTCCCAATGTTTATGATAATAAAGGCACCGCTGATGGGGACC	4353	Hs.458272	GO:0003682|GO:0020037|GO:0008201|GO:0046872|GO:0016491|GO:0004601|GO:0006916|GO:0006952|GO:0050832|GO:0042744|GO:0002149|GO:0034374|GO:0044130|GO:0055114|GO:0019430|GO:0002679|GO:0006979|GO:0001878|GO:0005615|GO:0005764|GO:0005739|GO:0005634|GO:0030141	NP_000241	Myeloperoxidase
ASHG19A3A008090	0.0122329	3.88987	up	95.46	32.6959	6.52603	4.56631	60.4361	21.1944	140.881	43.4567	85.0632	33.4366	6.00059	3.92919	6.94788	5.15741	6.62961	4.61232	coding	NM_001076680	C17orf108	RefSeq_coding	1495	chr17	-	26205340	26220409		GAGAGAATCCAGCAGATTATTAAAAGAGCCATTGAAGATGCTGACTGGATCATGAACAAA	201229	Hs.728866		NP_001070148	Chromosome 17 open reading frame 108
ASHG19A3A046103	0.0105749	2.50396	up	17.7269	11.7639	4.23695	2.91274	20.9033	11.7989	16.8174	10.9451	15.4601	12.5475	4.5437	3.03983	3.86934	2.4918	4.29782	3.2066	coding	NM_198474	OLFML1	RefSeq_coding	2921	chr11	+	7506599	7532604		ATAACAAGCGGACTTTGCTCTCTGCTGTGCAAAACGCTGTTTTTAGAGGATTTGCCACAG	283298	Hs.503500	GO:0005576	NP_940876	Olfactomedin-like 1
ASHG19A3A003764	0.0222725	2.11585	up	97.8447	57.4306	6.60429	5.52305	65.9702	61.0636	106.925	53.1895	120.639	58.0388	6.12587	5.47472	6.54647	5.62042	7.14053	5.47402	coding	NM_001174160	SH2D4A	RefSeq_coding	3031	chr8	+	19171080	19253728		CCCTGCCCAGGGGCGCCCAGCACTGAGAATGGCAAATCGGTTCATTGGAAACTTGGAGCT	63898	Hs.303208	GO:0005515|GO:0005737|GO:0005730|GO:0005634	NP_071354	SH2 domain containing 4A
ASHG19A3A048467	0.00623515	2.38408	up	511.458	254.877	9.06803	7.8146	491.837	347.995	580.961	233.795	461.576	182.842	8.98455	7.91818	9.05793	8.15537	9.16162	7.37026	coding	NM_177444	PPFIBP1	RefSeq_coding	971	chr12	+	27677044	27800898		CTATGTTGTGTTTGCTCTGATGCAGCAGTAAGTTTCTTGATTCATTTAGACCAGCACATT	8496	Hs.172445	GO:0005515|GO:0007155|GO:0005886	NP_803193	PTPRF interacting protein, binding protein 1 (liprin beta 1)
ASHG19A3A002397	0.0132052	2.35645	up	14.7321	11.2939	3.97049	2.73388	14.3003	5.25799	18.0713	22.3678	11.8248	6.25592	4.00064	2.53785	3.97303	3.30593	3.9378	2.35785	coding	NM_001136114	POMT1	RefSeq_coding	2821	chr9	+	134378288	134399192		TCTGTGTGGACTCGGAGAAACGCGGGTTATTTAGGAGGATTCGATGGCAATTTTTTGTGG	10585	Hs.522449	GO:0004169|GO:0000030|GO:0046872|GO:0016757|GO:0005975|GO:0007275|GO:0006493|GO:0005783|GO:0005789|GO:0016021|GO:0016020	NP_009102	Protein-O-mannosyltransferase 1
ASHG19A3A048148	0.0283927	2.02299	up	17.679	15.602	4.23148	3.215	20.5133	13.259	15.6588	24.1127	16.8649	9.43429	4.51684	3.21127	3.76194	3.54426	4.41566	2.88946	coding	NM_003243	TGFBR3	RefSeq_coding	6426	chr1	-	92145901	92351787		TTTTCTCTCACTCAATTACCTTGCTGAGTACCTTCAACCCAAAGCAGCAGAAGGGTGTGT	7049	Hs.482390	GO:0030165|GO:0046332|GO:0015026|GO:0005539|GO:0005539|GO:0008201|GO:0005515|GO:0005515|GO:0050431|GO:0005024|GO:0070123|GO:0005160|GO:0005114|GO:0030509|GO:0060317|GO:0060038|GO:0016049|GO:0016477|GO:0060318|GO:0060216|GO:0001837|GO:0003007|GO:0060347|GO:0006955|GO:0007243|GO:0001889|GO:0051271|GO:0050680|GO:0060021|GO:0060389|GO:0032354|GO:0034699|GO:0034695|GO:0007179|GO:0007179|GO:0055010|GO:…	NP_003234	Transforming growth factor, beta receptor III
ASHG19A3A011778	0.0317778	2.03838	up	79.0138	49.6495	6.30356	5.27614	105.453	57.554	73.9095	51.472	57.6793	39.9225	6.79563	5.39288	6.0239	5.54847	6.09116	4.88707	coding	NM_001102657	ZNF836	RefSeq_coding	3333	chr19	-	52658126	52674896		GTCTTAAAACAAAATTCAATGTGGAAAAGCCTTTAGATGTTCTCCTAACTTCTGGGTTCA	162962	Hs.631584	GO:0003677|GO:0046872|GO:0008270|GO:0006355|GO:0005622|GO:0005634	NP_001096127	Zinc finger protein 836
ASHG19A3A023854	0.000926434	8.439	up	82.3364	17.117	6.35847	3.2814	66.5646	12.8379	111.085	17.9048	69.3595	20.6084	6.13877	3.16105	6.59832	2.79003	6.33833	3.89312	coding	NM_001172657	ZFYVE28	RefSeq_coding	1833	chr4	-	2331979	2420370		CCAGCAGGTTGCGTGACTTACTCTGTTATTTATTTTTCCATGTTACTGAGATAAAATTCA	57732	Hs.292056	GO:0046872|GO:0032266|GO:0005515|GO:0008270|GO:0007175|GO:0042059|GO:0005737|GO:0005829|GO:0031901|GO:0005768|GO:0016020	NP_066023	Zinc finger, FYVE domain containing 28
ASHG19A3A002373	0.0418516	2.12691	up	20.0364	17.4398	4.38404	3.29528	18.9588	9.98431	27.0078	20.432	14.1426	21.903	4.39886	2.85714	4.57589	3.04104	4.17736	3.98765	coding	NM_130476	MADD	RefSeq_coding	5875	chr11	+	47291670	47351582	NM_001135943,	GCTCAAGTCAGGATTCTGAAGTTAGCACCGTGAGTAATAGCTCTGGAGAGACCCTTGGAG	8567	Hs.82548	GO:0017112|GO:0005123|GO:0005085|GO:0005515|GO:0030295|GO:0000187|GO:0007166|GO:0001934|GO:0042981|GO:0051726|GO:0005737|GO:0016021|GO:0005886	NP_569832	MAP-kinase activating death domain
ASHG19A3A020462	0.0247769	2.27814	up	154.003	81.0078	7.22636	6.0385	205.176	80.9006	160.302	57.1207	96.5302	105.002	7.72999	5.88843	7.13455	5.7792	6.81454	6.44787	coding	NM_021822	APOBEC3G	RefSeq_coding	1828	chr22	+	39473024	39483747	NM_145298,NM_001006666,	TAATAGACCCATCCTTTCTCGTCGGAATACCGTCTGGCTGTGCTACGAAGTGAAAACAAA	60489	Hs.660143	GO:0003723|GO:0004126|GO:0008829|GO:0016787|GO:0046872|GO:0005515|GO:0042803|GO:0008270|GO:0016553|GO:0009972|GO:0045087|GO:0044419|GO:0045869|GO:0048525|GO:0002230|GO:0009615|GO:0016032|GO:0030895|GO:0005737|GO:0005829|GO:0005829|GO:0005739|GO:0005634	NP_068594	Apolipoprotein B mRNA editing enzyme, catalytic polypeptide-like 3G
ASHG19A3A012827	0.0473503	2.98043	up	30.2893	16.9875	4.95141	3.37589	24.2052	7.95545	43.1883	32.6986	23.4745	10.3085	4.74066	2.71832	5.25822	4.43386	4.85535	2.9755	coding	NM_006247	PPP5C	RefSeq_coding	2075	chr19	+	46850293	46894103		AAGGATGCCAAAATGAAATACCAGGAGTGCAACAAGATCGTGAAGCAGAAGGCCTTTGAG	5536	Hs.654604	GO:0016787|GO:0046872|GO:0005515|GO:0004722|GO:0004871|GO:0007067|GO:0043123|GO:0006470|GO:0051291|GO:0043278|GO:0007165|GO:0005794|GO:0005737|GO:0005829|GO:0043005|GO:0043025|GO:0005634	NP_006238	Protein phosphatase 5, catalytic subunit
ASHG19A3A054346	0.0149076	2.41121	up	200.093	100.601	7.64462	6.37487	205.451	92.7357	250.552	66.8464	144.275	142.222	7.73253	6.08108	7.79336	6.09666	7.40797	6.94685	coding	NM_020314	C16orf62	RefSeq_coding	3568	chr16	+	19567039	19712444		AATTTCTGCCGTTTCTGGACATGTTCCAAAAAGAGAGTGTGCGGGTGGAGGTTTGCAAAT	57020	Hs.654964	GO:0016021|GO:0016020	NP_064710	Chromosome 16 open reading frame 62
ASHG19A3A035355	0.0487861	2.41548	up	90.7745	55.7524	6.536	5.2637	84.2287	48.4927	95.5657	34.5218	92.5291	84.2427	6.46447	5.13374	6.39022	4.57386	6.75332	6.08348	coding	NM_022087	GALNT11	RefSeq_coding	2732	chr7	+	151722777	151819427		TTTAATATGCTTATCAGTGACCGCTTGGGCTACCACAGAGATGTGCCAGACACAAGGAAT	63917	Hs.647109	GO:0004653|GO:0005529|GO:0016757|GO:0005794|GO:0000139|GO:0016021|GO:0016020	NP_071370	UDP-N-acetyl-alpha-D-galactosamine:polypeptide N-acetylgalactosaminyltransferase 11 (GalNAc-T11)
ASHG19A3A025416	0.0122675	5.00994	up	49.2076	18.5038	5.6672	3.34241	44.604	29.0951	59.933	16.409	43.0856	10.0073	5.57857	4.39933	5.73593	2.6831	5.68711	2.9448	coding	NM_015173	TBC1D1	RefSeq_coding	5688	chr4	+	37892719	38140793		TTTGCTTGTCTGATTAAGGAAGACGCTGTCCACCGGCAGAGTATCTGCTATGTGTTCAAA	23216	Hs.176503	GO:0005096|GO:0005097|GO:0032313|GO:0005622|GO:0005634	NP_055988	TBC1 (tre-2/USP6, BUB2, cdc16) domain family, member 1
ASHG19A3A019219	0.0252001	2.22584	up	53.7649	33.3785	5.7499	4.59556	34.051	34.5469	60.7369	37.2575	66.5067	28.3312	5.21343	4.65163	5.75549	4.7716	6.28078	4.36343	coding	NM_015358	MORC3	RefSeq_coding	4246	chr21	+	37692486	37748943		ACTTGGAAGTCATAAAAGCGGAGCATGTTGTTGTTCCAATAGTGGCATTCAACAAGCACC	23515	Hs.421150	GO:0005524|GO:0046872|GO:0008270|GO:0007569|GO:0051457|GO:0048147|GO:0018105|GO:0009791|GO:0006468|GO:0050821|GO:0016605|GO:0016235|GO:0045111|GO:0005730|GO:0005654|GO:0005634	NP_056173	MORC family CW-type zinc finger 3
ASHG19A3A020397	0.0362734	2.23887	up	11.904	8.60201	3.61393	2.45116	8.27665	5	11.386	14.8629	16.0495	5.94315	3.23239	2.41755	3.2584	2.5863	4.351	2.34963	coding	NM_145343	APOL1	RefSeq_coding	3039	chr22	+	36649116	36663576		GTGCCTGTGGCATGATGCCAGCTTTGCAATCATGAGATTCAAAAGCCACACTGTGGAATT	8542	Hs.114309	GO:0005254|GO:0008289|GO:0005515|GO:0006821|GO:0008203|GO:0019835|GO:0045087|GO:0031640|GO:0006869|GO:0042157|GO:0008202|GO:0006810|GO:0005576|GO:0005615|GO:0034364|GO:0031224|GO:0034361	NP_663318	Apolipoprotein L, 1
ASHG19A3A050982	0.0476376	2.13146	up	40.8685	30.8234	5.39442	4.30257	31.6608	44.1873	52.4635	29.1169	38.4812	19.1658	5.11466	5.00074	5.53616	4.10904	5.53243	3.79794	coding	NM_033116	NEK9	RefSeq_coding	5560	chr14	-	75548818	75593778		TGGGCAGTTGGCTGCGTCATTTTTGAACTGCTTACCTTAAAGAGGACGTTTGATGCTACA	91754	Hs.7200	GO:0005524|GO:0046872|GO:0000166|GO:0005515|GO:0019901|GO:0004674|GO:0007049|GO:0051301|GO:0007067|GO:0006468|GO:0005737|GO:0005739|GO:0005634	NP_149107	NIMA (never in mitosis gene a)- related kinase 9
ASHG19A3A006719	0.0430313	3.37303	up	34.7244	17.5746	5.05746	3.30342	51.9658	24.997	35.5608	17.1251	16.6465	10.6018	5.79407	4.17543	4.97856	2.7337	4.39976	3.00113	coding	NM_194450	CLEC4A	RefSeq_coding	1185	chr12	+	8276227	8291203		CTATTGGCAATCTCATTCTTTATTGCTTTTGTCAAGACAGCCTGGAGCTGTTGCCCAAAG	50856	Hs.504657	GO:0005488|GO:0005529|GO:0004888|GO:0007155|GO:0007166|GO:0045087|GO:0005887|GO:0016020	NP_919432	C-type lectin domain family 4, member A
ASHG19A3A039253	0.000520948	8.20597	up	53.2391	10.0081	5.67822	2.64155	44.8796	5	83.4885	17.6263	31.3491	7.3981	5.58864	2.41755	6.19423	2.77151	5.25179	2.73558	coding	NM_014636	RALGPS1	RefSeq_coding	6336	chr9	+	129677052	129985443		TTTCATGCAATACTGTGGCACAAGCATTTGGATGATGCATGTAAAAGCAACAGGCCTCAG	9649	Hs.432842	GO:0005085|GO:0035556|GO:0007264|GO:0005575|GO:0005737|GO:0005622|GO:0005886	NP_055451	Ral GEF with PH domain and SH3 binding motif 1
ASHG19A3A035471	0.0055594	2.46613	up	76.761	40.9362	6.27725	4.97501	72.9905	32.2695	96.7652	46.9937	60.5273	43.5455	6.27181	4.55655	6.40654	5.34179	6.15341	5.02668	coding	NM_001925	DEFA4	RefSeq_coding	542	chr8	-	6793344	6795786		AAGACCAGGACATATCTATTTCCTTTGCATGGGATAAAAGCTCTGCTCTTCAGGTTTCAG	1669	Hs.591391	GO:0042742|GO:0050832|GO:0031640|GO:0005576|GO:0005615	NP_001916	Defensin, alpha 4, corticostatin
ASHG19A3A020249	0.00760302	5.14505	up	268.619	71.7137	8.05041	5.68722	245.684	118.887	376.913	55.619	183.261	40.635	7.9966	6.4262	8.39628	5.72068	7.75835	4.91479	coding	NM_000496	CRYBB2	RefSeq_coding	781	chr22	+	25615611	25627836	uc003abv.2,ENST00000415709,	TGAAAACCCCAACTTCACCGGGAAGAAGATGGAAATCATAGATGACGATGTACCCAGCTT	1415	Hs.373074	GO:0042803|GO:0005212|GO:0005198|GO:0043010|GO:0050896|GO:0007601	NP_000487	Crystallin, beta B2
ASHG19A3A006486	0.0197062	2.11826	up	107.891	64.8357	6.78112	5.69825	111.316	82.399	115.92	64.9919	96.4362	47.1162	6.87048	5.91531	6.66018	6.03822	6.81271	5.14121	coding	NM_178155	FUT8	RefSeq_coding	3775	chr14	+	65877839	66209961		CCGGGAATTTTCCGAGTCCGAGCGGGTTGCTGCTTTTGCTCAGAGGACATCCATGACCCT	2530	Hs.654961	GO:0017124|GO:0008424|GO:0016757|GO:0042355|GO:0006491|GO:0016477|GO:0044267|GO:0001701|GO:0007229|GO:0009312|GO:0043687|GO:0006487|GO:0018279|GO:0033578|GO:0043112|GO:0007585|GO:0007179|GO:0005794|GO:0032580|GO:0000139|GO:0016021|GO:0016020	NP_835369	Fucosyltransferase 8 (alpha (1,6) fucosyltransferase)
ASHG19A3A046457	0.000402499	3.08035	up	17.9521	9.48116	4.26289	2.6398	19.4213	6.19458	18.166	14.9026	16.2689	7.34635	4.43776	2.60057	3.98199	2.5885	4.36892	2.73031	coding	NM_024021	MS4A4A	RefSeq_coding	1619	chr11	+	60050085	60076444		CCTGCAAATGGTTTCAATATATGCAGATGTCTCAATATAGGAATGAAATTACGTCTTTGG	51338	Hs.325960	GO:0004872|GO:0016021|GO:0016020	NP_683876	Membrane-spanning 4-domains, subfamily A, member 4
ASHG19A3A018790	0.00723726	2.61841	up	110.831	51.69	6.75858	5.36988	118.724	48.4275	144.987	55.0848	68.7813	51.5577	6.95833	5.13151	6.99084	5.69907	6.32655	5.27907	coding	NM_014474	SMPDL3B	RefSeq_coding	1890	chr1	+	28261503	28285662		CAAGCATACTTCTTTTGCGTATTATGTTTAACTCACAAAACAAAGCTCATCATGCGTTTG	27293	Hs.123659	GO:0016798|GO:0004767|GO:0008152|GO:0006685|GO:0005576|GO:0005615	NP_055289	Sphingomyelin phosphodiesterase, acid-like 3B
ASHG19A3A054796	0.0118841	2.63325	up	19.0237	11.7975	4.30765	2.91081	14.9149	15.5543	26.6826	12.1654	15.4737	7.67293	4.06452	3.46275	4.55899	2.50994	4.29945	2.75974	coding	NM_032268	ZNRF1	RefSeq_coding	4633	chr16	+	75032914	75144892		TTGGACCTTGAGGGGAAACATGCGTTTGCCTTGGATCGTTTGAAATTCTGAGTTTGGGAT	84937	Hs.427284	GO:0016874|GO:0046872|GO:0005515|GO:0008270|GO:0030054|GO:0031410|GO:0005768|GO:0005764|GO:0016020|GO:0045202|GO:0030672	NP_115644	Zinc and ring finger 1
ASHG19A3A036406	0.0129927	3.21962	up	243.887	89.8733	7.92103	6.23414	333.388	71.7839	215.771	72.4285	182.502	125.407	8.43719	5.71523	7.57365	6.24993	7.75225	6.73727	coding	NM_001693	ATP6V1B2	RefSeq_coding	3054	chr8	+	20054703	20079205		ATTGTCCATTTGACCTTACCGGATGGCACAAAGAGAAGTGGGCAAGTTCTGGAAGTTAGT	526	Hs.295917	GO:0005524|GO:0015078|GO:0046933|GO:0016787|GO:0016820|GO:0046961|GO:0015991|GO:0046034|GO:0006879|GO:0008286|GO:0006811|GO:0015992|GO:0033572|GO:0055085|GO:0005794|GO:0005829|GO:0005829|GO:0005829|GO:0012505|GO:0016021|GO:0043231|GO:0042470|GO:0005886|GO:0033180	NP_001684	ATPase, H+ transporting, lysosomal 56/58kDa, V1 subunit B2
ASHG19A3A051912	0.0254727	2.59574	up	23.4916	16.399	4.64237	3.26622	25.136	14.8829	22.8393	14.7783	22.4994	19.5358	4.79671	3.39229	4.33111	2.58193	4.79929	3.82444	coding	NM_178426	ARNT	RefSeq_coding	3563	chr1	-	150782185	150849186	NM_001668,	ATCAGGTGCACCCAGATGATGTGGATAAACTTCGTGAGCAGCTTTCCACTTCAGAAAATG
ASHG19A3A039125	0.0221069	2.17515	up	206.246	113.27	7.71807	6.59695	204.051	93.547	233.341	85.1377	181.345	161.124	7.72057	6.09219	7.69173	6.54271	7.7419	7.15595	coding	NM_001860	SLC31A2	RefSeq_coding	1791	chr9	+	115913237	115926421		ATTTCATCTTCTCAGATACAGCGGTGCTTCTGTTTGATTTCTGGAGTGTCCACAGTCCTG	1318	Hs.24030	GO:0005375|GO:0035434|GO:0006825|GO:0006811|GO:0005887|GO:0016020	NP_001851	Solute carrier family 31 (copper transporters), member 2
ASHG19A3A011760	0.00846553	2.50141	up	47.6896	28.0947	5.61881	4.29607	48.653	19.5124	56.7125	36.6128	37.7034	28.1589	5.69927	3.80566	5.65221	4.72677	5.50496	4.35578	coding	NM_003830	SIGLEC5	RefSeq_coding	2498	chr19	-	52114781	52133727		TTATGAGACCCATAGGAATCCTTCCAACAGCCAAAGAGTTGAGTCTAACTCTTTCCTGCC	8778	Hs.310333	GO:0005529|GO:0007155|GO:0016021|GO:0016020	NP_003821	Sialic acid binding Ig-like lectin 5
ASHG19A3A042939	0.0104224	5.3309	up	690.319	142.249	9.41426	6.99988	366.444	118.092	853.19	131.11	851.323	177.545	8.56752	6.41807	9.6085	7.26173	10.0668	7.31984	coding	NM_001017962	P4HA1	RefSeq_coding	2860	chr10	-	74766981	74856732	NM_001142595,	CACCATTTCAAACCCAATAACAGGAGACTTGGAGACGGTACATTACAGAATTAGCAAAAG	5033	Hs.500047	GO:0031418|GO:0005488|GO:0005506|GO:0046872|GO:0016705|GO:0016702|GO:0004656|GO:0030199|GO:0055114|GO:0018401|GO:0005783|GO:0005788|GO:0043231|GO:0005739	NP_001136068	Prolyl 4-hydroxylase, alpha polypeptide I
ASHG19A3A053510	0.00103582	2.04337	up	1074.55	592.956	10.1416	9.11063	1009.23	742.967	1307.44	441.329	906.988	594.571	10.0179	8.93861	10.2479	9.10631	10.159	9.28698	coding	NM_173474	NTAN1	RefSeq_coding	1137	chr16	-	15131716	15149833		TGAGGTCCCCTTGATCATGAACTCCATAAAATCCTTTTCTGACCACGCTCAATGTGGAAG	123803	Hs.592045	GO:0016787|GO:0008418|GO:0008344|GO:0007613|GO:0005737|GO:0005634	NP_775745	N-terminal asparagine amidase
ASHG19A3A001423	0.0141715	3.09959	up	168.82	63.4984	7.30254	5.67047	89.6237	68.6723	266.667	53.1426	150.169	68.6803	6.55743	5.65458	7.88013	5.61804	7.47007	5.73878	coding	NM_001042471	GSDMB	RefSeq_coding	1578	chr17	-	38060849	38074903		CTTGTCTTCCCCAACAAGGAGACGATGAAGAAGGATGGTGCTTCATCCTGTTTAGGTAAG	55876	Hs.306777	GO:0005737	NP_061000	Gasdermin B
ASHG19A3A001206	0.0220284	2.29287	up	144.165	77.9213	7.1301	5.93295	108.788	87.0488	216.109	50.178	107.598	96.5371	6.84059	5.995	7.57673	5.49179	6.97299	6.31206	coding	NM_001033504	TMEM98	RefSeq_coding	1732	chr17	+	31254927	31268665		ATGCGCCCGGGAGCCACAGCCTGAGCTTTAGCCCATGAGGAGGATGTGACCGGGACTGAG	26022	Hs.3447	GO:0005783|GO:0016021|GO:0016020	NP_056359	Transmembrane protein 98
ASHG19A3A006109	0.045766	2.3923	up	599.776	259.297	9.18246	7.92406	940.597	250.906	474.219	244.337	384.514	282.649	9.9255	7.46893	8.74259	8.22417	8.8793	8.07909	coding	NM_148975	MS4A4A	RefSeq_coding	1543	chr11	+	60048138	60076444		GCAGACATTGCAGGCCTGAAGAAAGCACCTTTTCTGCTGCCATGACAACCATGCAAGGAA	51338	Hs.325960	GO:0004872|GO:0016021|GO:0016020	NP_683876	Membrane-spanning 4-domains, subfamily A, member 4
ASHG19A3A054366	0.0397637	3.85976	up	56.4487	22.3704	5.66582	3.71731	100.094	22.1068	41.4994	19.7557	27.7529	25.2486	6.71365	3.99468	5.20279	2.96473	5.08102	4.19252	coding	NM_001025598	ARHGAP30	RefSeq_coding	4425	chr1	-	161016732	161039760		TCCCTGGAGGTTGACTGTGCCAAAGAGGGCAATCCTCACTCTTCTGAGATGGAAGAGGTA	257106	Hs.389374	GO:0005096|GO:0051056|GO:0007165|GO:0007264|GO:0005829|GO:0005622	NP_859071	Rho GTPase activating protein 30
ASHG19A3A048018	0.0376103	3.41803	up	24.8816	11.1273	4.67676	2.9036	17.8282	22.1637	34.8099	5	22.0066	6.21819	4.3129	3.99859	4.94772	2.35532	4.76967	2.35688	coding	NM_006768	BRAP	RefSeq_coding	4043	chr12	-	112079950	112123790		AATATGCGGCCACATAGGATGTGGACGGTATGTCAGTCGACATGCTTATAAGCACTTTGA	8315	Hs.530940	GO:0042802|GO:0016874|GO:0046872|GO:0008139|GO:0000166|GO:0005515|GO:0004842|GO:0008270|GO:0000165|GO:0007265|GO:0009968|GO:0016567|GO:0005737|GO:0000151	NP_006759	BRCA1 associated protein
ASHG19A3A038451	0.0357349	3.82587	up	44.2845	20.9563	5.51568	3.57989	40.1666	5	54.6358	26.1069	38.0509	31.7621	5.43278	2.41755	5.59768	3.78789	5.51657	4.53424	coding	NM_000459	TEK	RefSeq_coding	4817	chr9	+	27109146	27230171		ATTTCAAGATGTGATTGGGGAGGGCAATTTTGGCCAAGTTCTTAAGGCGCGCATCAAGAA	7010	Hs.89640	GO:0005524|GO:0000166|GO:0005515|GO:0004672|GO:0004713|GO:0004872|GO:0004714|GO:0001525|GO:0007596|GO:0007267|GO:0050900|GO:0070374|GO:0051897|GO:0051259|GO:0006468|GO:0007165|GO:0007169|GO:0016324|GO:0016323|GO:0009986|GO:0005887|GO:0045121|GO:0005902|GO:0005886|GO:0005886	NP_000450	TEK tyrosine kinase, endothelial
ASHG19A3A022530	0.0358011	2.40135	up	382.161	176.704	8.58601	7.32217	497.063	162.797	386.211	211.931	263.209	155.384	8.99991	6.86916	8.43971	8.00552	8.31841	7.09182	coding	NM_018651	ZNF167	RefSeq_coding	3483	chr3	+	44596712	44613649		GCTCTTTGAGGTCAGGTATGTATTTCTTTCCCATATAGATAGTATTTTGTACATACCAGT	55888	Hs.529512	GO:0003677|GO:0046872|GO:0003700|GO:0008270|GO:0006355|GO:0016032|GO:0005622|GO:0005634	NP_079445	Zinc finger protein 167
ASHG19A3A012379	0.0402921	3.09437	up	31.6747	16.9217	5.02492	3.39527	41.696	24.0881	28.0615	10.0596	25.2665	16.6175	5.48832	4.12144	4.63123	2.47748	4.95522	3.58691	coding	NM_024656	GLT25D1	RefSeq_coding	3593	chr19	+	17666510	17693965		TGTTTGAGGATGACCTGCGTTTTGAGATCTTCTTCAAGAGACGTCTGATGAACCTCATGC	79709	Hs.418795	GO:0050211|GO:0016757|GO:0009103|GO:0005783|GO:0005788	NP_078932	Glycosyltransferase 25 domain containing 1
ASHG19A3A034075	0.0182205	2.36486	up	224.173	110.272	7.831	6.58925	171.318	92.7147	270.506	94.7397	230.695	143.361	7.48027	6.08062	7.90041	6.72643	8.11232	6.9607	coding	NM_013322	SNX10	RefSeq_coding	2591	chr7	+	26331514	26413937		ACTTCCATCTAAAAACCTGTTTTTCAACATGAACAATCGCCAGCACGTGGATCAGCGTCG	29887	Hs.728930	GO:0005545|GO:0007154|GO:0007032|GO:0015031|GO:0005737|GO:0031313	NP_037454	Sorting nexin 10
ASHG19A3A001121	0.0195166	2.00214	up	17.0146	15.3576	4.15271	3.15117	14.9356	13.2803	23.7323	16.8393	12.3761	15.9533	4.06675	3.21411	4.38751	2.71247	4.00388	3.52694	coding	NM_001025197	CHI3L2	RefSeq_coding	1456	chr1	+	111770280	111786060		CCACCATGGACCAGAAGTCTCTCTGGGCAGGATCTGCCTACAAACTGGTTTGCTACTTTA	1117	Hs.514840	GO:0043169|GO:0004568|GO:0016787|GO:0005975|GO:0006032|GO:0005576|GO:0005615	NP_003991	Chitinase 3-like 2
ASHG19A3A000581	0.0350956	6.26291	up	91.9963	22.2507	6.31933	3.67249	30.6741	22.0805	136.529	14.5555	108.786	30.1161	5.06882	3.99353	6.90006	2.56881	6.9891	4.45514	coding	NM_000481	AMT	RefSeq_coding	2215	chr3	-	49454211	49460111	NM_001164712,NM_001164710,	GTGTCGTCCACTTAGTTGCGCACAGGAGGTGCTCCGCAGGACACCGCTCTATGACTTCCA	275	Hs.102	GO:0004047|GO:0008483|GO:0016740|GO:0006546|GO:0005737|GO:0005739	NP_001158184	Aminomethyltransferase
ASHG19A3A048341	0.0226704	2.71005	up	21.413	13.8418	4.42729	2.98897	32.2769	11.4695	16.4954	17.6773	15.4667	12.3786	5.14198	3.00533	3.84119	2.77558	4.29871	3.18601	coding	NM_004426	PHC1	RefSeq_coding	5206	chr12	+	9067315	9094058		TGAATCAGTGGCTAATGTGAATGCTAATACTCCAAGCAGTGAACTAGTAGCCTTGACCCC	1911	Hs.305985	GO:0003677|GO:0046872|GO:0008270|GO:0007275|GO:0005730|GO:0005634	NP_004417	Polyhomeotic homolog 1 (Drosophila)
ASHG19A3A009715	0.0454195	3.04638	up	184.664	79.5868	7.56102	5.95392	176.793	40.4861	210.669	71.2806	166.53	126.994	7.52161	4.87986	7.54082	6.22258	7.62061	6.75931	coding	NM_022827	SPATA20	RefSeq_coding	2640	chr17	+	48624561	48633211		ACTATGCCACCAATGGTGCCAAGTTCCTGAAGCGGCACATGTTTGATGTGGCCAGTGGCC	64847	Hs.103147	GO:0003824|GO:0004476|GO:0005515|GO:0030154|GO:0006013|GO:0007275|GO:0007283|GO:0005576	NP_073738	Spermatogenesis associated 20
ASHG19A3A037045	0.0114197	5.20012	up	41.3188	13.1413	5.32136	2.94281	39.5201	7.19327	62.587	26.2864	21.8492	5.94432	5.41165	2.66711	5.79317	3.81166	4.75924	2.34966	coding	NM_152569	C9orf66	RefSeq_coding	2786	chr9	-	213108	215893		GCATATAAGACAAAGTTCACTGCATAGACTACAATAGACTACATACGAAAACAAACCCAA	157983	Hs.190877		NP_689782	Chromosome 9 open reading frame 66
ASHG19A3A044839	0.042944	14.7999	up	244.817	56.2531	7.95974	4.07222	188.24	143.736	306.287	16.258	239.924	8.76496	7.61243	6.70364	8.09424	2.6737	8.17253	2.83932	coding	NM_000184	HBG2	RefSeq_coding	583	chr11	-	5274420	5276011	AF130098,AF116719,AF116717,	GCAGAGCTTTCAAGGATAGGCTTTATTCTGCAAGCAATCAAATAATAAATCTATTCTGCT	3048	Hs.302145	GO:0020037|GO:0046872|GO:0019825|GO:0005344|GO:0007596|GO:0006810|GO:0005833	NP_000175	Hemoglobin, gamma G
ASHG19A3A047143	0.0021338	2.29051	up	226.589	117.1	7.82673	6.63106	241.114	142.109	276.753	79.0161	161.901	130.175	7.9686	6.68575	7.93395	6.41084	7.57764	6.79658	coding	NM_001142276	APLP2	RefSeq_coding	3791	chr11	+	129939715	130014705		GCGGCAACAGGAACAATTTTGAGTCTGAGGATTATTGTATGGCTGTGTGTAAAGCGATGA	334	Hs.370247	GO:0003677|GO:0042802|GO:0030414|GO:0005515|GO:0004867|GO:0007186|GO:0006878|GO:0009790|GO:0030198|GO:0030900|GO:0007626|GO:0007617|GO:0030901|GO:0050885|GO:0007176|GO:0001967|GO:0016021|GO:0005634|GO:0005886	NP_001633	Amyloid beta (A4) precursor-like protein 2
ASHG19A3A009421	0.0392601	2.00781	up	10894	5877.05	13.5785	12.5729	10701.9	6603.03	11798	6331.26	10182	4696.86	13.5635	11.9809	13.4396	13.0897	13.7324	12.6481	coding	NM_001001435	CCL4L1	RefSeq_coding	674	chr17	+	34538467	34540272	uc002hlx.2,	TCTCACTCTTTCTCTGCTGTTGCAAATACATGGATAACACCGTTAATTCCATGTGTTTTC	9560	Hs.655293	GO:0008009|GO:0006935|GO:0006955|GO:0006954|GO:0005576|GO:0005615	NP_001001435	Chemokine (C-C motif) ligand 4-like 1
ASHG19A3A012538	0.00148882	2.76161	up	15.8424	9.36008	4.06799	2.60248	18.5497	5	17.333	14.7526	11.6444	8.32762	4.36998	2.41755	3.91555	2.58072	3.91844	2.80917	coding	NM_001037	SCN1B	RefSeq_coding	1463	chr19	+	35521591	35531352		ATTGTGGTGTTGACCATATGGCTCGTGGCAGAGATGATTTACTGCTACAAGAAGATCGCT	6324	Hs.436646	GO:0005244|GO:0005248|GO:0007411|GO:0006811|GO:0006814|GO:0007268|GO:0016021|GO:0016020	NP_950238	Sodium channel, voltage-gated, type I, beta
ASHG19A3A004958	0.00291662	2.65004	up	171.487	83.2943	7.45098	6.04496	146.737	100.935	202.812	54.1501	164.912	94.7974	7.26597	6.19389	7.48083	5.66255	7.60614	6.27845	coding	NM_017661	ZNF280D	RefSeq_coding	4484	chr15	-	56922375	57025787		TTGCTGGCTTGTCTGGAGTCACATGTACTTAGGTGACAATTTACAGAAAGTCATCTCTGC	54816	Hs.511477	GO:0003677|GO:0046872|GO:0008270|GO:0005622|GO:0005634	NP_060131	Zinc finger protein 280D
ASHG19A3A002222	0.0252459	3.22271	up	21.9573	9.91833	4.52011	2.83184	26.4585	16.704	17.1575	6.3773	22.2559	6.67374	4.87415	3.57271	3.90155	2.40164	4.78464	2.52117	coding	NM_001131009	PTPN12	RefSeq_coding	3026	chr7	+	77167351	77269388		CAGACTATATCAATGCAAATTTTATAAAGATCATTGTAATGGCCTGCCGAGAATTTGAGA	5782	Hs.61812	GO:0017124|GO:0016787|GO:0004726|GO:0005515|GO:0006470|GO:0005737|GO:0005829|GO:0005625	NP_002826	Protein tyrosine phosphatase, non-receptor type 12
ASHG19A3A051861	0.00439239	2.50532	up	740.541	326.33	9.55478	8.22978	985.112	399.495	734.609	250.473	501.902	329.022	9.98338	8.096	9.4047	8.26209	9.27625	8.33126	coding	NM_004079	CTSS	RefSeq_coding	4100	chr1	-	150702553	150738305		AAAGTTTGTGATGCTTCACAACCTGGAGCATTCAATGGGAATGCACTCATACGATCTGGG	1520	Hs.181301	GO:0004197|GO:0008233|GO:0006955|GO:0006508|GO:0005576|GO:0043231|GO:0005764	NP_004070	Cathepsin S
ASHG19A3A022689	0.0119674	7.05086	up	1515.16	233.658	10.5332	7.7154	723.293	176.539	2193.34	179.016	1628.85	345.418	9.54383	6.98017	11.011	7.75526	11.0447	8.41078	coding	NM_002217	ITIH3	RefSeq_coding	3037	chr3	+	52828783	52843025		AGTACCAAAATCAACTCCAAGGTGACCTCCCGTTTTGCTCACAATGTTGTCACCATGAGA	3699	Hs.76716	GO:0004866|GO:0004867|GO:0030212|GO:0010951|GO:0005576	NP_002208	Inter-alpha (globulin) inhibitor H3
ASHG19A3A021169	0.0150605	7.53631	up	123.038	25.1693	6.76554	3.85168	214.397	13.7116	96.9492	23.5354	57.7695	38.2609	7.79393	3.26933	6.40916	3.46801	6.09353	4.81771	coding	NM_005424	TIE1	RefSeq_coding	3960	chr1	+	43766663	43788778		TATGCCTCTGAAAATGACCATCGTGACTTTGCGGGAGAACTGGAAGTTCTGTGCAAATTG	7075	Hs.78824	GO:0005524|GO:0000166|GO:0005515|GO:0004872|GO:0004714|GO:0001701|GO:0007498|GO:0016525|GO:0030336|GO:0045026|GO:0006468|GO:0032526|GO:0007165|GO:0001570|GO:0005887|GO:0005886	NP_005415	Tyrosine kinase with immunoglobulin-like and EGF-like domains 1
ASHG19A3A036316	0.0326997	2.69903	up	18.8789	10.9309	4.18839	2.75595	24.254	5.60654	24.8478	16.0166	7.53479	11.1696	4.74396	2.55756	4.45781	2.65949	3.3634	3.05079	coding	NM_058203	SPAG11B	RefSeq_coding	530	chr8	+	7705401	7707685		CTACTGCTCTAAAAAGAAAGACGCCTGCTGTTTACATTAAAACTGATGTTGCTGATATAG	10407	Hs.2717	GO:0003674|GO:0007283|GO:0005576	NP_478114	Sperm associated antigen 11B
ASHG19A3A036502	0.0200753	2.0238	up	42.089	29.753	5.40526	4.3882	42.7166	32.0816	56.341	35.3343	27.2095	21.843	5.52065	4.54745	5.64274	4.63325	5.0524	3.98389	coding	NM_001128208	LEPROTL1	RefSeq_coding	821	chr8	+	29952921	29995222		CATGTAGGCAACACGTGGCAGTGATGATTAGTCACAAAATCACATTTATATTCATTCTAA	23484	Hs.146585	GO:0016021|GO:0016020	NP_056159	Leptin receptor overlapping transcript-like 1
ASHG19A3A013783	0.019666	4.46283	up	42.8971	14.8981	5.24668	3.08872	78.5448	11.4793	30.2418	19.5641	19.9048	13.6509	6.3672	3.00645	4.74274	2.94302	4.6301	3.31669	coding	NM_001111101	CNRIP1	RefSeq_coding	1312	chr2	-	68511303	68547183		GAATGTGAAGAATAAGCACATTCTTCAATGTGTGCCATCATGAGGAACAAATGTTCTTTT	25927	Hs.212885	GO:0005515	NP_056278	Cannabinoid receptor interacting protein 1
ASHG19A3A001682	0.045182	2.4676	up	40.9283	26.4588	5.36917	4.06606	27.978	14.3705	57.9113	29.566	36.8955	35.4398	4.94867	3.33879	5.68184	4.15406	5.477	4.70533	coding	NM_052987	CDK10	RefSeq_coding	1643	chr16	+	89753075	89762771	NM_001160367,NM_001098533,	GAGCAGATCCGTCTGAAGTGTATTCCTGGGACGATGCCGGAGTGTGAAGGAGTTTGAGAA	8558	Hs.699177	GO:0005524|GO:0004693|GO:0000166|GO:0005515|GO:0016740|GO:0008285|GO:0006468|GO:0007089	NP_443714	Cyclin-dependent kinase 10
ASHG19A3A044993	0.0301175	8.76442	up	140.882	25.5886	6.91924	3.78758	242.139	41.8537	126.66	28.8714	53.8454	6.04085	7.97424	4.92539	6.78676	4.08512	5.99673	2.35224	coding	NM_001127380	SAA2	RefSeq_coding	1212	chr11	-	18260589	18270182		GACATCAATCAAAACACCACAGACAAGAAGGTGTGGATACAAAAACTAGCAGTTAGAAGA	6289	Hs.1955		NP_110381	Serum amyloid A2
ASHG19A3A018595	0.000335517	3.78149	up	42.9643	18.93	5.46085	3.54189	43.0726	13.757	54.0873	24.8216	31.733	18.2114	5.53174	3.27411	5.58396	3.6308	5.26683	3.72076	coding	NM_012469	PRPF6	RefSeq_coding	3120	chr20	+	62612430	62664451		TTCCTGACAGTTTCTTTGCCAAACATTTACAGACCGGAGAGAACCATACCTCAGTGGATC	24148	Hs.31334	GO:0050681|GO:0005515|GO:0043021|GO:0003713|GO:0008380|GO:0008380|GO:0000375|GO:0000244|GO:0000244|GO:0010467|GO:0000398|GO:0000398|GO:0045944|GO:0000245|GO:0071001|GO:0046540|GO:0005682|GO:0071013|GO:0005622|GO:0005654|GO:0005634|GO:0005681	NP_036601	PRP6 pre-mRNA processing factor 6 homolog (S. cerevisiae)
ASHG19A3A003887	0.00578627	2.86285	up	5848.4	2233.45	12.6523	11.1348	6395.66	2434.69	6388.18	2063.17	4761.36	2202.48	12.8012	10.5908	12.5631	11.39	12.5925	11.4236	coding	NM_001280	CIRBP	RefSeq_coding	1397	chr19	+	1269266	1273169		TACAGAGACAGTTATGACAGTTACGCTACACACAACGAGTAAAAACCCTTCCTGCTCAAG	1153	Hs.618145	GO:0003723|GO:0070181|GO:0003730|GO:0000166|GO:0005515|GO:0030371|GO:0048255|GO:0017148|GO:0045727|GO:0009411|GO:0009409|GO:0034063|GO:0005737|GO:0005737|GO:0005654|GO:0005634|GO:0005634|GO:0010494	NP_001271	Cold inducible RNA binding protein
ASHG19A3A030854	0.0054842	2.29299	up	85.7829	49.6245	6.45315	5.25592	93.0831	41.7851	85.1603	45.7113	79.1052	61.3771	6.60773	4.92362	6.22163	5.28091	6.53008	5.56322	coding	NM_182552	WDR27	RefSeq_coding	3481	chr6	-	169857306	170102159		ATGAAGGACCAACGCCTGGTTTTCCATAGTAAAGTTAGGTCATCTGGTTATGCGTCAGCA	253769	Hs.131903		NP_872358	WD repeat domain 27
ASHG19A3A051285	0.0158204	2.55872	up	19.9039	13.6461	4.32888	2.97346	28.4789	12.3611	19.798	19.927	11.4346	8.65011	4.97132	3.10475	4.11839	2.98366	3.89694	2.83197	coding	NM_004995	MMP14	RefSeq_coding	3558	chr14	+	23305792	23316802		TTCGAAGGAAGCGCTACGCCATCCAGGGTCTCAAATGGCAACATAATGAAATCACTTTCT	4323	Hs.2399	GO:0005509|GO:0005178|GO:0004222|GO:0016504|GO:0005515|GO:0003700|GO:0008270|GO:0001525|GO:0043615|GO:0048754|GO:0016477|GO:0001935|GO:0030324|GO:0008152|GO:0051895|GO:0001503|GO:0001541|GO:0006508|GO:0043627|GO:0009725|GO:0001666|GO:0009612|GO:0014070|GO:0006979|GO:0048771|GO:0031638|GO:0005737|GO:0031012|GO:0005887|GO:0042470|GO:0016020	NP_004986	Matrix metallopeptidase 14 (membrane-inserted)
ASHG19A3A011668	0.0363909	2.47456	up	353.725	154.796	8.43434	7.12716	202.179	145.037	508.992	128.051	350.004	191.301	7.7095	6.71665	8.85107	7.22425	8.74243	7.44059	coding	NM_016246	HSD17B14	RefSeq_coding	1277	chr19	-	49316273	49339934		ACCCTGGTTTCTGAGACCATCCGCCGATTTGGCCGCCTGGATTGTGTTGTCAACAACGCT	51171	Hs.18788	GO:0004303|GO:0016491|GO:0005515|GO:0047045|GO:0055114|GO:0006706|GO:0005813|GO:0005737|GO:0005829	NP_057330	Hydroxysteroid (17-beta) dehydrogenase 14
ASHG19A3A025254	0.00844009	2.43791	up	16.4809	11.7963	4.08519	2.79955	21.0648	10.1879	18.9006	16.5562	9.47745	8.64466	4.55496	2.87495	4.04432	2.69229	3.6563	2.83141	coding	NM_001014448	CPZ	RefSeq_coding	2492	chr4	+	8594434	8621486		GAGGGCTGCAGCCCCCACACTGTCAGAGCACTTTAGGCAGCTGAATCCGTGATTTCAGAA	8532	Hs.78068	GO:0046872|GO:0004181|GO:0008237|GO:0008233|GO:0008270|GO:0016055|GO:0006508|GO:0005576|GO:0005578	NP_003643	Carboxypeptidase Z
ASHG19A3A015717	0.0487265	2.47321	up	35.8692	22.776	5.12748	3.8211	18.1251	17.2032	46.6583	24.2877	42.8243	26.837	4.33725	3.6154	5.36771	3.56593	5.67749	4.28197	coding	NM_015252	EHBP1	RefSeq_coding	5177	chr2	+	62933000	63273619		AAGATGACTGCATAAAGCAAGCAAATATGCGTTCAGCTAAATCAGCCAGTTCCTCTGAAG	23301	Hs.271667	GO:0005737|GO:0016020	NP_056067	EH domain binding protein 1
ASHG19A3A053895	0.00607137	5.63389	up	48.4694	13.286	5.57098	3.07685	48.0665	19.8992	69.2633	10.2593	28.0783	9.6997	5.68237	3.83516	5.93453	2.48079	5.09604	2.91459	coding	NM_015386	COG4	RefSeq_coding	2838	chr16	-	70514472	70557457		AAGGGCCAGCTGACATCCAGCATGGTGGATGATGTCTTCTACATTGTTAAGAAGTGCATT	25839	Hs.208680	GO:0005515|GO:0007030|GO:0048213|GO:0015031|GO:0006890|GO:0005794|GO:0000139|GO:0017119|GO:0016020	NP_056201	Component of oligomeric golgi complex 4
ASHG19A3A012402	0.0177101	2.23295	up	16.6207	11.8445	4.14572	2.98677	13.8145	12.9083	19.6611	8.74332	16.3866	13.8819	3.95379	3.16965	4.10455	2.4538	4.37884	3.33686	coding	NM_001171948	C19orf50	RefSeq_coding	1592	chr19	+	18668571	18680196		TCTGTGTGCCAGCAAAACTGGGAACCTCAGAACCATCTGGATTGCTGGGGCCCACAGGTT	79036	Hs.369785	GO:0005515	NP_076974	Chromosome 19 open reading frame 50
ASHG19A3A015429	0.00230155	3.29543	up	22.2783	10.443	4.54096	2.8205	17.1321	13.0252	28.696	10.144	21.0068	8.15976	4.25617	3.18447	4.66522	2.47889	4.70151	2.79814	coding	NM_017727	TMEM214	RefSeq_coding	3064	chr2	+	27255773	27264564		TCTCTGGAGCTCTTTTTTGACCACTGTCTGTTCACCATGTTGCAAGAGCTGGATAAGACA	54867	Hs.533934	GO:0005515|GO:0016021|GO:0016020	NP_060197	Transmembrane protein 214
ASHG19A3A005153	0.0407855	3.61928	up	46.6843	22.8676	5.56753	3.71183	31.9192	24.0589	59.4412	14.4981	48.6925	30.046	5.12562	4.11899	5.72302	2.5653	5.85396	4.4512	coding	NM_020444	KIAA1191	RefSeq_coding	2852	chr5	-	175773067	175788809		TTAGTCATCACATCATTTCACTGTGGTGGCAGGGACTCAGCTCGGAATTCTGTATAGAAA	57179	Hs.519783	GO:0003674|GO:0005515|GO:0008150|GO:0005575	NP_065177	KIAA1191
ASHG19A3A017156	0.0206557	2.62472	up	64.2922	38.3769	6.02886	4.6367	57.0184	52.2276	81.5393	27.732	54.3187	35.1711	5.91868	5.24514	6.16035	3.97212	6.00755	4.69283	coding	NM_198189	COPS8	RefSeq_coding	2339	chr2	+	237994083	238007487		CTTGATGTAATGGGCAGAATCAGAATGCTTCAGGAATCTGTCGAATTTGTTTCTTATAAT	10920	Hs.531713	GO:0005737|GO:0005634|GO:0008180	NP_937832	COP9 constitutive photomorphogenic homolog subunit 8 (Arabidopsis)
ASHG19A3A003255	0.02387	4.16464	up	101.704	33.8567	6.53367	4.47547	43.2991	37.0741	150.069	26.8736	111.744	37.6223	5.53806	4.75178	7.03809	3.87953	7.02485	4.79512	coding	NM_001164711	AMT	RefSeq_coding	2047	chr3	-	49454211	49460111		GTGTCGTCCACTTAGTTGCGCACAGACCAAGATACTTGGTAGTGACCGGGTGAAGCTGAT	275	Hs.102	GO:0004047|GO:0008483|GO:0016740|GO:0006546|GO:0005737|GO:0005739	NP_001158184	Aminomethyltransferase
ASHG19A3A031320	0.0443727	2.94235	up	1128.29	398.5	10.0812	8.52423	505.727	488.081	1632.47	295.528	1246.69	411.892	9.02296	8.36259	10.5801	8.51699	10.6406	8.6931	coding	NM_000063	C2	RefSeq_coding	2867	chr6	+	31895265	31913448		TGTGCGTCAGTGTCGCCCCAACGGCATGTGGGATGGAGAAACAGCTGTGTGTGATAATGG	717	Hs.408903	GO:0008233|GO:0004252|GO:0006956|GO:0006958|GO:0045087|GO:0006508|GO:0005576|GO:0005576|GO:0005615	NP_001171534	Complement component 2
ASHG19A3A022786	0.00496547	2.26751	up	1464.58	719.186	10.5859	9.40474	1869.07	916.336	1368.23	620.622	1156.44	620.599	10.9209	9.23649	10.316	9.61979	10.5206	9.35794	coding	NM_006407	ARL6IP5	RefSeq_coding	2135	chr3	+	69134089	69155237		TTATCTCCATGTTTGGAGGAGTCATGGTCTTTGTGTTTGGCATTACTTTTCCTTTGCTGT	10550	Hs.518060	GO:0008022|GO:0015813|GO:0051051|GO:0005737|GO:0005783|GO:0005789|GO:0016021|GO:0016020	NP_006398	ADP-ribosylation-like factor 6 interacting protein 5
ASHG19A3A002071	0.0217835	2.34346	up	14.2501	10.2444	3.8883	2.65966	9.68402	5	15.1557	16.9655	17.9105	8.76765	3.4563	2.41755	3.71361	2.7219	4.49501	2.83954	coding	NM_001128205	SULF1	RefSeq_coding	5716	chr8	+	70405027	70573147		TAGAGAAGATTTTGAAGGCGGCTTTTGGATTCTTCACTTCTCTTGAACAAGGAACTCACT	23213	Hs.409602	GO:0004065|GO:0005509|GO:0016787|GO:0006915|GO:0060348|GO:0030201|GO:0001822|GO:0040037|GO:0005794|GO:0005795|GO:0009986|GO:0005783|GO:0005615	NP_055985	Sulfatase 1
ASHG19A3A048110	0.0314356	2.0905	up	202.448	120.54	7.69895	6.6351	179.45	120.897	228.056	70.9564	199.837	169.767	7.54275	6.45256	7.65701	6.21241	7.89707	7.24033	coding	NM_016237	ANAPC5	RefSeq_coding	2625	chr12	-	121746049	121790265		AATGGGGTTGTGCACGCCAATGTGTTCGGCATCAAGGACTGGGTGACGCCGTACAAGATC	51433	Hs.7101	GO:0005488|GO:0004842|GO:0000086|GO:0031145|GO:0031145|GO:0000075|GO:0051301|GO:0000090|GO:0000278|GO:0007094|GO:0051436|GO:0051437|GO:0070979|GO:0016567|GO:0051439|GO:0006511|GO:0005680|GO:0005829|GO:0005829|GO:0005654|GO:0005654	NP_057321	Anaphase promoting complex subunit 5
ASHG19A3A046677	0.0227517	3.5311	up	145.327	54.7769	7.07779	5.25767	181.337	74.8815	186.396	35.5418	68.2487	53.9076	7.56091	5.77295	7.35595	4.65014	6.31651	5.34992	coding	NM_015973	GAL	RefSeq_coding	778	chr11	+	68451982	68458642		TACCTGAAAACAATATCATGCGCACAATCATTGAGTTTCTGTCTTTCTTGCATCTCAAAG	51083	Hs.278959	GO:0005184|GO:0007631|GO:0030252|GO:0006954|GO:0030073|GO:0008285|GO:0050672|GO:0007399|GO:0007218|GO:0043065|GO:0031943|GO:0042493|GO:0043627|GO:0032868|GO:0006950|GO:0006939|GO:0005794|GO:0005575|GO:0005737|GO:0005576|GO:0005576|GO:0030141	NP_057057	Galanin prepropeptide
ASHG19A3A006470	0.00569832	2.80102	up	359.471	157.934	8.49267	7.00672	340.422	240.773	492.452	92.3219	245.537	140.706	8.46678	7.41069	8.80519	6.68365	8.20604	6.92581	coding	NM_177987	TUBB8	RefSeq_coding	1504	chr10	-	92827	95178	NM_020040,HIT000336671,ENST00000436895,ENST00000422534,ENST00000417736,	GTGCGGGAATCAGATCGGCGCCAAGTTCTGGGAGGTGATCTCTGATGAACATGCCATCGA	347688	Hs.532659	GO:0005525|GO:0003924|GO:0000166|GO:0005198|GO:0007018|GO:0051258|GO:0005737|GO:0005856|GO:0005874	NP_817124	Tubulin, beta 8
ASHG19A3A010468	0.0113606	3.31745	up	22.4227	12.0881	4.57745	2.84737	23.336	5	23.8857	24.5879	20.0465	6.67636	4.69637	2.41755	4.39653	3.60284	4.63945	2.52172	coding	NM_000572	IL10	RefSeq_coding	1629	chr1	-	206940947	206945839		TTTCTTCCCTGTGAAAACAAGAGCAAGGCCGTGGAGCAGGTGAAGAATGCCTTTAATAAG	3586	Hs.193717	GO:0005125|GO:0008083|GO:0005141|GO:0005515|GO:0030183|GO:0042100|GO:0006916|GO:0060670|GO:0007267|GO:0071392|GO:0007253|GO:0042742|GO:0030097|GO:0006954|GO:0030595|GO:0030889|GO:0045347|GO:0042130|GO:0002875|GO:0002740|GO:0044130|GO:0050728|GO:0045355|GO:0032689|GO:0032695|GO:0032715|GO:0051045|GO:0030886|GO:0045019|GO:0042536|GO:0032720|GO:0002904|GO:0045348|GO:0050715|GO:0043193|GO:0051091|GO:…	NP_000563	Interleukin 10
ASHG19A3A006193	0.00864094	2.43407	up	45.0458	27.313	5.50555	4.22218	30.4392	21.3582	61.7576	31.2506	42.9408	29.3303	5.05762	3.94184	5.77667	4.31039	5.68237	4.41432	coding	NM_152924	ABHD2	RefSeq_coding	8761	chr15	+	89631380	89745591		AGCACCTGTAGTCAATCACACGCAGCTTTTAGGTTTGTTTGAATAAGAGATCTGACCTGA	11057	Hs.122337	GO:0004091|GO:0016787|GO:0003674|GO:0008150|GO:0030336|GO:0009611|GO:0016021|GO:0016020	NP_690888	Abhydrolase domain containing 2
ASHG19A3A011153	0.0121406	2.29785	up	148.1	74.8003	7.19417	5.99388	134.304	72.9043	202.912	80.7882	107.083	70.7082	7.13653	5.73739	7.48185	6.45286	6.96413	5.79139	coding	NM_006844	ILVBL	RefSeq_coding	2328	chr19	-	15225786	15236577		TCATCATCGTCAATCGTAATCGGGAAGAGATGTTGCTCAACTCAGACATCTTCTGGAAGC	10994	Hs.78880	GO:0000287|GO:0003674|GO:0030976|GO:0016740|GO:0008150|GO:0005575|GO:0016021|GO:0016020	NP_006835	IlvB (bacterial acetolactate synthase)-like
ASHG19A3A053380	0.0292983	6.69063	up	51.1692	10.5933	5.38109	2.63895	12.6722	5.22743	63.2295	20.2841	77.6059	6.26843	3.83044	2.53574	5.80843	3.02294	6.5044	2.35817	coding	NM_001163560	C16orf73	RefSeq_coding	1884	chr16	-	1883983	1922179		GCAATGACAGATGAACAGAAAACAGCATTAAAGTGGCAATTTCTCTTGGAAAGAAGCAAA	254528	Hs.729604	GO:0007126|GO:0005737	NP_689977	Chromosome 16 open reading frame 73
ASHG19A3A030726	0.00704601	2.367	up	39.6472	26.5061	5.36646	4.1234	34.1743	27.7724	39.0342	26.7812	45.7331	24.9647	5.21886	4.32962	5.11341	3.86516	5.76712	4.17543	coding	NM_001130700	IPCEF1	RefSeq_coding	6818	chr6	-	154475619	154677900		TATGAGGCTTCTGAATCCAGGAATAAGACTGCTCTTGGATTTACTCTCTTTGTATTGCAT	26034	Hs.146100	GO:0005344|GO:0004601|GO:0015671|GO:0006979|GO:0005737|GO:0005886	NP_056368	Interaction protein for cytohesin exchange factors 1
ASHG19A3A002050	0.0279215	2.01147	up	2133.17	1161.89	11.1358	10.1275	1555.89	1442.04	2771.17	840.805	2072.46	1202.82	10.6429	9.87076	11.362	10.0668	11.4024	10.445	coding	NM_001127890	SPG21	RefSeq_coding	1734	chr15	-	65255363	65282251		TGGATGGGGTTACCGGGTTATCGCTGTTCATCTTTTTGGCGCTTCTTTGGGAGGCTTTTT	51324	Hs.242458	GO:0042609|GO:0050851|GO:0008219|GO:0005794|GO:0005737|GO:0005829|GO:0005768|GO:0010008|GO:0016020|GO:0030140	NP_057714	Spastic paraplegia 21 (autosomal recessive, Mast syndrome)
ASHG19A3A006286	0.0073132	2.77324	up	36.6317	22.4244	5.24702	3.77544	30.8374	15.796	46.5501	23.7608	32.5075	27.7165	5.07493	3.49338	5.36371	3.49988	5.30242	4.33307	coding	NM_172014	TNFSF14	RefSeq_coding	2786	chr19	-	6663148	6670599		GAGACAGTCGTGCAGTGTGGCCCGGGACGGACCTGCAGGCTCCTGGGAGCAGCTGATACA	8740	Hs.129708	GO:0043027|GO:0005125|GO:0005515|GO:0005102|GO:0005164|GO:0042110|GO:0031295|GO:0043029|GO:0042098|GO:0071260|GO:0006955|GO:0006917|GO:0008588|GO:0007165|GO:0005737|GO:0005576|GO:0005615|GO:0016021|GO:0005886	NP_742011	Tumor necrosis factor (ligand) superfamily, member 14
ASHG19A3A006747	0.0164002	3.53806	up	69.7666	28.2804	6.03468	4.21172	33.9497	27.4401	102.846	26.4544	72.5045	30.9469	5.21057	4.31117	6.49036	3.82934	6.40312	4.49466	coding	NM_198141	GANC	RefSeq_coding	4603	chr15	+	42566365	42645863		GATATGGAAGATGAATACATGCTGGGGAGTGCATTATTGGTTCATCCAGTCACAGAACCA	825	Hs.143261	GO:0005509|GO:0004198|GO:0008234|GO:0008233|GO:0004871|GO:0007517|GO:0006508|GO:0051592|GO:0042493|GO:0045214|GO:0007165|GO:0005737|GO:0005622|GO:0005634	NP_775113	Calpain 3, (p94)
ASHG19A3A012131	0.0160869	2.52356	up	150.125	72.0596	7.24631	5.91085	171.114	53.6362	158.308	72.3633	120.954	90.1794	7.47841	5.28626	7.11534	6.24874	7.14518	6.19754	coding	NM_020533	MCOLN1	RefSeq_coding	2118	chr19	+	7587495	7598894		TGAAGACCATTAACCTCCAGAGCCTCATCAATAATGAGATCCCGGACTGCTATACCTTCA	57192	Hs.631858	GO:0005261|GO:0005381|GO:0006816|GO:0006812|GO:0006879|GO:0034755|GO:0033572|GO:0055085|GO:0005737|GO:0005768|GO:0010008|GO:0016021|GO:0005887|GO:0031902|GO:0005765|GO:0005886	NP_065394	Mucolipin 1
ASHG19A3A051614	0.0266892	2.05879	up	27.4079	21.4894	4.79482	3.75302	17.1958	16.8223	37.5884	24.8264	27.4396	22.8196	4.26199	3.58188	5.05762	3.63155	5.06485	4.04563	coding	NM_001933	DLST	RefSeq_coding	2857	chr14	+	75348593	75370450		TCTGAAGGAGGCCCAGAATACATGTGCAATGCTGACAACTTTTAATGAGATTGACATGAG	1743	Hs.525459	GO:0008415|GO:0051087|GO:0004149|GO:0031072|GO:0005515|GO:0016740|GO:0006103|GO:0006734|GO:0034641|GO:0006091|GO:0006554|GO:0008152|GO:0006099|GO:0005737|GO:0043231|GO:0005792|GO:0005759|GO:0005739|GO:0005634|GO:0045252|GO:0005886	NP_001924	Dihydrolipoamide S-succinyltransferase (E2 component of 2-oxo-glutarate complex)
ASHG19A3A053681	0.0206835	2.01174	up	834.734	482.427	9.72737	8.71892	1077.37	739.102	862	374.743	564.827	333.436	10.1167	8.92992	9.62219	8.87184	9.44322	8.35501	coding	NM_004765	BCL7C	RefSeq_coding	877	chr16	-	30899116	30905399		ACAGCAACCAGAGTTTCCATTCGGAAGGTTCCCTGCAAAAGGGCACAGAGCCCAGTCCTG	9274	Hs.658547	GO:0006915	NP_004756	B-cell CLL/lymphoma 7C
ASHG19A3A054497	0.0480385	5.03515	up	566.111	135.047	9.1036	6.77157	849.087	54.8051	527.592	185.658	321.656	164.679	9.78519	5.31457	8.9129	7.80798	8.61273	7.19216	coding	NM_001142544	CTF1	RefSeq_coding	1678	chr16	+	30907927	30914880		TGCCTCCCAGCAGATCTGTGGAGACAAAACAAGCAACACCTTAAAAGAGTTTTATTTCTG	1489	Hs.483811	GO:0005125|GO:0005146|GO:0008283|GO:0007267|GO:0007517|GO:0007399|GO:0008284|GO:0005576|GO:0005615	NP_001321	Cardiotrophin 1
ASHG19A3A020779	0.00343121	3.12254	up	81.5455	38.0047	6.35047	4.70774	88.6397	45.7597	99.2164	31.0406	56.7805	37.2136	6.53888	5.05377	6.44208	4.29122	6.07044	4.77824	coding	NM_015150	RFTN1	RefSeq_coding	3033	chr3	-	16357352	16555222		AATGGAGATCTTCACCCTTTTCAACAAACCGAAGAGCCATCAGAAGTGCCGGCAATACTA	23180	Hs.98910	GO:0005886	NP_055965	Raftlin, lipid raft linker 1
ASHG19A3A047241	0.00714521	2.38956	up	182.368	93.8287	7.51084	6.25409	131.228	127.024	239.742	65.918	176.136	88.5436	7.10079	6.52655	7.73144	6.06761	7.70028	6.16811	coding	NM_001127582	ING4	RefSeq_coding	1461	chr12	-	6759704	6772308	NM_001127586,	TTCCCTTTGAATTACAGAGAAACTTTCAGCTCATGAGGGACCTAGACCAAAGAACAGAGG	51147	Hs.524210	GO:0046872|GO:0005515|GO:0003713|GO:0008270|GO:0006978|GO:0006260|GO:0006915|GO:0007049|GO:0007050|GO:0016568|GO:0043966|GO:0043983|GO:0043984|GO:0043981|GO:0043982|GO:0008285|GO:0045926|GO:0045892|GO:0043065|GO:0006473|GO:0000123|GO:0005634	NP_057246	Inhibitor of growth family, member 4
ASHG19A3A035477	0.0198756	13.58	up	9135.13	866.028	13.2258	9.46243	7017.54	267.042	13988.8	1389.54	6399.07	941.5	12.9366	7.56011	13.6758	10.794	13.0652	10.0331	coding	NM_005217	DEFA3	RefSeq_coding	501	chr8	-	6873391	6875816	NM_001042500,	TACTCCTGTACCTTCTGCTCAATTTCCTTTCCTCATCTCAAATAAATGCCTTGTTACAAG	1668	Hs.654448	GO:0042742|GO:0050832|GO:0031640|GO:0009615|GO:0005576|GO:0005615	NP_005208	Defensin, alpha 3, neutrophil-specific
ASHG19A3A047295	0.0148158	2.07573	up	123.961	71.3265	6.92828	5.87466	161.186	82.6365	129.355	62.8006	81.3428	68.5423	7.3998	5.91988	6.81885	5.96856	6.56618	5.73553	coding	NM_172004	CLECL1	RefSeq_coding	649	chr12	-	9875091	9885860		TTTGATCTGTGCAATGGCTGGAGATGTAGTCTACGCTGACATCAAAACTGTTCGGACTTC	160365	Hs.560087	GO:0005488|GO:0005529|GO:0016021|GO:0005886	NP_742001	C-type lectin-like 1
ASHG19A3A013475	0.0317807	2.27571	up	60.7654	35.6627	5.87121	4.68489	91.3294	37.0881	56.5652	35.461	34.4015	34.4391	6.58447	4.75236	5.64893	4.64373	5.38023	4.65858	coding	NM_021209	NLRC4	RefSeq_coding	3384	chr2	-	32449517	32490801		CATCTGTAACAAACCTGAAAACCTTGAGTATTCATGACCTACAGAATCAACGGCTGCCGG	58484	Hs.574741	GO:0005524|GO:0000287|GO:0000166|GO:0005515|GO:0042803|GO:0006919|GO:0042742|GO:0016045|GO:0006954|GO:0050702|GO:0043065|GO:0043281|GO:0005737|GO:0005622	NP_067032	NLR family, CARD domain containing 4
ASHG19A3A043385	0.00638025	2.15504	up	41.5334	28.7071	5.43299	4.32527	43.486	26.6957	36.9511	32.5429	44.1631	26.8828	5.54364	4.27077	5.0331	4.41886	5.72223	4.28619	coding	NM_145047	OSCP1	RefSeq_coding	1505	chr1	-	36883507	36916086		ACAGCGTGAATCAGCCTGTGGAAACTCATGTGTCTGGATCATCAAAGAACTTAGCCTCAT	127700	Hs.202207	GO:0006810|GO:0009925|GO:0005886	NP_996668	Organic solute carrier partner 1
ASHG19A3A052817	0.0205182	2.07235	up	208.405	120.87	7.72179	6.67052	255.164	142.67	178.396	76.8452	191.654	143.094	8.04615	6.69193	7.29077	6.36253	7.82845	6.95709	coding	NM_003825	SNAP23	RefSeq_coding	2307	chr15	+	42787834	42825256		AGACAACATGGGGAGATGGTGGAGAAAACTCACCTTGCAATGTAGTATCTAAACAGCCAG	8773	Hs.728237	GO:0005515|GO:0006944|GO:0016044|GO:0006892|GO:0015031|GO:0006903|GO:0005794|GO:0042582|GO:0030054|GO:0005730|GO:0005634|GO:0005886|GO:0005886|GO:0005886|GO:0001950|GO:0042581|GO:0045202|GO:0019717	NP_570710	Synaptosomal-associated protein, 23kDa
ASHG19A3A000550	0.0483253	3.35478	up	382.246	147.131	8.61499	6.86878	468.525	83.0332	353.54	93.7223	324.674	264.636	8.91764	5.9273	8.30024	6.70826	8.6271	7.97077	coding	NM_000235	LIPA	RefSeq_coding	2654	chr10	-	90973329	91011660		CAGCGGCCCGGCAGGACAGCTCCAGAATGAAAATGCGGTTCTTGGGGTTGGTGGTCTGTT	3988	Hs.643030	GO:0016787|GO:0016298|GO:0004771|GO:0000902|GO:0008283|GO:0001816|GO:0006631|GO:0048873|GO:0006954|GO:0016042|GO:0030324|GO:0016125|GO:0048771|GO:0005764	NP_001121077	Lipase A, lysosomal acid, cholesterol esterase
ASHG19A3A045492	0.0362091	2.23742	up	13.7127	10.5747	3.84075	2.67891	18.4892	12.8606	12.4269	12.8654	10.2221	5.99805	4.36523	3.16355	3.40096	2.52209	3.75606	2.3511	coding	NM_173582	PGM2L1	RefSeq_coding	8519	chr11	-	74041360	74109502		TACCTTGAGAGATGTTTCTCAGACTTCAAGCAGAGAGGCTTTGTGGTTGGGTATGACACT	283209	Hs.26612	GO:0047933|GO:0016853|GO:0004614|GO:0016740|GO:0005975|GO:0019255|GO:0005829	NP_775853	Phosphoglucomutase 2-like 1
ASHG19A3A052547	0.0272941	3.11244	up	1717.58	575.663	10.7515	9.11349	987.971	556.891	2577.99	552.6	1586.79	617.498	9.98925	8.54561	11.2603	9.44897	11.0051	9.34588	coding	NM_002168	IDH2	RefSeq_coding	1740	chr15	-	90627213	90645708		TTTCAAAATGGTCTTCACCCCAAAAGATGGCAGTGGTGTCAAGGAGTGGGAAGTGTACAA	3418	Hs.596461	GO:0051287|GO:0004450|GO:0004450|GO:0000287|GO:0016491|GO:0016616|GO:0006103|GO:0005975|GO:0006097|GO:0006102|GO:0055114|GO:0006099|GO:0005743|GO:0005759|GO:0005739	NP_002159	Isocitrate dehydrogenase 2 (NADP+), mitochondrial
ASHG19A3A021054	0.0286528	2.47347	up	262.063	135.975	8.00797	6.70143	198.978	223.061	389.394	71.5911	197.818	113.274	7.68784	7.30075	8.45384	6.23073	7.88224	6.57283	coding	NM_005051	QARS	RefSeq_coding	2437	chr3	-	49133365	49142171		TTACAAAGTCACATATGCGTCTGACTATTTTGACCAGCTATATGCGTGGGCTGTGGAGCT	5859	Hs.79322	GO:0005524|GO:0004819|GO:0016874|GO:0000166|GO:0005515|GO:0010467|GO:0006425|GO:0006418|GO:0005737|GO:0005829|GO:0005759	NP_005042	Glutaminyl-tRNA synthetase
ASHG19A3A000575	0.00927822	2.02818	up	40.1029	29.7486	5.38304	4.36286	44.6783	22.302	41.8508	32.6428	33.7794	34.3011	5.58137	4.00833	5.21362	4.42887	5.35413	4.65138	coding	NM_000398	CYB5R3	RefSeq_coding	2923	chr22	-	43013846	43045405		GCGCGGGGCCACCATGGGGGCCCAGCTCAGCACGTTGGGCCATATGGTGCTCTTCCCAGT	1727	Hs.561064	GO:0004128|GO:0016491|GO:0008015|GO:0006695|GO:0055114|GO:0006766|GO:0006767|GO:0005737|GO:0005783|GO:0005789|GO:0005833|GO:0016020|GO:0005741|GO:0005739	NP_015565	Cytochrome b5 reductase 3
ASHG19A3A018889	0.0398056	2.56223	up	1191.76	497.267	10.2487	8.89131	719.588	480.922	1582.51	481.405	1273.19	529.473	9.53772	8.34598	10.5279	9.23301	10.6805	9.09493	coding	NM_001007246	BRWD1	RefSeq_coding	2488	chr21	-	40668365	40685556		GTGCTCTTCAGTAGAGGATTTTCTGTGATCCTACAATGAAGGGAAAGCTATATAATTTAT	54014	Hs.654740	GO:0003674|GO:0008150|GO:0005737|GO:0005634	NP_387505	Bromodomain and WD repeat domain containing 1
ASHG19A3A029485	0.00958741	3.24908	up	134.924	50.769	7.00721	5.30717	200.033	46.929	120.977	47.2321	83.762	58.146	7.6968	5.08827	6.71755	5.35679	6.60726	5.47647	coding	NM_203458	NOTCH2NL	RefSeq_coding	4962	chr1	+	145209110	145285911		TGTACTCCACAGGCTGATGATATGTGATATCCCTATATCATTAAAGTAAAGCCTAAGCAC	388677	Hs.728902	GO:0005509|GO:0007219|GO:0030154|GO:0007275|GO:0005737|GO:0005576	NP_982283	Notch 2 N-terminal like
ASHG19A3A044942	0.0256148	2.89784	up	86.8019	39.4145	6.42746	4.89248	65.8961	24.6643	118.973	52.1665	75.5367	41.4126	6.12445	4.15693	6.69489	5.57556	6.46303	4.94494	coding	NM_198516	GALNTL4	RefSeq_coding	2531	chr11	-	11292420	11643561		TGAAGTCTGGATGGATGAATTTAAAAGCCACGTCTACATGGCATGGAACATACCGCAGGA	374378	Hs.655152	GO:0004653|GO:0005529|GO:0016757|GO:0005794|GO:0000139|GO:0016021|GO:0016020	NP_940918	UDP-N-acetyl-alpha-D-galactosamine:polypeptide N-acetylgalactosaminyltransferase-like 4
ASHG19A3A002992	0.0247645	2.27436	up	80.2651	44.9051	6.31636	5.1309	88.6095	33.3495	99.6406	52.554	52.5452	48.8118	6.53848	4.60426	6.44767	5.59233	5.96292	5.19611	coding	NM_001159323	PLA2G4C	RefSeq_coding	2567	chr19	-	48551100	48614109		ACCATAGTCGCTCTGATGCCTATGCTCGTTCAGCTCTACTACCCGAAGGATAGTGCCCGA	8605	Hs.631562	GO:0047499|GO:0016787|GO:0005543|GO:0019369|GO:0046475|GO:0006954|GO:0035556|GO:0016042|GO:0008152|GO:0007567|GO:0006644|GO:0005829|GO:0016020	NP_003697	Phospholipase A2, group IVC (cytosolic, calcium-independent)
ASHG19A3A024327	0.0456817	5.77716	up	147.068	37.1381	7.12994	4.59958	93.5599	11.9153	229.204	60.4838	118.439	39.0153	6.61614	3.05315	7.66317	5.89393	7.11051	4.85166	coding	NM_002704	PPBP	RefSeq_coding	1307	chr4	-	74852757	74853900		AAACATCCAAAGTTTGGAAGTGATCGGGAAAGGAACCCATTGCAACCAAGTCGAAGTGAT	5473	Hs.2164	GO:0008009|GO:0005355|GO:0008083|GO:0007596|GO:0006935|GO:0042742|GO:0015758|GO:0006955|GO:0030168|GO:0002576|GO:0051781|GO:0005576|GO:0005576|GO:0005615|GO:0031093	NP_002695	Pro-platelet basic protein (chemokine (C-X-C motif) ligand 7)
ASHG19A3A003935	0.0139137	4.70443	up	1959.41	466.22	10.9927	8.75865	1278.22	384.205	2607.96	333.443	1992.05	681.014	10.3552	8.04433	11.2768	8.70578	11.346	9.52585	coding	NM_001734	C1S	RefSeq_coding	2763	chr12	+	7167979	7178333		CACTTGCTCCTACCAGCTTCTGAAGGCTCCAAAGTCCGGAGGTGCAGAAAGCCAGGACCA	716	Hs.458355	GO:0005509|GO:0008233|GO:0004252|GO:0006956|GO:0006958|GO:0010001|GO:0045087|GO:0006508|GO:0051591|GO:0005576|GO:0005576	NP_958850	Complement component 1, s subcomponent
ASHG19A3A037978	0.00229387	2.05564	up	172.995	102.401	7.47132	6.43173	155.007	119.769	186.826	73.0337	177.153	114.402	7.34573	6.43841	7.35934	6.26907	7.70888	6.58771	coding	NM_005047	PSMD5	RefSeq_coding	3411	chr9	-	123578333	123605206		TGACCTGCAGAGGGGACTAATTCACCCTGATGATTCTGTAAAAATCCTCACTCTTTCCCA	5711	Hs.193725	GO:0005515|GO:0006977|GO:0000082|GO:0000216|GO:0016070|GO:0000084|GO:0031145|GO:0031145|GO:0006915|GO:0000075|GO:0034641|GO:0016071|GO:0000278|GO:0051436|GO:0051437|GO:0070682|GO:0042981|GO:0006521|GO:0051439|GO:0016032|GO:0000502|GO:0008540	NP_005038	Proteasome (prosome, macropain) 26S subunit, non-ATPase, 5
ASHG19A3A005565	0.00975795	3.22261	up	32.3697	17.9013	5.07183	3.3836	38.3685	17.7899	26.7447	18.923	31.9958	16.991	5.37182	3.66492	4.56308	2.86592	5.2806	3.61997	coding	NM_032986	SEC23B	RefSeq_coding	3126	chr20	+	18488187	18542050		TGAGGAGCGCTGGCTGCGCTTAGGCAACGTTCCCTTTTAGACTATGGCGACATACCTGGA	10483	Hs.369373	GO:0008270|GO:0006888|GO:0006886|GO:0016192|GO:0030127|GO:0033116|GO:0005794|GO:0000139|GO:0005783|GO:0005789|GO:0043231|GO:0016020|GO:0048471	NP_116781	Sec23 homolog B (S. cerevisiae)
ASHG19A3A013329	0.0327561	2.15047	up	688.855	399.634	9.4705	8.36585	512.226	670.143	876.012	279.137	678.327	249.623	9.042	8.79807	9.64748	8.42769	9.72203	7.8718	coding	NM_001008237	TTC32	RefSeq_coding	838	chr2	-	20096517	20101744		AAGTCCAACCCAATTTTGAAGTTCCATATTACAACAGAGGGTTGATACTGTATAGGCTGG	130502	Hs.591547	GO:0005488|GO:0042802	NP_001008238	Tetratricopeptide repeat domain 32
ASHG19A3A005932	0.00553929	2.76039	up	25.1414	16.654	4.73311	3.26824	21.2122	18.0536	28.5919	18.8639	25.6202	13.0446	4.56372	3.68758	4.66076	2.86013	4.97487	3.25702	coding	NM_139157	ST5	RefSeq_coding	3039	chr11	-	8714899	8832882		AAGCCCCTCGGGGGACTCTGAGCAGAAAATCCTTTGAGTTTGAGGATGCATCCAGTCTCC	6764	Hs.117715	GO:0005515|GO:0070374	NP_998783	Suppression of tumorigenicity 5
ASHG19A3A005655	0.0172258	3.16462	up	111.228	52.55	6.80808	5.14605	118.427	68.8731	127.305	31.3636	87.9536	57.4131	6.95485	5.65942	6.79381	4.32229	6.67558	5.45644	coding	NM_033630	SCAND1	RefSeq_coding	840	chr20	-	34541545	34542428		TGCCGCAGGCGCTTCGCTGGTGCAGACGCAGTGCTGAGCACACAGCTACCGGACAAAGAG	51282	Hs.584909	GO:0042802|GO:0003700|GO:0006355|GO:0006351|GO:0016032|GO:0005634	NP_361012	SCAN domain containing 1
ASHG19A3A019823	0.00633606	2.12921	up	21364.7	10833.9	14.5031	13.4128	15776.9	15765.8	28932	7738.63	19385.2	8997.39	14.1519	13.247	14.7167	13.3722	14.6408	13.6192	coding	NM_000967	RPL3	RefSeq_coding	1348	chr22	-	39708887	39715670	ENST00000467870,ENST00000436852,ENST00000413027,	AAGGACTTCAGCAGCATGAAGAAGTACTGCCAAGTCATCCGTGTCATTGCCCACACCCAG	6122	Hs.119598	GO:0003723|GO:0005515|GO:0003735|GO:0044267|GO:0031018|GO:0010467|GO:0006412|GO:0006414|GO:0006415|GO:0019058|GO:0016032|GO:0019083|GO:0005737|GO:0005829|GO:0005829|GO:0022625|GO:0005622|GO:0005730|GO:0005840	NP_001029025	Ribosomal protein L3
ASHG19A3A022589	0.0163092	12.9292	up	229.13	29.883	7.73807	4.04551	239.192	5	336.165	32.6029	112.033	52.0461	7.95614	2.41755	8.22996	4.42461	7.02811	5.29437	coding	NM_004345	CAMP	RefSeq_coding	739	chr3	+	48264861	48266975		TGTCCAGAGAATCAAGGATTTTTTGCGGAATCTTGTACCCAGGACAGAGTCCTAGTGTGT	820	Hs.51120	GO:0050829|GO:0050830|GO:0042742|GO:0051873|GO:0044130|GO:0044140|GO:0005576|GO:0042581	NP_004336	Cathelicidin antimicrobial peptide
ASHG19A3A044884	0.00225682	2.56198	up	602.466	274.701	9.3089	7.95164	630.459	353.261	624.577	252.54	552.362	218.303	9.34891	7.93567	9.16723	8.27325	9.41058	7.64602	coding	NM_000391	TPP1	RefSeq_coding	3540	chr11	-	6633996	6640692		TGAAATTGTTGACTATATCAGTGGTGGTGGCTTCAGCAATGTGTTCCCACGGCCTTCATA	1200	Hs.523454	GO:0004175|GO:0004175|GO:0046872|GO:0008233|GO:0042277|GO:0005515|GO:0004252|GO:0008236|GO:0008240|GO:0008240|GO:0045453|GO:0008219|GO:0006629|GO:0007040|GO:0007399|GO:0050885|GO:0043171|GO:0030163|GO:0006508|GO:0005764|GO:0005764|GO:0042470|GO:0005739|GO:0005625	NP_000382	Tripeptidyl peptidase I
ASHG19A3A006217	0.0371122	2.50881	up	1063.04	463.644	10.0853	8.75831	651.13	523.004	1351.91	486.751	1186.08	381.178	9.39505	8.45775	10.2978	9.24919	10.5631	8.56799	coding	NM_153283	HYAL1	RefSeq_coding	1718	chr3	-	50337320	50341004		GAGGATAAGGCCCTTCAGCCCCAAGGACATCCTGGCTGCCATACCTGCTCCTGACTTCTC	3373	Hs.75619	GO:0004415|GO:0016798|GO:0005975|GO:0008219|GO:0030214|GO:0008285|GO:0005737|GO:0005576|GO:0005615|GO:0005764	NP_695017	Hyaluronoglucosaminidase 1
ASHG19A3A004415	0.0141659	2.98147	up	257.487	100.136	8.02651	6.45048	269.905	73.1483	308.84	109.921	193.715	117.338	8.12662	5.74218	8.10768	6.97772	7.84523	6.63155	coding	NM_005574	LMO2	RefSeq_coding	2303	chr11	-	33880124	33913836	NM_001142316,NM_001142315,	CCGGAAGCTCTGCCGGAGAGACTATCTCAGGCTTTTTGGGCAAGACGGTCTCTGCGCATC	4005	Hs.34560	GO:0003677|GO:0046872|GO:0005515|GO:0008270|GO:0007275|GO:0045647|GO:0005634|GO:0043234	NP_005565	LIM domain only 2 (rhombotin-like 1)
ASHG19A3A027515	0.00834134	2.39012	up	1284.05	579.224	10.3582	9.10114	1621.41	661.879	1406.76	512.635	823.997	563.157	10.7058	8.77904	10.353	9.33113	10.0159	9.19327	coding	NM_016580	PCDH12	RefSeq_coding	5210	chr5	-	141324530	141338627		TTTGTGGCTGAGATAAGTGTTTCCTGGCAAAACATATGTGGAGCACAAAGGGTCAGTCCT	51294	Hs.439474	GO:0005509|GO:0016339|GO:0007155|GO:0005977|GO:0007156|GO:0060711|GO:0008038|GO:0005911|GO:0005887|GO:0005886	NP_057664	Protocadherin 12
ASHG19A3A010281	0.0308036	2.49604	up	6801.55	2828.4	12.7857	11.466	4069.43	3495.88	9488.58	2486.82	6846.64	2502.48	12.0756	11.0843	13.1106	11.6766	13.1708	11.6371	coding	NM_033102	SLC45A3	RefSeq_coding	3398	chr1	-	205626980	205649630		TTAGCGGGGTGAATATTTTATACTGTAAGTGAGCAATCAGAGTATAATGTTTATGGTGAC	85414	Hs.278695	GO:0055085|GO:0016021|GO:0016020	NP_149093	Solute carrier family 45, member 3
ASHG19A3A027958	0.0459506	2.26728	up	14.8292	11.6093	3.93604	2.75508	11.3186	5	22.1849	23.7178	10.9842	6.11004	3.67234	2.41755	4.29024	3.49362	3.84554	2.35407	coding	NM_031916	ROPN1L	RefSeq_coding	1058	chr5	+	10442008	10465137		ATTTTTCAGCTCTGTCGAGAGGAGATCCACTTCCTGTAAAGGACAGAATGGAAATGCCCA	83853	Hs.381089	GO:0008603|GO:0005515|GO:0001539|GO:0007165|GO:0005737|GO:0031514	NP_114122	Ropporin 1-like
ASHG19A3A047683	0.0210545	2.0559	up	92.3277	56.5238	6.56277	5.523	90.7684	46.915	90.3469	61.4976	95.8679	61.1589	6.57599	5.08764	6.3062	5.92423	6.80611	5.55713	coding	NM_006928	SILV	RefSeq_coding	2143	chr12	-	56347889	56359826		ATGGATCTGGTGCTAAAAAGATGCCTTCTTCATTTGGCTGTGATAGGTGCTTTGCTGGCT	6490	Hs.95972	GO:0005515|GO:0042438|GO:0032438|GO:0005794|GO:0005783|GO:0005789|GO:0005768|GO:0005576|GO:0016021|GO:0042470|GO:0032585|GO:0005886	NP_008859	Silver homolog (mouse)
ASHG19A3A037927	0.0113445	2.85053	up	46.057	24.9116	5.53034	4.01911	62.2508	17.4016	45.0635	28.21	30.8566	29.1233	6.04279	3.63192	5.31766	4.0218	5.23058	4.40362	coding	NM_015258	FKBP15	RefSeq_coding	4336	chr9	-	115927799	115983641		ACAAATGGTCAATATGTAAAGCAGGGCAAATTTGGTGCTGCAGTTCTGGGGAACCACACA	23307	Hs.522351	GO:0003779|GO:0006897|GO:0006457|GO:0006810|GO:0005884|GO:0030424|GO:0042995|GO:0005737|GO:0005769|GO:0030426	NP_056073	FK506 binding protein 15, 133kDa
ASHG19A3A001635	0.0465544	2.01563	up	75.4222	46.9118	6.20462	5.19339	44.2347	45.7095	90.4075	47.8522	91.6242	47.1739	5.5691	5.0524	6.30728	5.38426	6.73748	5.1435	coding	NM_001085467	CTNND1	RefSeq_coding	5850	chr11	+	57529233	57586651		AAGCAAGTCGAATTTTTGTCTTACGAACGGCCGGTTTGTGGGCGATGCTGACCTTGAAAG	1500	Hs.166011	GO:0042153|GO:0045296|GO:0005515|GO:0019904|GO:0019903|GO:0005102|GO:0016055|GO:0034332|GO:0007155|GO:0034329|GO:0016337|GO:0045216|GO:0060690|GO:0030216|GO:0001738|GO:0090090|GO:0007435|GO:0005911|GO:0005737|GO:0005829|GO:0030027|GO:0005624|GO:0030496|GO:0005634|GO:0005886|GO:0005886|GO:0005886	NP_001322	Catenin (cadherin-associated protein), delta 1
ASHG19A3A029383	0.0482619	2.97569	up	282.932	121.493	8.08292	6.50969	431.844	161.596	233.54	53.9311	183.413	148.951	8.79611	6.8572	7.69281	5.65298	7.75984	7.0189	coding	NM_030810	TXNDC5	RefSeq_coding	2970	chr6	-	7881753	7911041		TACACGGCCGACATGTTCACGCACGGGATCCAGAGCGCCGCGCACTTCGTCATGTTCTTC	81567	Hs.150837	GO:0009055|GO:0016853|GO:0015035|GO:0006916|GO:0045454|GO:0016044|GO:0006662|GO:0006892|GO:0005783|GO:0005788|GO:0043202	NP_110437	Thioredoxin domain containing 5 (endoplasmic reticulum)
ASHG19A3A051820	0.0493543	4.36024	up	33513.5	7367.22	14.8698	12.7454	9315.41	12679.5	51252.8	4777.65	39972.2	4644.54	13.361	12.9474	15.5774	12.6578	15.671	12.631	coding	NM_030943	AMN	RefSeq_coding	1574	chr14	+	103388992	103397178		TTTCCCCCTCCTCCGGGGGCCAAGGACAGGGTGGCCTTACTCAGTAAAGGTGTTTCCTGC	81693	Hs.534494	GO:0007588|GO:0006629|GO:0042157|GO:0007275|GO:0008104|GO:0045177|GO:0016021|GO:0005886	NP_112205	Amnionless homolog (mouse)
ASHG19A3A013417	0.0171323	2.68896	up	152.231	69.4387	7.21197	5.78493	201.107	60.5115	160.365	53.1459	95.2218	94.6589	7.70331	5.46154	7.13536	5.61814	6.79725	6.2751	coding	NM_013388	PREB	RefSeq_coding	2211	chr2	-	27353624	27357542		TGCAGACAGACTTTAGCTCCGATCCACTGCAGAAAGTTGTGTGCTTCAACCACGATAATA	10113	Hs.279784	GO:0003677|GO:0005085|GO:0005515|GO:0016563|GO:0048208|GO:0006888|GO:0016044|GO:0044267|GO:0043687|GO:0018279|GO:0015031|GO:0006355|GO:0016192|GO:0005783|GO:0005789|GO:0016021|GO:0016020|GO:0005634	NP_037520	Prolactin regulatory element binding
ASHG19A3A047290	0.00741854	3.24341	up	413.144	151.684	8.73289	7.03538	318.229	143.729	511.794	99.3714	409.409	211.952	8.36307	6.70358	8.86121	6.80686	8.97438	7.59569	coding	NM_000014	A2M	RefSeq_coding	4678	chr12	-	9220303	9268558		AATCGCATCGCACAATGGCAGAGTTTCCAGTTAGAGGGTGGCCTCAAGCAATTTTCTTTT	2	Hs.212838	GO:0005096|GO:0019899|GO:0019838|GO:0019966|GO:0019959|GO:0005515|GO:0004867|GO:0043120|GO:0006953|GO:0007596|GO:0007597|GO:0001869|GO:0030168|GO:0002576|GO:0051056|GO:0010037|GO:0051384|GO:0007584|GO:0007264|GO:0005829|GO:0005576|GO:0005576|GO:0005615|GO:0031093	NP_000005	Alpha-2-macroglobulin
ASHG19A3A048261	0.0159058	2.80145	up	2779.96	1077.14	11.5316	10.0455	2816.97	994.172	3457.78	1169.95	2065.12	1067.28	11.5208	9.34588	11.6746	10.5521	11.3995	10.2384	coding	NM_001769	CD9	RefSeq_coding	1246	chr12	+	6309554	6347427		TAAGGAAGTCCAGGAGTTTTACAAGGACACCTACAACAAGCTGAAAACCAAGGATGAGCC	928	Hs.114286	GO:0005178|GO:0005515|GO:0007596|GO:0007420|GO:0007155|GO:0006928|GO:0007342|GO:0008285|GO:0014003|GO:0030913|GO:0030168|GO:0030168|GO:0002576|GO:0009414|GO:0016324|GO:0009986|GO:0005887|GO:0005886|GO:0031092	NP_001760	CD9 molecule
ASHG19A3A010991	0.0248735	3.46435	up	50.5196	25.8398	5.68366	3.89108	56.3451	35.7424	60.1105	20.1146	35.1031	21.6623	5.90237	4.69862	5.74136	3.00396	5.40726	3.97065	coding	NM_012335	MYO1F	RefSeq_coding	3860	chr19	-	8585998	8642307		TCACGGACAACATGTACCGGAACATGCTTATCGACTGTGAGAACCAGTGTGTCATCATTA	4542	Hs.465818	GO:0005524|GO:0003779|GO:0005516|GO:0003774|GO:0000166|GO:0008150|GO:0016461	NP_036467	Myosin IF
ASHG19A3A051076	0.0219666	2.51495	up	165.018	79.1702	7.40097	6.07044	146.444	57.0615	184.896	84.3287	163.713	96.1204	7.26294	5.37917	7.34476	6.52787	7.59521	6.30427	coding	NM_022359	PDE4DIP	RefSeq_coding	1604	chr1	-	144951760	145076079		AGAAGTGGTGAAAAGGTCCCGTTTGTGCAGACATATTCCTTGAGAGCATTTGAGAAACCC	9659	Hs.728768	GO:0019899|GO:0005515|GO:0043623|GO:0005794|GO:0005813|GO:0005737|GO:0005856|GO:0030016|GO:0005634	NP_071754	Phosphodiesterase 4D interacting protein
ASHG19A3A031325	0.0266721	3.9486	up	1281.38	355.207	10.2933	8.31195	625.003	370.774	1865.63	207.621	1353.51	487.227	9.33742	7.99859	10.7727	7.97324	10.7698	8.96401	coding	NM_001002029	C4B	RefSeq_coding	5444	chr6	+	31949833	31970457		AAATACCTGGCAACTCTGATCCCAATATGATCCCTGATGGGGACTTTAACAGCTACGTCA	721	Hs.720022	GO:0004866|GO:0006956|GO:0006958|GO:0006954|GO:0045087|GO:0005576|GO:0005576|GO:0005615	NP_001002029	Complement component 4B (Chido blood group)
ASHG19A3A012370	0.000330063	2.19538	up	114.798	67.0707	6.8644	5.72992	112.966	82.3979	134.36	52.4939	97.0678	66.3202	6.89164	5.91522	6.87884	5.58967	6.82271	5.68487	coding	NM_024050	DDA1	RefSeq_coding	4078	chr19	+	17420336	17434104		TGAAAGGACTGCCTGTCTACAACAAAAGCAATTTTAGTCGATTTCACGCGGACTCCGTGT	79016	Hs.466154		NP_076955	DET1 and DDB1 associated 1
ASHG19A3A008211	0.0235607	3.71866	up	18672.8	5500.73	14.3256	12.4309	25017.8	5982.16	13893.5	6830.99	17107.1	3689.04	14.8312	11.8413	13.6709	13.2107	14.4748	12.2405	coding	NM_002983	CCL3	RefSeq_coding	813	chr17	-	34415604	34417506	NM_021006,NM_001001437,	TGCTTTTGTTCAGGGCTGTGATCGGCCTGGGGAAATAATAAAGATGCTCTTTTAAAAGGT	6348	Hs.514107	GO:0042056|GO:0008009|GO:0004871|GO:0007186|GO:0007267|GO:0006874|GO:0006928|GO:0006935|GO:0007010|GO:0006887|GO:0006955|GO:0006954|GO:0050918|GO:0045069|GO:0007165|GO:0005576|GO:0005615|GO:0005625	NP_002974	Chemokine (C-C motif) ligand 3
ASHG19A3A047256	0.0404563	7.95157	up	3344.12	526.163	11.6998	8.70855	1719.92	187.819	4911.6	387.612	3400.85	1003.06	10.7889	7.06808	12.1866	8.92318	12.1239	10.1344	coding	NM_001733	C1R	RefSeq_coding	2526	chr12	-	7187516	7245043		AAAGAAGGAATTTATGTCCCAAGGGAACAAGATGCTGCTGACCTTCCACACAGACTTCTC	715	Hs.524224	GO:0005509|GO:0008233|GO:0004252|GO:0008236|GO:0006956|GO:0006958|GO:0006955|GO:0045087|GO:0006508|GO:0005576|GO:0005576|GO:0005576	NP_001724	Complement component 1, r subcomponent
ASHG19A3A008215	0.0231539	3.77479	up	14804.6	4322.87	13.9895	12.0731	20356.2	4508.02	11455.3	5519.3	12602.3	2941.3	14.5435	11.4591	13.3998	12.8787	14.0252	11.8815	coding	NM_001001437	CCL3L3	RefSeq_coding	780	chr17	-	34522267	34524147	NM_021006,NM_002983,	TTTTGTTCAGGGCTGTGATCGGCCTGGGGAAATAATAAAGATGTTCTTTTAAACGGTAAA	414062	Hs.512304	GO:0008009|GO:0006935|GO:0006955|GO:0006954|GO:0008285|GO:0005576|GO:0005576|GO:0005615	NP_001001437	Chemokine (C-C motif) ligand 3-like 3
ASHG19A3A042951	0.0485536	2.1478	up	40.9612	27.7269	5.35029	4.24742	56.8919	31.3911	40.4477	33.7118	25.5439	18.0778	5.91522	4.51532	5.16432	4.51496	4.97132	3.71198	coding	NM_001024593	ZMYND17	RefSeq_coding	2433	chr10	-	75183338	75193319		AAATGTTCCAGAGGATGGAAGACACATTTCGATTCTGTGCTCACTGTAGAGCACTCCCTA	118490	Hs.631823	GO:0046872|GO:0008270	NP_001019764	Zinc finger, MYND-type containing 17
ASHG19A3A009788	0.0370623	2.98083	up	31.4481	17.8693	5.05276	3.47704	28.8393	23.3452	34.8228	9.80957	30.6821	20.4531	4.98677	4.0745	4.9484	2.4732	5.22311	3.88344	coding	NM_024612	DHX40	RefSeq_coding	3682	chr17	+	57642885	57685712		AAATGCACTTTGGGATCCAAAGTAGGATACCAAGTTCGTTTTGATGATTGCAGTTCTAAG	79665	Hs.29403	GO:0005524|GO:0008026|GO:0004386|GO:0016787|GO:0003676|GO:0000166	NP_078888	DEAH (Asp-Glu-Ala-His) box polypeptide 40
ASHG19A3A038909	0.044063	7.09032	up	25651.1	2880.52	14.2937	11.4679	4980.57	3648.91	45477.5	2839.31	26495.1	2153.35	12.399	11.1542	15.3864	11.8673	15.0957	11.3821	coding	NM_006705	GADD45G	RefSeq_coding	1087	chr9	+	92219926	92221467		GGCAATGCTTCGTTTTCTAAAGGATGCTGCTGTTGAAGCTTTGAATTTTACAATAAACTT	10912	Hs.9701	GO:0005515|GO:0006281|GO:0000186|GO:0000185|GO:0006915|GO:0030154|GO:0007275|GO:0006469|GO:0051726|GO:0006950	NP_006696	Growth arrest and DNA-damage-inducible, gamma
ASHG19A3A010779	0.0171703	2.35074	up	48.4741	29.6067	5.60657	4.37346	30.7253	30.9544	57.0101	33.1167	57.687	24.7491	5.07022	4.49086	5.65815	4.46656	6.09135	4.16296	coding	NM_014913	ADNP2	RefSeq_coding	5401	chr18	+	77866914	77898226		GAAAAAAGGTGAAAGGTATTCTTGTGGATATTGGGCTTGACAGCTGCAAGGAGTTACTGA	22850	Hs.131915	GO:0046872|GO:0003674|GO:0043565|GO:0003700|GO:0008270|GO:0034599|GO:0071300|GO:0060548|GO:0030182|GO:0030307|GO:0006355|GO:0005575|GO:0005622|GO:0005634	NP_055728	ADNP homeobox 2
ASHG19A3A020471	0.0133894	2.20343	up	106.847	59.6739	6.75448	5.61473	86.5168	59.7149	126.089	66.1213	107.937	53.1854	6.50296	5.44278	6.78164	6.07306	6.97884	5.32835	coding	NM_153497	TAB1	RefSeq_coding	1994	chr22	+	39795758	39833132		TTGTGACACTGGGCCCAGCTATTCTGAGAGAAGGACTCCAACCTTCCATCAGGTGTGGCC	10454	Hs.507681	GO:0003824|GO:0008047|GO:0019209|GO:0005515|GO:0007249|GO:0007254|GO:0002755|GO:0002755|GO:0002756|GO:0002756|GO:0008063|GO:0000187|GO:0000185|GO:0003007|GO:0001701|GO:0045087|GO:0030324|GO:0051092|GO:0051403|GO:0034130|GO:0034134|GO:0034138|GO:0034142|GO:0002224|GO:0007179|GO:0005829|GO:0005829|GO:0010008|GO:0010008	NP_705717	TGF-beta activated kinase 1/MAP3K7 binding protein 1
ASHG19A3A018777	0.0131045	2.79556	up	109.923	49.2286	6.77882	5.29568	82.7068	38.2866	142.542	59.243	104.521	50.1561	6.44098	4.80026	6.96437	5.85082	6.9311	5.23595	coding	NM_003253	TIAM1	RefSeq_coding	7218	chr21	-	32490735	32931290		AAATCTCGAGCAGTTCCAAATGGACCTGTTTCGTTTCCGCTGTTATTTAGCCAGCCTTCA	7074	Hs.517228	GO:0005089|GO:0046875|GO:0005085|GO:0005543|GO:0005057|GO:0006915|GO:0048013|GO:0008624|GO:0048011|GO:0050772|GO:0035023|GO:0051056|GO:0007264|GO:0005911|GO:0005829|GO:0005829|GO:0005622|GO:0005886	NP_003244	T-cell lymphoma invasion and metastasis 1
ASHG19A3A029366	0.0108665	3.59851	up	29.5025	14.3229	4.89562	3.04822	28.5983	5	42.0783	20.8918	17.8309	17.0768	4.97764	2.41755	5.22021	3.09938	4.48902	3.62774	coding	NM_016588	NRN1	RefSeq_coding	2072	chr6	-	5998234	6007633		GTAGGATGGGACTTAAGTTGAACGGCAGATATATTTCACTGATCCTCGCGGTGCAAATAG	51299	Hs.103291	GO:0031225|GO:0005886	NP_057672	Neuritin 1
ASHG19A3A002153	0.0302399	2.10618	up	539.628	284.967	9.13123	8.0566	604.918	244.629	587.136	251.303	426.832	358.967	9.28726	7.43315	9.06959	8.26736	9.03685	8.4693	coding	NM_001130111	FAM108A1	RefSeq_coding	1578	chr19	-	1876975	1885518	ENST00000503096,ENST00000358206,ENST00000333131,	ATGTATGTTCGCTGCGTGCCTGGTGCCAGGTACACGGTCCTCTTCTCGCACGGCAATGCC	81926	Hs.465542	GO:0016787|GO:0005576	NP_112490	Family with sequence similarity 108, member A1
ASHG19A3A046718	0.00516504	21.3653	up	1175.03	53.2379	9.82845	5.41125	2465.37	42.4059	678.219	55.1556	381.509	62.1523	11.3305	4.94525	9.28594	5.70328	8.86888	5.58521	coding	NM_000804	FOLR3	RefSeq_coding	858	chr11	+	71846770	71850934		ATCCAAGAAGGGTCCTCTGGGGTTCTTCCAACAACCTATTCTAATAGACAAATCCACATG	2352	Hs.352	GO:0005542|GO:0004872|GO:0015884|GO:0005576|GO:0019898|GO:0005624	NP_000795	Folate receptor 3 (gamma)
ASHG19A3A022443	0.0402159	2.26635	up	79.582	45.2666	6.30558	5.12521	66.839	48.5001	109.538	56.669	62.3692	30.6307	6.14519	5.13397	6.57617	5.7619	6.19538	4.47976	coding	NM_078626	CDKN2C	RefSeq_coding	1273	chr1	+	51435641	51440307		GTTAGGAGCAAAGGAAAGGGGAAAAAGAAAAACGACTAATTCATCTTTTCCTGATCGTCA	1031	Hs.728783	GO:0004861|GO:0005515|GO:0019901|GO:0000080|GO:0000082|GO:0007050|GO:0006917|GO:0000278|GO:0030308|GO:0008285|GO:0042326|GO:0048709|GO:0000079|GO:0005737|GO:0005829|GO:0005634	NP_523240	Cyclin-dependent kinase inhibitor 2C (p18, inhibits CDK4)
ASHG19A3A028903	0.0157767	2.66062	up	16.6962	6.91054	4.03437	2.62261	11.9978	5.65005	28.2233	5	9.86755	10.0816	3.75279	2.55981	4.64113	2.35532	3.70919	2.95269	coding	NM_031495	PCDHA2	RefSeq_coding	2619	chr5	+	140174443	140177062		TACTAGTTATTTAGATTCATAGTTCTTCATTTATTTTATATCATCCTACCGTGCGATTTT	56117	Hs.199343			Protocadherin alpha cluster, complex locus
ASHG19A3A001125	0.0285259	3.81027	up	36.4457	15.4854	5.16523	3.23534	55.2846	13.3673	26.6543	11.2528	27.3982	21.8363	5.87512	3.22641	4.55701	2.4965	5.06357	3.98311	coding	NM_001025238	TSPAN4	RefSeq_coding	1329	chr11	+	842823	867116		GCGCGAGCGGGAGGCGGCGGCGCAGAACTGAAGCGCTGCGGCATGGCGCGCGCCTGCCTC	7106	Hs.654836	GO:0006461|GO:0005887|GO:0005886	NP_003262	Tetraspanin 4
ASHG19A3A014211	0.036708	3.00609	up	29.0796	15.7163	4.92782	3.33993	25.4347	21.0616	26.7232	8.7958	35.081	17.2914	4.81537	3.91973	4.56185	2.4548	5.40623	3.64525	coding	NM_005054	RGPD5	RefSeq_coding	7182	chr2	-	113125965	113191107	NM_182588,NM_006267,NM_001164463,NM_001144013,NM_001123363,NM_001078170,NM_001037866,NM_001024457,	AATGTTCAATGGCGAGCTCTTTCTGAGCTGGCTGCATTGTGCTATCTCATAGCATTTCAG	84220	Hs.469630		NP_115636	RANBP2-like and GRIP domain containing 5
ASHG19A3A003967	0.0181317	2.55344	up	2905.42	1476.64	11.5943	10.2418	2316.6	2658.34	3761.27	648.673	2638.39	1122.91	11.2425	10.7193	11.7893	9.68078	11.7511	10.3254	coding	NM_001960	EEF1D	RefSeq_coding	1256	chr8	-	144661897	144679845	NM_001130056,	TGGTCGCCGCGTCCTTGGCTGGCGTCAGAAAAATGGCTACAAACTTCCTAGCACATGAGA	1936	Hs.333388	GO:0005515|GO:0004871|GO:0003746|GO:0008135|GO:0044267|GO:0010467|GO:0043123|GO:0007165|GO:0006412|GO:0006414|GO:0005829|GO:0005829|GO:0005853	NP_115754	Eukaryotic translation elongation factor 1 delta (guanine nucleotide exchange protein)
ASHG19A3A007058	0.023555	2.63761	up	3313.18	1395.42	11.8035	10.4043	2779.63	1444.04	4017.22	951.529	3142.68	1790.7	11.5031	9.87228	11.8914	10.247	12.0161	11.0937	coding	NM_212476	FN1	RefSeq_coding	8272	chr2	-	216225180	216300791	NM_212474,	CCTCTGGTTCAGACTGCAGTAACCACTATTCCTGCACCAACTGACCTGAAGTTCACTCAG	2335	Hs.203717	GO:0005518|GO:0005201|GO:0008201|GO:0005515|GO:0006953|GO:0001525|GO:0007596|GO:0007155|GO:0016477|GO:0050900|GO:0018149|GO:0030168|GO:0002576|GO:0008360|GO:0009611|GO:0034446|GO:0005793|GO:0031012|GO:0031012|GO:0005576|GO:0005576|GO:0005576|GO:0005615|GO:0005577|GO:0031093|GO:0005578	NP_997647	Fibronectin 1
ASHG19A3A006054	0.0222046	3.29393	up	1511.95	483.424	10.567	8.84718	2193.86	408.032	1442.23	458.237	899.755	584.004	11.1596	8.12262	10.3928	9.16282	10.1485	9.2561	coding	NM_145918	CTSL1	RefSeq_coding	1587	chr9	+	90340973	90346382		ACTGGAAGAGAGGACGCGGTCGAGTAGGTTTTAAAACATGAATCCTACACTCATCCTTGC	1514	Hs.418123	GO:0004197|GO:0008233|GO:0005515|GO:0006508|GO:0005576|GO:0005764	NP_666023	Cathepsin L1
ASHG19A3A000640	0.0166227	2.16332	up	1285.07	652.632	10.4087	9.29545	1227.49	653.466	1518.04	550.464	1109.68	753.966	10.304	8.7617	10.4623	9.44098	10.4598	9.68367	coding	NM_000977	RPL13	RefSeq_coding	1110	chr16	+	89627089	89629848		GCTCGGCTGTTTTCCTGCGCAGGAGCCGCAGGGCCGTAGGCAGCCATGGCGCCCAGCCGG	6137	Hs.410817	GO:0003723|GO:0005515|GO:0003735|GO:0044267|GO:0031018|GO:0010467|GO:0006412|GO:0006414|GO:0006415|GO:0019058|GO:0016032|GO:0019083|GO:0005829|GO:0005829|GO:0022626|GO:0005622	NP_150254	Ribosomal protein L13
ASHG19A3A008804	0.00262023	3.07835	up	92.7102	41.0119	6.56352	4.94137	81.3524	31.3988	102.23	42.5252	94.5485	49.1118	6.42102	4.5159	6.48093	5.10326	6.78862	5.20494	coding	NM_012478	WBP2	RefSeq_coding	1944	chr17	-	73841780	73851501		ATGATCACGTGGAACTCACATTCAATGACATGAAGAACGTGCCAGAAGCCTTCAAAGGGA	23558	Hs.514489	GO:0008150|GO:0005575	NP_036610	WW domain binding protein 2
ASHG19A3A035319	0.0206289	2.21918	up	26.6496	19.6804	4.79623	3.64621	33.3815	14.7917	23.394	28.3357	23.1734	15.9138	5.18714	3.38174	4.36658	4.03561	4.83498	3.52126	coding	NM_015660	GIMAP2	RefSeq_coding	1523	chr7	+	150382793	150390726		TGAGCTATAAGACAACAGGACTGAACAGGGAGCCAACTGTTTCTTTGAACAGTAAATCAG	26157	Hs.647071	GO:0005525|GO:0000166|GO:0016021|GO:0016020	NP_056475	GTPase, IMAP family member 2
ASHG19A3A006017	0.000209364	2.46171	up	19.2959	14.3778	4.35185	3.05219	17.1957	11.0737	24.7401	21.7931	15.9518	10.2665	4.26187	2.96289	4.45098	3.22154	4.3427	2.97214	coding	NM_145640	APOL3	RefSeq_coding	2145	chr22	-	36536371	36556977	NM_145642,NM_145641,	CACTCTTTCAAGAGAAGCTTCCTTGAAAAGAAACGCTTTACTGAAGAGGCCACCAAATAC	80833	Hs.474737	GO:0008289|GO:0005319|GO:0004871|GO:0006954|GO:0006869|GO:0042157|GO:0043123|GO:0007165|GO:0006810|GO:0005575|GO:0005737|GO:0005576	NP_663617	Apolipoprotein L, 3
ASHG19A3A006072	0.0226303	3.91656	up	286.287	90.6532	8.10132	6.13173	443.651	79.7276	213.904	53.3124	201.308	138.92	8.83528	5.86615	7.55895	5.62644	7.90973	6.90261	coding	NM_147783	CTSB	RefSeq_coding	3857	chr8	-	11700035	11725646	NM_147781,	TGCAGGCTCTCGGCTGCAGCGCTGGGTGTCTTCAGGCCTATGGAGAGCAGCTTGCGTGGG	1508	Hs.520898	GO:0004197|GO:0030984|GO:0008233|GO:0042277|GO:0005515|GO:0032403|GO:0006914|GO:0060548|GO:0006508|GO:0042981|GO:0050790|GO:0014075|GO:0045471|GO:0009749|GO:0070670|GO:0009612|GO:0014070|GO:0043434|GO:0051789|GO:0009611|GO:0007519|GO:0016324|GO:0005901|GO:0005737|GO:0009897|GO:0005576|GO:0005615|GO:0005622|GO:0005764|GO:0042470|GO:0005739|GO:0048471|GO:0042383|GO:0005625	NP_680093	Cathepsin B
ASHG19A3A001482	0.00297996	3.27912	up	23.257	11.0612	4.63105	2.91774	22.0754	12.206	24.5172	8.28111	23.1784	12.6964	4.61991	3.08669	4.43794	2.44476	4.83529	3.22176	coding	NM_001076674	TMUB2	RefSeq_coding	2010	chr17	+	42264353	42269098		CAAAACATTTAGTCTGGTCTTTTCAGTGTGCCAGGCACTGTGCCAAGTATTTTGCTTCGA	79089	Hs.181391	GO:0016021|GO:0016020	NP_803190	Transmembrane and ubiquitin-like domain containing 2
ASHG19A3A036245	0.0281941	2.11518	up	691.543	359.42	9.41272	8.33193	1033.25	497.23	607.896	261.015	433.486	320.016	10.0515	8.38815	9.12387	8.32171	9.06281	8.28594	coding	NM_030769	NPL	RefSeq_coding	1552	chr1	+	182761393	182798588		ACAAACCAGATGTTGGAGGCTTTTGAACAAAAGGACTTCTCTTTAGCCCTGAACTATCAG	80896	Hs.496969	GO:0008747|GO:0016829|GO:0005975|GO:0005737	NP_110396	N-acetylneuraminate pyruvate lyase (dihydrodipicolinate synthase)
ASHG19A3A016259	0.0458586	2.86459	up	361.761	145.546	8.47764	6.95932	419.881	201.524	208.65	123.518	456.753	111.596	8.76489	7.16621	7.52398	7.16321	9.14406	6.54854	coding	NM_001135610	PRDM2	RefSeq_coding	2715	chr1	+	14026734	14151572		GCGAAACAGCGGCGGCGGCGGCGGCCCTCGGTGCTCTGAGGCGCTGGCGCGGCGGGCGCG	7799	Hs.371823	GO:0003677|GO:0018024|GO:0046872|GO:0008168|GO:0003700|GO:0030528|GO:0016740|GO:0008270|GO:0006355|GO:0006351|GO:0005794|GO:0005622|GO:0005634|GO:0005634	NP_056950	PR domain containing 2, with ZNF domain
ASHG19A3A042847	0.0151398	2.56794	up	14.3552	7.07098	3.88456	2.52395	8.8178	10.0137	18.9705	5	15.2771	6.19924	3.32388	2.86013	4.04807	2.35532	4.28172	2.35639	coding	NM_014836	RHOBTB1	RefSeq_coding	4515	chr10	-	62629199	62704033	NR_024556,	GCCACGGCGCCGGGCGAGGCGGCAGGGCGAGGCAGTGCCATGCTGCCTTTGTGCAAAGTT	9886	Hs.148670	GO:0005525|GO:0000166|GO:0051056|GO:0007264|GO:0005829|GO:0005622|GO:0005886	NP_055651	Rho-related BTB domain containing 1
ASHG19A3A018864	0.0271578	2.72893	up	44.7626	27.7161	5.51287	4.06453	36.3738	35.344	61.0616	22.3713	36.8523	25.4331	5.30095	4.6835	5.76275	3.30659	5.4749	4.20351	coding	NM_006052	DSCR3	RefSeq_coding	3252	chr21	-	38595725	38639833		ACATGAAGCGGTCTCTGTTGGCCAAGGACTTGACAAAGACCTGTGAATTTATCGTTCACT	10311	Hs.369488	GO:0003674|GO:0008150|GO:0007034|GO:0005634|GO:0030904	NP_006043	Down syndrome critical region gene 3
ASHG19A3A007542	0.00543651	2.21995	up	436.676	230.069	8.81076	7.66023	327.299	313.612	561.076	157.254	421.654	219.341	8.41043	7.77469	9.00083	7.55176	9.02102	7.65425	coding	NM_012142	CCNDBP1	RefSeq_coding	2515	chr15	+	43477465	43488228	NR_027514,	TTTAATCGAGAGATGTTCTGGAGAAGACTCAATGAGGCAGCTGTGACTGTGTCAAGGGAA	23582	Hs.36794	GO:0005515|GO:0007049|GO:0005737|GO:0005634	NP_411241	Cyclin D-type binding-protein 1
ASHG19A3A017681	5.63188e-05	3.40659	up	17.1444	5.53964	4.18691	2.41858	18.0117	5.30005	20.4559	5	12.9654	6.31887	4.32901	2.54097	4.16738	2.35532	4.06434	2.35945	coding	NM_020433	JPH2	RefSeq_coding	4802	chr20	-	42740336	42816218		TTGGCTGGAATCCAGGACTGTATTTTCATGGAGAAGAACCTGCAGATTCTTCCATCCTCA	57158	Hs.441737	GO:0060402|GO:0060314|GO:0030018|GO:0016021|GO:0014701|GO:0005624|GO:0005792|GO:0005886	NP_787109	Junctophilin 2
ASHG19A3A005020	0.0403582	3.32783	up	2819.49	918.908	11.3766	9.64201	1210.36	1519.02	4625.75	603.388	2622.36	634.321	10.2827	9.95257	12.1038	9.57442	11.7432	9.39904	coding	NM_018291	FGGY	RefSeq_coding	2030	chr1	+	59762624	60228400		AGCAGATCTGACACTAAAGGGCATGGTCACCGGATTGAAACTGTCTCAGGACCTTGATGA	55277	Hs.444301	GO:0016301|GO:0003674|GO:0016773|GO:0016740|GO:0005975|GO:0070050|GO:0005575	NP_060761	FGGY carbohydrate kinase domain containing
ASHG19A3A050884	0.0409861	4.21271	up	47.5084	15.7665	5.27164	3.19689	96.5862	13.8852	25.8066	21.0182	20.1323	12.396	6.66123	3.28678	4.50874	3.11665	4.64494	3.18723	coding	NM_197957	MAX	RefSeq_coding	452	chr14	-	65472891	65569227		CCTTTTCCAACTGTTTTCTGCCATGGCTAATCAGAAAAAGTTTCTTAAGGAAATGGTGGC	4149	Hs.285354	GO:0003677|GO:0005515|GO:0003700|GO:0003713|GO:0003712|GO:0030528|GO:0006366|GO:0071339|GO:0005737|GO:0005730|GO:0005634	NP_932061	MYC associated factor X
ASHG19A3A020714	0.0193992	2.27061	up	42.8237	29.8608	5.47423	4.29115	36.4658	39.872	49.6069	29.5642	42.3983	20.1462	5.30497	4.85675	5.45387	4.15361	5.66384	3.86308	coding	NM_014667	VGLL4	RefSeq_coding	3725	chr3	-	11597543	11762220		AGACGCCATTGGATGTTTTGTCCAGGGCAGCATCTCTGGTGCATGCTGATGACGAAAAAC	9686	Hs.728155	GO:0005634	NP_055482	Vestigial like 4 (Drosophila)
ASHG19A3A049820	0.00971353	2.22337	up	3789.74	1905.22	11.9675	10.8148	5172.85	2729.91	3657.73	1447.78	2538.64	1537.97	12.4598	10.7586	11.7481	10.8524	11.6947	10.8334	coding	NM_004093	EFNB2	RefSeq_coding	4335	chr13	-	107142097	107187337		GCCCCAGAAAATGAAATCCGTGAAGTCACATTCCACATCTGTTTCAAACTGAATTTGTTC	1948	Hs.149239	GO:0046875|GO:0007219|GO:0009653|GO:0030154|GO:0007267|GO:0044419|GO:0001945|GO:0007275|GO:0007399|GO:0009887|GO:0005887|GO:0005886	NP_004084	Ephrin-B2
ASHG19A3A020796	0.0369441	3.06995	up	206.228	80.1529	7.69047	6.07225	136.522	53.3807	216.593	83.9556	265.571	103.122	7.15891	5.27852	7.58039	6.52017	8.33211	6.41807	coding	NM_022733	SMAP2	RefSeq_coding	2618	chr1	+	40839727	40888992		AGAGATGGGAAATGGAAAGGCAAACCGACTTTATGAAGCCTATCTTCCTGAGACCTTTCG	64744	Hs.15200	GO:0008060|GO:0046872|GO:0008270|GO:0032312|GO:0005737|GO:0005730|GO:0005634	NP_073570	Small ArfGAP2
ASHG19A3A008112	0.0180402	2.53968	up	64.2083	38.0616	6.02205	4.6774	47.2383	50.4701	73.7966	30.4371	71.5899	33.2776	5.65962	5.18982	6.02115	4.23644	6.38538	4.60594	coding	NM_014680	KIAA0100	RefSeq_coding	7456	chr17	-	26941458	26972173		ATACATTGAAGCAAAAGACATCCTGGACTTGCCTCTTGGATGGCATGCAGTACTTTGCCA	9703	Hs.151761	GO:0005576	NP_055495	KIAA0100
ASHG19A3A045067	0.0228513	2.64726	up	19.0074	12.2428	4.24987	2.84538	10.1451	9.02852	24.9424	16.4731	21.9348	11.2269	3.52067	2.79107	4.46426	2.68757	4.76469	3.05749	coding	NM_145804	ABTB2	RefSeq_coding	4149	chr11	-	34172534	34378802		TCCTGGTGGAAGGAAAGCTGTTTTATGCACATAAAGTCCTGCTGGTGACAGCTTCTAACA	25841	Hs.23361	GO:0003677|GO:0003674|GO:0001558|GO:0005575	NP_665803	Ankyrin repeat and BTB (POZ) domain containing 2
ASHG19A3A010884	0.00900701	5.6927	up	769.952	168.587	9.65156	7.14245	646.804	109.912	946.85	113.747	716.201	282.102	9.38255	6.31566	9.76668	7.03461	9.80546	8.07708	coding	NM_001961	EEF2	RefSeq_coding	3163	chr19	-	3976054	3985461		ATGATGTATATTTCCAAAATGGTGCCAACCTCCGACAAAGGTCGGTTCTACGCCTTTGGA	1938	Hs.515070	GO:0005525|GO:0003924|GO:0000166|GO:0005515|GO:0003746|GO:0044267|GO:0010467|GO:0006412|GO:0006414|GO:0005737|GO:0005829|GO:0030529	NP_001952	Eukaryotic translation elongation factor 2
ASHG19A3A027686	0.00180273	16.1735	up	383.954	33.2617	8.47427	4.45871	607.566	23.5881	351.606	29.6273	192.69	46.5696	9.29386	4.09116	8.29189	4.15995	7.83706	5.12503	coding	NM_000851	GSTM5	RefSeq_coding	1583	chr1	+	110254863	110260888		CCCTGATCTAGATATCCTTCGTCATGACACTTCTCAATAAAACGTATCCCACCGTATTGT	2949	Hs.75652	GO:0004364|GO:0016740|GO:0008152|GO:0006805|GO:0005737|GO:0005789	NP_000842	Glutathione S-transferase mu 5
ASHG19A3A044835	0.00696529	13.3582	up	265.464	34.9474	8.01293	4.27328	368.451	50.573	264.116	19.754	163.825	34.5151	8.5751	5.19411	7.86679	2.96457	7.5969	4.66116	coding	NM_000519	HBD	RefSeq_coding	774	chr11	-	5254058	5255858		ATGCCTACTTCAAGGGTATGGCTTCTGCCTAATAAAGAATGTTCAGCTCAACTTCCTGAT	3045	Hs.699280	GO:0020037|GO:0046872|GO:0019825|GO:0005344|GO:0007596|GO:0006810|GO:0005833	NP_000510	Hemoglobin, delta
ASHG19A3A017767	0.0475636	2.97029	up	21.2804	11.3398	4.41374	2.84314	31.8459	18.1882	19.0986	9.42123	12.8968	6.40997	5.12313	3.69718	4.05955	2.46635	4.05853	2.36588	coding	NM_020820	PREX1	RefSeq_coding	6633	chr20	-	47240792	47444420		TATTGTTTACACCCGGAGCCGCAGTCTCAGCATGAACTTGGGAATGTTTTCTTAAAATTC	57580	Hs.721980	GO:0005100|GO:0005089|GO:0019899|GO:0005085|GO:0005543|GO:0005515|GO:0030041|GO:0006915|GO:0008624|GO:0048011|GO:0042119|GO:0035023|GO:0051056|GO:0007264|GO:0006801|GO:0005737|GO:0005829|GO:0005829|GO:0005829|GO:0005622|GO:0005886	NP_065871	Phosphatidylinositol-3,4,5-trisphosphate-dependent Rac exchange factor 1
ASHG19A3A013859	0.000387683	3.57406	up	18.1137	5.47514	4.22147	2.38391	16.3541	5	26.0482	5	11.9389	6.42543	4.18871	2.41755	4.52399	2.35532	3.95172	2.37886	coding	NM_001145054	C2orf81	RefSeq_coding	2244	chr2	-	74641302	74644844		TTGGCCGACTTGCTGGCTCGAGTCATGGACTCTGCTTTCAAAGTCTACCTGACTCAGCAG	388963	Hs.445377		NP_001138526	Chromosome 2 open reading frame 81
ASHG19A3A003617	0.00125469	2.30701	up	12.5284	8.1243	3.72938	2.52336	12.7199	8.2483	16.2513	9.83827	8.61389	6.28633	3.83663	2.73776	3.81673	2.47369	3.5348	2.35863	coding	NM_001171937	FUZ	RefSeq_coding	1654	chr19	-	50310125	50316567		TGAGCTCTGCGAGGACCGAGAACACGACTGTGGTCCTTCTTGTGGGACTTGAAGAACTGA	80199	Hs.288800	GO:0005737|GO:0005856	NP_079405	Fuzzy homolog (Drosophila)
ASHG19A3A002478	0.00138261	2.83098	up	419.742	182.776	8.77438	7.27308	380.129	270.733	467.182	122.609	411.917	154.986	8.62207	7.58185	8.71569	7.15037	8.98537	7.087	coding	NM_001142277	APLP2	RefSeq_coding	3623	chr11	+	129939715	130014705	NM_001142276,	CGCTTTGTTACACCTTTCAAGTGTCTCGTGGGTGAATTTGTAAGTGATGTCCTGCTAGTT	334	Hs.370247	GO:0003677|GO:0042802|GO:0030414|GO:0005515|GO:0004867|GO:0007186|GO:0006878|GO:0009790|GO:0030198|GO:0030900|GO:0007626|GO:0007617|GO:0030901|GO:0050885|GO:0007176|GO:0001967|GO:0016021|GO:0005634|GO:0005886	NP_001633	Amyloid beta (A4) precursor-like protein 2
ASHG19A3A040000	0.0381778	7.32884	up	1348.83	247.256	10.4602	7.58664	1604.39	71.7555	1422.37	286.486	1019.75	383.526	10.6886	5.71495	10.369	8.46829	10.3231	8.5767	coding	NM_007268	VSIG4	RefSeq_coding	1869	chrX	-	65241579	65259967		TAATAACCAGGAACCCATCAAAGTAGCAACCCTAAGTACCTTACTCTTCAAGCCTGCGGT	11326	Hs.8904	GO:0005515|GO:0006957|GO:0042130|GO:0032703|GO:0016021|GO:0016020	NP_009199	V-set and immunoglobulin domain containing 4
ASHG19A3A011034	0.0415741	2.59818	up	17.7998	12.731	4.23485	2.85735	19.0662	17.2246	15.1864	14.5369	19.1469	6.43152	4.40867	3.61781	3.7174	2.56755	4.57849	2.3867	coding	NM_003331	TYK2	RefSeq_coding	4262	chr19	-	10461204	10491248		ACTTTCAGTGAGTCATCGCTGACAGCTGAGGAAGTCTGCATCCACATTGCACATAAAGTT	7297	Hs.75516	GO:0005524|GO:0005131|GO:0004715|GO:0000166|GO:0004713|GO:0019221|GO:0007243|GO:0006468|GO:0060338|GO:0060337|GO:0005737|GO:0005856|GO:0005829|GO:0005829|GO:0016020|GO:0005634	NP_003322	Tyrosine kinase 2
ASHG19A3A009649	0.00627194	2.70236	up	23.9427	15.7852	4.62109	3.18687	16.1828	14.6052	31.9469	19.0086	23.6983	13.742	4.17414	3.36251	4.82039	2.87579	4.86873	3.32231	coding	NM_003204	NFE2L1	RefSeq_coding	4891	chr17	+	46125685	46138906		GAGTCACCATTTGATTTGGAACAGCAGTGGCAAGATCTCATGTCCATCATGGAAATGCAG	4779	Hs.514284	GO:0046983|GO:0043565|GO:0003700|GO:0003712|GO:0009653|GO:0006783|GO:0006954|GO:0006355|GO:0006366|GO:0005634	NP_003195	Nuclear factor (erythroid-derived 2)-like 1
ASHG19A3A022309	0.00231934	2.09972	up	28.0902	21.5004	4.87352	3.80333	32.6765	18.3996	30.576	27.1727	21.0182	18.9288	5.15957	3.71689	4.75879	3.9136	4.70221	3.7795	coding	NM_152536	FGD5	RefSeq_coding	5897	chr3	+	14860468	14976071		TCAGACTATGAGAACATTCCAGCCATGAACTCGGACTATGAGAATATCCAGATTCCACCC	152273	Hs.412406	GO:0005089|GO:0005085|GO:0046872|GO:0031267|GO:0030036|GO:0007010|GO:0046847|GO:0043088|GO:0035023|GO:0008360|GO:0005794|GO:0005737|GO:0005856|GO:0005622|GO:0030027|GO:0001726	NP_689749	FYVE, RhoGEF and PH domain containing 5
ASHG19A3A016241	0.0313227	3.61301	up	141.592	49.8731	7.09489	5.24169	110.165	25.742	215.411	60.4666	99.2017	63.4106	6.85865	4.21763	7.56868	5.8933	6.85732	5.61413	coding	NM_006474	PDPN	RefSeq_coding	2828	chr1	+	13910251	13944450		AACTCAACGGGAACGATGTGGAAGGTGTCAGCTCTGCTCTTCGTTTTGGGAAGCGCGTCG	10630	Hs.468675	GO:0015171|GO:0008517|GO:0015250|GO:0005372|GO:0006865|GO:0000902|GO:0015884|GO:0030324|GO:0001946|GO:0007275|GO:0051272|GO:0008360|GO:0006833|GO:0030175|GO:0031527|GO:0005887|GO:0030027|GO:0031258|GO:0031528|GO:0005886|GO:0001726|GO:0032587	NP_938203	Podoplanin
ASHG19A3A019400	0.0200765	2.48601	up	1472.28	698.573	10.5973	9.28343	1851.63	962.965	1385.72	707.129	1179.5	425.624	10.9044	9.2983	10.3299	9.81065	10.5574	8.74134	coding	NM_206962	PRMT2	RefSeq_coding	2249	chr21	+	48055526	48084862		AGAAGGAAAAGACTGGAAGATGCAGACCTTGGTTCCTGTTAGTGGAAACACTGTAAGGTC	3275	Hs.154163	GO:0050681|GO:0030331|GO:0030331|GO:0008469|GO:0042802|GO:0008168|GO:0042975|GO:0033142|GO:0005515|GO:0042803|GO:0042974|GO:0004871|GO:0046966|GO:0003713|GO:0016740|GO:0006917|GO:2000134|GO:0032088|GO:0006479|GO:0060765|GO:0007165|GO:0035189|GO:0005737|GO:0005829|GO:0005634	NP_996845	Protein arginine methyltransferase 2
ASHG19A3A005907	0.0296903	2.48641	up	120.625	58.8257	6.90988	5.59582	156.123	46.2085	114.971	70.2171	90.7818	60.0516	7.35832	5.06676	6.64691	6.19342	6.72441	5.52728	coding	NM_138992	BACE2	RefSeq_coding	2824	chr21	+	42539727	42648523		AGGTCATTCCGTATCACAATCCTGCCTCAGAAATTGCAGGTGCTGCAGTGTCTGAAATTT	25825	Hs.529408	GO:0004190|GO:0008233|GO:0006509|GO:0042985|GO:0016486|GO:0006508|GO:0005794|GO:0009986|GO:0005783|GO:0005768|GO:0016021|GO:0016020	NP_620477	Beta-site APP-cleaving enzyme 2
ASHG19A3A054816	0.00490414	5.83298	up	140.598	34.0491	7.12235	4.57812	132.614	41.6374	188.75	42.2185	100.429	18.2915	7.11743	4.91937	7.37629	5.08764	6.87334	3.72735	coding	NM_130791	WWOX	RefSeq_coding	735	chr16	+	78133550	78312593		CCCTCCGCCAGAAAAGTGCAGAATAAAAATTTTCCACTAGCAAAAGAAGGAAAAAATAAA	51741	Hs.461453	GO:0050662|GO:0048037|GO:0016491|GO:0016491|GO:0005515|GO:0046983|GO:0006915|GO:0006917|GO:0030178|GO:0001649|GO:0055114|GO:0048705|GO:0008202|GO:0005794|GO:0005737|GO:0005737|GO:0005739|GO:0005634	NP_570859	WW domain containing oxidoreductase
ASHG19A3A004360	0.0470387	3.13644	up	644.757	240.802	9.35548	7.70635	437.901	160.347	855.374	167.1	640.996	394.958	8.81568	6.8462	9.61165	7.64602	9.63911	8.62684	coding	NM_005040	PRCP	RefSeq_coding	2161	chr11	-	82535409	82611557		CTATTCGGTTCTCTACTTCCAACAGAAGGTTGATCATTTTGGATTTAATACTGTGAAAAC	5547	Hs.523936	GO:0008233|GO:0005515|GO:0004185|GO:0008236|GO:0007596|GO:0007597|GO:0006508|GO:0005764|GO:0005886	NP_955450	Prolylcarboxypeptidase (angiotensinase C)
ASHG19A3A031553	0.0100915	2.08957	up	13.8588	12.3125	3.85411	2.79091	11.1243	12.2398	20.0824	18.1504	10.3697	6.54738	3.6488	3.09106	4.13959	2.80882	3.77394	2.47285	coding	NM_000906	NPR1	RefSeq_coding	4201	chr1	+	153651163	153666467		AAACGTGTGAACCGTAAACGCATTGAGCTGACACGAAAAGTCCTGTTTGAACTGAAGCAT	4881	Hs.490330	GO:0005524|GO:0005525|GO:0004383|GO:0042562|GO:0016941|GO:0000166|GO:0017046|GO:0008528|GO:0004672|GO:0019901|GO:0004872|GO:0016772|GO:0007589|GO:0006182|GO:0007166|GO:0030146|GO:0042417|GO:0035556|GO:0030147|GO:0016525|GO:0030308|GO:0048662|GO:0030828|GO:0006468|GO:0007168|GO:0008217|GO:0050880|GO:0043114|GO:0042312|GO:0005887|GO:0005886	NP_000897	Natriuretic peptide receptor A/guanylate cyclase A (atrionatriuretic peptide receptor A)
ASHG19A3A019696	0.00160284	2.05577	up	2395.45	1363.98	11.3316	10.2919	2128.68	2033.88	2879.55	1053.84	2178.11	1004.2	11.1122	10.3457	11.4074	10.3939	11.4751	10.1361	coding	NM_032051	PATZ1	RefSeq_coding	3021	chr22	-	31736666	31742249		CCTTTAGCACTCCGCAGACTCTGCGGGGTGAACAGGAGTGATGATAAAATTTTTCATTCT	23598	Hs.728132	GO:0003677|GO:0046872|GO:0016564|GO:0008270|GO:0006355|GO:0005622|GO:0005634	NP_114441	POZ (BTB) and AT hook containing zinc finger 1
ASHG19A3A010813	0.00061054	3.00442	up	15.0894	5.52908	4.00832	2.42123	12.5564	5	16.9976	5	15.7143	6.58724	3.81758	2.41755	3.88693	2.35532	4.32045	2.49083	coding	NM_001100122	SBNO2	RefSeq_coding	4616	chr19	-	1107633	1132273		CCGAGCGCCGGGACCATGTCCCAGCTGCAGCTGTGGCTGCAGTTTGAGGCTCTGAACAAG	22904	Hs.408708	GO:0016564|GO:0002281|GO:0045892|GO:0050727|GO:0005575	NP_055778	Strawberry notch homolog 2 (Drosophila)
ASHG19A3A043162	0.0292383	2.06269	up	61.325	39.299	5.94927	4.90474	43.2535	31.4915	72.33	45.5635	68.3915	40.8419	5.53692	4.51989	5.99173	5.27217	6.31916	4.92218	coding	NM_152309	PIK3AP1	RefSeq_coding	4817	chr10	-	98353070	98480279		TTTTGCAGAAAAAAGTCAAGAGCGGCCTGGGAATTTCTACGTTTCCTCAGAGAGCATCAG	118788	Hs.310456	GO:0005737|GO:0005886	NP_689522	Phosphoinositide-3-kinase adaptor protein 1
ASHG19A3A010794	0.0310566	2.1227	up	285.053	151.629	8.19118	7.10528	246.984	122.6	352.468	152.69	255.707	179.596	8.00484	6.47301	8.29545	7.50331	8.27325	7.33951	coding	NM_182577	ODF3L2	RefSeq_coding	1607	chr19	-	463346	474983		TCCACCTTCTACAGTTGCTTAGCCAATAAACCTTTCCTGGGCTGGAGAGCTGTCAGCATC	284451	Hs.104777		NP_872383	Outer dense fiber of sperm tails 3-like 2
ASHG19A3A045343	0.0317227	2.86815	up	60.6023	30.6036	5.96813	4.44801	59.019	27.3628	61.9462	46.0461	60.8416	18.4021	5.96509	4.30645	5.78042	5.29993	6.15887	3.73764	coding	NM_019073	SPATA6	RefSeq_coding	1739	chr1	-	48764277	48937845		ATTTCATGTTTCCGGGTCCAAACCAAATGTCTGGACACCATGATTCAAACCGCCAGGTTA	54558	Hs.538103	GO:0030154|GO:0007275|GO:0007283|GO:0005576	NP_061946	Spermatogenesis associated 6
ASHG19A3A027803	0.0437722	5.35982	up	609.713	131.467	9.18258	6.76039	272.476	61.2264	812.072	134.647	744.59	198.527	8.13958	5.47906	9.5464	7.30374	9.86174	7.49838	coding	NM_052863	SCGB3A1	RefSeq_coding	517	chr5	-	180017105	180018487		AGTGTTTGGCTGAGCCGAGACTGGAGCATCTACACCTGAGGACAAGACGCTGCCCACCCG	92304	Hs.62492	GO:0005125|GO:0030308|GO:0042127|GO:0005576|GO:0005615	NP_443095	Secretoglobin, family 3A, member 1
ASHG19A3A025121	0.00646931	2.4592	up	421.891	199.507	8.73424	7.43605	480.842	245.313	500.384	118.871	284.447	234.339	8.95158	7.43706	8.82653	7.10327	8.4246	7.76782	coding	NM_020040	TUBB4Q	RefSeq_coding	1305	chr4	-	190903678	190906024	NR_027156,NM_177987,NM_001164154,HIT000336671,ENST00000503395,	ATCTCTGATGAACATGCCATCGACTCCGCTGGCACCTACCACGGGGACAGCCACCTGCAG	56604	Hs.351544	GO:0005525|GO:0003924|GO:0000166|GO:0005198|GO:0051084|GO:0044267|GO:0007018|GO:0006457|GO:0051258|GO:0005737|GO:0005856|GO:0005874	NP_064424	Tubulin, beta polypeptide 4, member Q
ASHG19A3A052562	0.0189504	3.52099	up	1044.25	327.342	10.0741	8.25808	1188.81	230.962	1219.56	356.74	724.386	394.324	10.2579	7.34773	10.1462	8.80242	9.81805	8.62408	coding	NM_207446	FAM174B	RefSeq_coding	2630	chr15	-	93160680	93199031		TTTTCGACAACTGCAGCTGAATCTCATGGAAAAGCTGGATTCCTCTGCCTTACGCAGAAA	400451	Hs.27373	GO:0016021|GO:0016020	NP_997329	Family with sequence similarity 174, member B
ASHG19A3A003734	0.0111295	2.1482	up	60.23	38.3131	5.95076	4.84763	65.9809	34.5735	51.6477	41.569	63.0614	38.7969	6.12615	4.65261	5.51536	5.04877	6.21077	4.84151	coding	NM_001174063	FGFR1	RefSeq_coding	5895	chr8	-	38268656	38326352	NM_001174064,	TGGCCAAGAGCATCCCTCTGCGCAGACAGGTGTCTGCTGACTCCAGTGCATCCATGAACT	2260	Hs.264887	GO:0005524|GO:0050839|GO:0005007|GO:0005007|GO:0005007|GO:0001948|GO:0008201|GO:0000166|GO:0005515|GO:0032403|GO:0042803|GO:0004713|GO:0004713|GO:0004872|GO:0016740|GO:0000165|GO:0001525|GO:0007411|GO:0060445|GO:0016049|GO:0048469|GO:0021954|GO:0002062|GO:0030326|GO:0008543|GO:0008543|GO:0008543|GO:0008543|GO:0008543|GO:0008543|GO:0048699|GO:0001701|GO:0042472|GO:0008286|GO:0060484|GO:0048762|GO:…	NP_075598	Fibroblast growth factor receptor 1
ASHG19A3A023687	0.0478129	2.26977	up	99.5897	55.377	6.65955	5.47701	100.879	36.4856	111.728	69.568	86.162	60.0774	6.72361	4.7289	6.60714	6.17383	6.64792	5.5283	coding	NM_022147	RTP4	RefSeq_coding	1027	chr3	+	187086167	187089367		TGTAGATTTCTGGACTTGGGAGCAGACATTTCAAGAACTAATCCAAGAGGCAAAACCCCG	64108	Hs.43388	GO:0005515|GO:0001580|GO:0006612|GO:0005737|GO:0016021|GO:0016020	NP_071430	Receptor (chemosensory) transporter protein 4
ASHG19A3A018888	0.00780777	6.69457	up	786.277	171.482	9.68445	6.94146	951.894	322.132	709.67	112.683	697.265	79.6299	9.94142	7.81115	9.35173	7.0222	9.76019	5.99102	coding	NM_033656	BRWD1	RefSeq_coding	13003	chr21	-	40562148	40685556		GTCAAGATTCTAGGAGTTTATGAAAGAGGCTAGTATGTTTTCATTTTGAGTCAGACATTC	54014	Hs.654740	GO:0003674|GO:0008150|GO:0005737|GO:0005634	NP_387505	Bromodomain and WD repeat domain containing 1
ASHG19A3A003302	0.0361161	2.20926	up	141.892	76.5392	7.17522	6.03166	117.537	64.0339	150.338	89.6753	157.799	75.9084	6.94407	5.54856	7.03975	6.63282	7.54184	5.91359	coding	NM_001165920	SERPINF2	RefSeq_coding	2296	chr17	+	1646319	1658559		TGTTCTTGGCAAGAAGATTCTAATGCCCAGGAACATGGCGCTGCTCTGGGGGCTCCTGGT	5345	Hs.159509	GO:0004866|GO:0002020|GO:0005515|GO:0004867|GO:0004867|GO:0004867|GO:0006953|GO:0007596|GO:0042730|GO:0010951|GO:0010951|GO:0051918|GO:0030168|GO:0002576|GO:0030162|GO:0010033|GO:0005576|GO:0005576|GO:0005615|GO:0031093	NP_001159393	Serpin peptidase inhibitor, clade F (alpha-2 antiplasmin, pigment epithelium derived factor), member 2
ASHG19A3A026755	0.0351564	2.12758	up	14.6857	12.4099	3.94602	2.85681	14.4925	7.02914	19.6513	23.7401	9.91317	6.46036	4.01857	2.65604	4.10389	3.49684	3.7156	2.41754	coding	NM_148672	CCL28	RefSeq_coding	816	chr5	-	43381600	43412488		ATCATATTTCCAGAAGGCTCCTGGAAAGAGTGAATATGTGTCGCATCCAGAGAGCTGATG	56477	Hs.656904	GO:0008009|GO:0006935|GO:0007204|GO:0006955|GO:0005576|GO:0005576|GO:0005615	NP_683513	Chemokine (C-C motif) ligand 28
CUST_68_PI426249100	0.0410013	3.81502	up	81.0015	27.4474	6.10838	4.17668	155.773	29.8525	45.5126	26.8462	41.7194	25.6436	7.35288	4.43816	5.33076	3.8755	5.64148	4.21639	coding	NM_006735_Exon2-	NM_006735	HOX cluster	1111	chr7	-	27139973	27141084	NM_006735,	CCTGAGAGCAGTATGAGGCCTGCAAGAAAGTGATCATATAATTGTATCTTCACTTTCTTT
ASHG19A3A018736	0.0347774	2.10061	up	14.5713	12.5934	3.90183	2.83102	19.428	10.0278	16.1962	21.1463	8.08957	6.60598	4.43816	2.86264	3.81166	3.13182	3.45565	2.4986	coding	NM_000830	GRIK1	RefSeq_coding	3231	chr21	-	30925865	31312282		TTCGAGAGGAGAGAGGGATTCGAAAACAGTCCTCAGTTCATACTGTGTAATCAGTTTAAA	2897	Hs.664641	GO:0005234|GO:0005216|GO:0015277|GO:0004872|GO:0007417|GO:0007215|GO:0006811|GO:0007399|GO:0051966|GO:0007268|GO:0006810|GO:0030054|GO:0005887|GO:0005886|GO:0005886|GO:0045211|GO:0045202	NP_783300	Glutamate receptor, ionotropic, kainate 1
ASHG19A3A004064	0.00971996	2.37868	up	276.396	141.12	8.1238	6.87363	244.894	173.844	365.304	79.085	218.989	170.431	7.9908	6.96122	8.3474	6.41283	8.03321	7.24685	coding	NM_002708	PPP1CA	RefSeq_coding	1488	chr11	-	67165651	67169376		TCGATCATCGGGCGCCTGCTGGAAGTGCAGGGCTCGCGGCCTGGCAAGAATGTACAGCTG	5499	Hs.183994	GO:0016787|GO:0046872|GO:0005515|GO:0008599|GO:0004722|GO:0005975|GO:0007049|GO:0051301|GO:0005977|GO:0006629|GO:0006470|GO:0019433|GO:0070688|GO:0072357|GO:0005737|GO:0005829|GO:0005730|GO:0005654|GO:0005634	NP_996756	Protein phosphatase 1, catalytic subunit, alpha isozyme
ASHG19A3A053743	0.00533525	2.88252	up	17.4319	10.3145	4.18021	2.65288	18.5604	12.1785	22.8013	12.3588	10.9341	6.4063	4.37113	3.08299	4.32934	2.51271	3.84016	2.36294	coding	NM_015069	ZNF423	RefSeq_coding	4846	chr16	-	49524521	49860918		TGAGTTTATCAAGGGCAGTCACAAGTGCAACGTTTGTTCACGGACTTTCTTCTCGGAGAA	23090	Hs.530930	GO:0046872|GO:0005515|GO:0046982|GO:0042803|GO:0043565|GO:0016563|GO:0016564|GO:0008270|GO:0030154|GO:0007275|GO:0007399|GO:0005622|GO:0005634	NP_055884	Zinc finger protein 423
ASHG19A3A031373	0.0250942	2.25216	up	15.4303	10.9628	4.01764	2.84633	20.3279	12.4067	13.5323	10.4779	12.4307	10.0038	4.504	3.11046	3.53979	2.48431	4.00912	2.94421	coding	NM_006772	SYNGAP1	RefSeq_coding	6011	chr6	+	33387846	33421465		TAACAACTTCATCAGGAACAAAATGCTTTGCCTGTCGGTCTGCGGCCGAAAGAGACAAAT	8831	Hs.586264	GO:0005096|GO:0017124|GO:0051056|GO:0007165|GO:0005622	NP_006763	Synaptic Ras GTPase activating protein 1
ASHG19A3A002025	0.00155132	5.56294	up	46.6914	14.3829	5.55505	3.0792	31.5575	15.0729	64.4466	15.6543	44.0702	12.4213	5.11049	3.41301	5.83524	2.63442	5.71942	3.19018	coding	NM_001127585	ING4	RefSeq_coding	1389	chr12	-	6759704	6772308		ATGTATTTGGAACATTATCTGGACAACCTGAAGGCTGAAATTGACAAGTTGGCCACTGAG	51147	Hs.524210	GO:0046872|GO:0005515|GO:0003713|GO:0008270|GO:0006978|GO:0006260|GO:0006915|GO:0007049|GO:0007050|GO:0016568|GO:0043966|GO:0043983|GO:0043984|GO:0043981|GO:0043982|GO:0008285|GO:0045926|GO:0045892|GO:0043065|GO:0006473|GO:0000123|GO:0005634	NP_057246	Inhibitor of growth family, member 4
ASHG19A3A041737	0.0270401	2.57167	up	14757.3	6110.02	14.0064	12.6437	16295	6141.5	16783.7	6420.28	11193.2	5768.29	14.2082	11.8769	13.9418	13.1068	13.8693	12.9474	coding	NM_006280	SSR4	RefSeq_coding	642	chrX	+	153060093	153063953		TGCTGACGTCGGTGGAAAACAATTCCCTGTCACTCGAGGCCAGGATGTGGGGCGTTATCA	6748	Hs.409223	GO:0005509|GO:0005515|GO:0006886|GO:0005784|GO:0005783|GO:0005789|GO:0016021|GO:0016020	NP_006271	Signal sequence receptor, delta (translocon-associated protein delta)
ASHG19A3A001928	0.0374289	2.00085	up	466.374	315.83	8.93048	7.92987	441.521	570.828	528.603	164.325	428.998	212.338	8.82969	8.5704	8.91706	7.61797	9.04469	7.60124	coding	NM_001115156	GDI2	RefSeq_coding	2306	chr10	-	5807186	5855512		TTGATTCCCAAGTTCCTTATGGCTAATGGCCTAATGGGATTGTTTGAAAAACGTCGCTTC	2665	Hs.299055	GO:0005096|GO:0005093|GO:0005515|GO:0015031|GO:0043087|GO:0051056|GO:0007165|GO:0007264|GO:0009986|GO:0005737|GO:0005829|GO:0016020	NP_001485	GDP dissociation inhibitor 2
ASHG19A3A019977	0.0154381	2.12633	up	10.4392	5.48246	3.48034	2.39197	12.0529	5	9.17712	5	10.0875	6.44739	3.75892	2.41755	2.94473	2.35532	3.73736	2.40305	coding	NM_002751	MAPK11	RefSeq_coding	2420	chr22	-	50702142	50708779		TACACGCATGTATGCATGCACAAACATGTGTGTACATGTGCTTGCCATGTGTAGGAGTCT	5600	Hs.57732	GO:0005524|GO:0004707|GO:0000166|GO:0005515|GO:0004674|GO:0004674|GO:0002755|GO:0002755|GO:0002756|GO:0002756|GO:0016070|GO:0007265|GO:0008063|GO:0000187|GO:0045087|GO:0007243|GO:0016071|GO:0042692|GO:0048011|GO:0051149|GO:0051090|GO:0006950|GO:0007165|GO:0051403|GO:0034130|GO:0034134|GO:0034138|GO:0034142|GO:0002224|GO:0005829|GO:0005829|GO:0005654|GO:0005654|GO:0005625	NP_002742	Mitogen-activated protein kinase 11
ASHG19A3A027639	0.0117936	2.35504	up	124.28	62.7512	6.93453	5.69878	152.788	61.2788	141.047	64.2738	79.0059	62.701	7.32481	5.4805	6.94997	6.01655	6.52881	5.59928	coding	NM_017871	CPSF3L	RefSeq_coding	2147	chr1	-	1246964	1260046		AACCAGAAGATCCGCAAGACTTTCGTGCAGAGGAACATGTTTGAGTTCAAGCACATCAAG	54973	Hs.6449	GO:0016787|GO:0005794|GO:0005737|GO:0043231|GO:0005730|GO:0005634	NP_060341	Cleavage and polyadenylation specific factor 3-like
ASHG19A3A015489	0.0389456	3.08225	up	30.4462	16.4151	4.90967	3.28568	16.0651	16.3849	38.5948	14.2541	36.6787	18.6064	4.16317	3.54577	5.09748	2.55465	5.46835	3.75663	coding	NM_017964	SLC30A6	RefSeq_coding	2450	chr2	+	32390932	32446809		CAAAGATCCTTTTTTGGCAAGTTGTTACGGGAATTTAGACTTGTAGCAGCTGACCGAAGG	55676	Hs.23248	GO:0008324|GO:0005385|GO:0055085|GO:0071577|GO:0005794|GO:0000139|GO:0016021|GO:0016020	NP_060434	Solute carrier family 30 (zinc transporter), member 6
ASHG19A3A050509	0.0358465	9.50834	up	772.743	92.7832	9.38568	6.13649	245.954	32.8935	1295.46	105.471	776.814	139.985	7.99829	4.58512	10.2352	6.90681	9.92357	6.91754	coding	NM_003891	PROZ	RefSeq_coding	1485	chr13	+	113812967	113826694		CGGGAAAATTTTGTACTGACAACAGCAAAATGTTCACTGTTACACAGGAATATTACTGTA	8858	Hs.1011	GO:0005509|GO:0003824|GO:0004252|GO:0007596|GO:0044267|GO:0017187|GO:0043687|GO:0006508|GO:0005796|GO:0005788|GO:0005576	NP_003882	Protein Z, vitamin K-dependent plasma glycoprotein
ASHG19A3A008217	0.0230439	4.07498	up	15937.2	4250.64	14.0531	12.0263	24010.2	4813.83	11236.7	5264.54	12564.8	2673.55	14.7705	11.5436	13.3672	12.8066	14.0214	11.7285	coding	NM_021006	CCL3L1	RefSeq_coding	804	chr17	-	34623841	34625730	NM_002983,NM_001001437,	TTTTGTTCAGGGCTGTGATCGGCCTGGGGAAATAATAAAGATGTTCTTTTAAACGGTAAA	6349	Hs.512683		NP_066286	Chemokine (C-C motif) ligand 3-like 1
ASHG19A3A052445	0.00701841	2.35031	up	582.233	271.548	9.22617	7.99332	547.669	268.162	756.948	243.771	442.083	302.711	9.13219	7.56638	9.4529	8.21989	9.09341	8.19368	coding	NM_004390	CTSH	RefSeq_coding	1494	chr15	-	79214091	79237420	NM_148979,	CGTTTGCCAGCAACTGGAGGAAGATAAACGCCCACAACAATGGGAACCACACATTTAAAA	1512	Hs.148641	GO:0004197|GO:0008234|GO:0008233|GO:0005515|GO:0031648|GO:0006508|GO:0005764	NP_004381	Cathepsin H
ASHG19A3A008676	0.000388845	3.67767	up	20.3753	6.37203	4.425	2.5462	18.8113	5	26.3031	5	16.0114	9.1161	4.38817	2.41755	4.53846	2.35532	4.34836	2.86573	coding	NM_001033056	GLUL	RefSeq_coding	4083	chr1	-	182350839	182360539		TTCGGAGCAATCGTCCTGGTTCTGGCGATGGTTGAGACGCCTCGATTGCGGCGTGTAACG	2752	Hs.518525	GO:0005524|GO:0004351|GO:0004356|GO:0042802|GO:0016874|GO:0016829|GO:0000166|GO:0008283|GO:0008652|GO:0034641|GO:0006542|GO:0001504|GO:0009749|GO:0007268|GO:0005794|GO:0005737|GO:0005829|GO:0005622|GO:0005739	NP_002056	Glutamate-ammonia ligase
ASHG19A3A003358	0.0223881	3.01142	up	42.7016	21.5897	5.40405	3.8136	56.2811	13.948	47.0362	32.8884	24.7875	17.9326	5.9008	3.29204	5.37953	4.44905	4.93181	3.69971	coding	NM_001166254	TBXAS1	RefSeq_coding	2132	chr7	+	139478046	139720123		ATGTTTAAATAGAAGGCAGAACAACAACAGGTACTCCACATCAGCATTCTCAAGACTGGA	6916	Hs.520757	GO:0009055|GO:0020037|GO:0016853|GO:0046872|GO:0004497|GO:0004796|GO:0030644|GO:0006633|GO:0042446|GO:0055114|GO:0045907|GO:0001516|GO:0006692|GO:0006805|GO:0005783|GO:0005788|GO:0005789|GO:0016021|GO:0016020|GO:0005792	NP_112246	Thromboxane A synthase 1 (platelet)
ASHG19A3A029569	0.0469634	2.56685	up	2122.39	871.242	11.0771	9.71707	1472.5	787.739	3157.43	1031.24	1737.23	794.743	10.5669	9.02233	11.538	10.3633	11.1263	9.76556	coding	NM_003541	HIST1H4K	RefSeq_coding	354	chr6	-	27798952	27799305		CTACGGTTTCGGTGGTTGAGCGTCCCTTTCTATCAACAAAAGGCCCTTTTTAGGGCCCCC	8362	Hs.528055		NP_003532	Histone cluster 1, H4k
ASHG19A3A003381	0.0212276	5.49859	up	83.7257	24.7839	6.28594	3.82688	38.7227	12.9537	116.212	23.8798	96.2422	37.5181	5.38356	3.1758	6.66427	3.51482	6.81	4.79002	coding	NM_001166436	ITIH1	RefSeq_coding	2377	chr3	+	52813936	52826077		AGTTGAGGGATGCAGGCATGTACACCTTCATTTGATTGATGTGGACATCTTCGAGCCCCA	3697	Hs.420257	GO:0005509|GO:0030414|GO:0004867|GO:0030212|GO:0045321|GO:0005576	NP_002206	Inter-alpha (globulin) inhibitor H1
ASHG19A3A053586	0.0100846	3.5211	up	24.4763	13.1355	4.68482	2.86879	29.3067	16.5703	24.6344	16.4455	19.4878	6.39084	5.00909	3.55945	4.44463	2.68566	4.60075	2.36127	coding	NM_015044	GGA2	RefSeq_coding	5973	chr16	-	23474863	23521815		AGAAGTTCCACAGCGAGGTGGCCAAATTTCGTTTCCTGAACGAACTGATCAAAGTGTTGT	23062	Hs.460336	GO:0030306|GO:0005515|GO:0006886|GO:0016192|GO:0030131|GO:0030136|GO:0005768|GO:0010008|GO:0005622|GO:0016020|GO:0030117|GO:0005802	NP_055859	Golgi-associated, gamma adaptin ear containing, ARF binding protein 2
ASHG19A3A022423	0.00848857	2.29679	up	534.894	289.884	9.09915	7.89953	598.65	472.934	627.64	164.918	378.393	231.8	9.26783	8.32363	9.17335	7.62404	8.85626	7.75092	coding	NM_006371	CRTAP	RefSeq_coding	6668	chr3	+	33155449	33189264		TGCTCTTTGATCAGAATGACAAGGTCATGCAGCAGAACCTGGTGTATTACCAGTACCACA	10491	Hs.629558	GO:0005488|GO:0007283|GO:0005576|GO:0005578	NP_006362	Cartilage associated protein
ASHG19A3A014964	0.0222203	2.66516	up	79.1452	44.1247	6.31508	4.90086	101.649	61.25	73.5212	31.8362	62.265	39.2879	6.7382	5.47987	6.01513	4.36117	6.19191	4.86153	coding	NM_212482	FN1	RefSeq_coding	8815	chr2	-	216225180	216300791	NM_212475,	ATTGACTATGATATCAGCGTTATCACTCTCATTAATGGCGGCGAGAGTGCCCCTACTACA	2335	Hs.203717	GO:0005518|GO:0005201|GO:0008201|GO:0005515|GO:0006953|GO:0001525|GO:0007596|GO:0007155|GO:0016477|GO:0050900|GO:0018149|GO:0030168|GO:0002576|GO:0008360|GO:0009611|GO:0034446|GO:0005793|GO:0031012|GO:0031012|GO:0005576|GO:0005576|GO:0005576|GO:0005615|GO:0005577|GO:0031093|GO:0005578	NP_997647	Fibronectin 1
ASHG19A3A048205	0.000893313	4.15054	up	48.0002	19.2738	5.62563	3.57233	48.497	20.5519	57.8992	25.2682	37.6045	12.0015	5.69433	3.88641	5.68169	3.68942	5.50085	3.14115	coding	NM_015232	IQSEC3	RefSeq_coding	2699	chr12	+	186541	280494		CCCGACTCACCATTTTACCAATTTCAAGAGATACAATTAAAAGTTACTGCTAGCATGGGT	440073	Hs.536319	GO:0005086|GO:0032012|GO:0005737|GO:0005622	NP_056047	IQ motif and Sec7 domain 3
ASHG19A3A036053	0.00439486	2.20743	up	55.0722	36.8507	5.83469	4.69233	49.7645	41.4285	58.1019	32.2887	57.3503	36.8348	5.7327	4.91297	5.68835	4.40001	6.08303	4.764	coding	NM_001099756	SYBU	RefSeq_coding	2969	chr8	-	110586409	110655419		CAGGAGTTAAGAGAGGGAAACGCGTTTCCTTTTGTTTTCTTTTTTGATGTCCAATTTTGA	55638	Hs.390738	GO:0005794|GO:0000139|GO:0005737|GO:0016023|GO:0005856|GO:0016021|GO:0016020	NP_060256	Syntabulin (syntaxin-interacting)
ASHG19A3A006852	0.00547536	47.6443	up	44628	989.672	15.3692	9.79495	15057	444.213	58719.6	1036.51	60107.3	1488.3	14.0955	8.23784	15.7783	10.3698	16.2338	10.7772	coding	NM_199161	SAA1	RefSeq_coding	531	chr11	+	18287807	18291521	NM_030754,NM_001127380,	GCAGCTCAGCTACAGCACAGATCAGCACCATGAAGCTTCTCACGGGCCTGGTTTTCTGCT	6288	Hs.632144	GO:0001664|GO:0006953|GO:0007204|GO:0007204|GO:0045087|GO:0048247|GO:0048246|GO:0050728|GO:0030593|GO:0030168|GO:0045785|GO:0045785|GO:0050715|GO:0050716|GO:0050708|GO:0005576|GO:0005576|GO:0005576|GO:0034364	NP_954630	Serum amyloid A1
ASHG19A3A003362	0.00387299	2.30394	up	151.695	78.945	7.22011	6.01601	134.228	99.1531	213.461	65.4334	107.396	72.2483	7.13536	6.1673	7.55574	6.05041	6.96924	5.83031	coding	NM_001166270	HAUS4	RefSeq_coding	1514	chr14	-	23415437	23426351		CCTTGAGAGCTTCAGCTGCCCCAGGATTAGAATCCCAAGAAAATCAAATGGCATCCGGGG	54930	Hs.442782	GO:0003674|GO:0007049|GO:0051301|GO:0051297|GO:0007067|GO:0051225|GO:0070652|GO:0005737|GO:0005856|GO:0005874|GO:0005815|GO:0005819	NP_060285	HAUS augmin-like complex, subunit 4
ASHG19A3A049458	0.0156899	5.54699	up	50.6386	13.617	5.54072	3.06902	88.27	5.25439	32.9421	25.4885	30.7037	10.1083	6.53288	2.53752	4.8651	3.71456	5.22419	2.95498	coding	NM_006475	POSTN	RefSeq_coding	3390	chr13	-	38136719	38172981		TTGTGGAACCAAAAATTAAAGTGATTGAAGGCAGTCTTCAGCCTATTATCAAAACTGAAG	10631	Hs.136348	GO:0008201|GO:0007155|GO:0030198|GO:0001501|GO:0009888|GO:0031012|GO:0005576|GO:0005578	NP_006466	Periostin, osteoblast specific factor
ASHG19A3A003574	0.0157639	3.04197	up	28.7734	17.0926	4.91171	3.3067	33.3277	21.7895	30.7946	16.3871	22.198	13.1012	5.18521	3.97564	4.76856	2.6813	4.78136	3.26317	coding	NM_001171201	UBAP1	RefSeq_coding	2702	chr9	+	34179002	34252520		AGACGGCGGCAGCAGCGGCATTCAGGGACTTTCAGTTACCTTGATGATGTCCCATTTAAG	51271	Hs.268963	GO:0005737	NP_057609	Ubiquitin associated protein 1
ASHG19A3A001290	0.0449779	4.47595	up	37.3912	12.2226	5.01041	2.84821	72.2266	5	22.0447	25.1606	17.9022	6.50728	6.25707	2.41755	4.27974	3.67491	4.4944	2.45218	coding	NM_001039492	FHL2	RefSeq_coding	1552	chr2	-	105977284	106015575		TGGAGACTAGGCTGGCATTTTGACTTTGGGGTTGCTGAAAAGCCAGGAGTCAAAATGACT	2274	Hs.443687	GO:0050681|GO:0042802|GO:0046872|GO:0005515|GO:0003713|GO:0008270|GO:0030521|GO:0044255|GO:0045893|GO:0009725|GO:0031430|GO:0030018|GO:0015629|GO:0005737|GO:0005925|GO:0005634	NP_963851	Four and a half LIM domains 2
ASHG19A3A054266	0.0193238	2.93639	up	103.133	51.6017	6.67976	5.12572	83.8062	81.5799	138.739	36.4404	86.8536	36.7849	6.45811	5.90053	6.92331	4.71462	6.65788	4.76202	coding	NM_019109	ALG1	RefSeq_coding	3946	chr16	+	5121809	5137378		AGCTCTTGCAGAACAACAGAATTCAGATTGTGGGGTTGACAGAACTTCAGAGTCTTGCAG	56052	Hs.592086	GO:0004578|GO:0000030|GO:0016757|GO:0009058|GO:0044267|GO:0006488|GO:0009103|GO:0043687|GO:0018279|GO:0006486|GO:0005783|GO:0005789|GO:0016021|GO:0016020	NP_061982	Asparagine-linked glycosylation 1, beta-1,4-mannosyltransferase homolog (S. cerevisiae)
ASHG19A3A048307	0.0251575	3.79508	up	2347.86	653.436	11.2041	9.27999	1247.37	622.733	3184.82	506.264	2611.38	831.312	10.324	8.6976	11.5502	9.30944	11.7382	9.83292	coding	NM_201442	C1S	RefSeq_coding	2850	chr12	+	7167979	7178333		CACCACCAAAGAAGGTGCTTGTGTTTGTCAGACAAATACAGCCAGGCCTGCCACCCCTTA	716	Hs.458355	GO:0005509|GO:0008233|GO:0004252|GO:0006956|GO:0006958|GO:0010001|GO:0045087|GO:0006508|GO:0051591|GO:0005576|GO:0005576	NP_958850	Complement component 1, s subcomponent
ASHG19A3A046803	0.00839405	3.06116	up	133.313	59.6111	7.07994	5.46586	149.747	53.3782	138.193	41.4397	111.998	84.0154	7.29368	5.27825	6.91826	5.0402	7.02788	6.07912	coding	NM_002227	JAK1	RefSeq_coding	5053	chr1	-	65298905	65432187		TTCATGCACCGGAAAAGCGATGTCCTTACCACACCATGGAAATTCAAAGTTGCCAAACAG	3716	Hs.207538	GO:0005524|GO:0005131|GO:0004715|GO:0000166|GO:0005515|GO:0004713|GO:0004713|GO:0019221|GO:0007167|GO:0060333|GO:0007243|GO:0035556|GO:0018108|GO:0006468|GO:0060334|GO:0060338|GO:0046677|GO:0060337|GO:0005737|GO:0005856|GO:0005829|GO:0005829|GO:0012505|GO:0016020|GO:0005634	NP_002218	Janus kinase 1
ASHG19A3A017685	0.00434793	2.21799	up	1567.41	773.373	10.6835	9.53428	1792.72	899.865	1757.86	607.196	1151.66	813.057	10.853	9.21375	10.683	9.58762	10.5147	9.80148	coding	NM_015991	C1QA	RefSeq_coding	1098	chr1	+	22963117	22966174		TGCTACTCGGAGCATTGAGAGGGAGGCCTAAGAATAATAACAATCCAGTGCTTAAGAGTC	712	Hs.632379	GO:0007267|GO:0006956|GO:0006958|GO:0045087|GO:0005602|GO:0005576|GO:0005576	NP_057075	Complement component 1, q subcomponent, A chain
ASHG19A3A021210	0.0415282	3.22743	up	24.8142	12.2087	4.59425	2.90386	36.0148	14.4042	13.8777	13.5632	24.55	8.65867	5.28871	3.34235	3.57603	2.53686	4.918	2.83236	coding	NM_003716	CADPS	RefSeq_coding	5482	chr3	-	62384020	62861064		CATCCCACAAATGCCTACTTTTTCGGCACCGTCATGGATGGCTGCTATATATGATGCGGA	8618	Hs.654933	GO:0008289|GO:0046872|GO:0050432|GO:0006887|GO:0015031|GO:0016050|GO:0030054|GO:0031410|GO:0030659|GO:0005829|GO:0016020|GO:0045202	NP_899631	Ca++-dependent secretion activator
ASHG19A3A049595	0.0309741	2.92883	up	1097.34	408.982	10.0027	8.45241	1788.7	647.973	976.418	280.425	526.905	298.546	10.8482	8.7514	9.81692	8.43579	9.34307	8.17004	coding	NM_000677	ADORA3	RefSeq_coding	2261	chr1	-	112042052	112046743		GGGGACTTAAACTGCTGAATTCACCTGTGGATGTTTTTGAGTAAATAAAAGCTAATAGCT	140	Hs.281342	GO:0001609|GO:0004872|GO:0007190|GO:0006954|GO:0008016|GO:0009611|GO:0007165|GO:0005887|GO:0005886|GO:0005886	NP_065734	Adenosine A3 receptor
ASHG19A3A041124	0.0234668	2.90469	up	6231.7	2249.41	12.7012	11.1628	6503.01	2040.77	8019.59	2263.45	4172.49	2444	12.8198	10.3498	12.8679	11.5373	12.4159	11.6014	coding	NM_004429	EFNB1	RefSeq_coding	3344	chrX	+	68048839	68062004		GTCGGAAGGGTTTTTGTTTTTGTTTCTGTTGCCATTTGTGTAAATACTAGTCTTTTTGGA	1947	Hs.144700	GO:0046875|GO:0005515|GO:0007411|GO:0007155|GO:0030154|GO:0007267|GO:0009880|GO:0007275|GO:0007399|GO:0001755|GO:0042102|GO:0005887|GO:0016020|GO:0045121|GO:0005625|GO:0045202	NP_004420	Ephrin-B1
ASHG19A3A040217	0.00334414	2.44006	up	1905.84	926.545	10.9949	9.70802	1984.12	1355.16	2160.92	816.467	1572.48	608.013	11.0043	9.78373	10.9867	10.0207	10.9938	9.31963	coding	NM_153333	TCEAL8	RefSeq_coding	1231	chrX	-	102507923	102510121		TTGGGCGCGACACAAATCGAGGTGAGGGAAGAGAGAGGAAAATCCCCTGAATCCCTGCAG	90843	Hs.389734	GO:0005634	NP_699164	Transcription elongation factor A (SII)-like 8
ASHG19A3A027591	0.0213223	3.11187	up	82.7979	42.3003	6.40419	4.76641	84.273	56.6384	83.8145	27.276	80.3063	42.9864	6.46552	5.36745	6.19822	3.92574	6.54884	5.00605	coding	NM_001135643	DCTN4	RefSeq_coding	3958	chr5	-	150088309	150138657		CAACTCTACTTCTGCCGCTATTGTAGCGAACTGCGGTCGCTGGAATGTGTGTCTCACGAG	51164	Hs.675564	GO:0047485|GO:0005515|GO:0005813|GO:0005737|GO:0005856|GO:0005634	NP_057305	Dynactin 4 (p62)
ASHG19A3A009558	0.0198806	3.34887	up	1022.38	377.146	10.0639	8.32026	906.59	516.873	1309.98	417.982	850.581	196.584	9.87641	8.44464	10.2523	9.0329	10.0631	7.48325	coding	NM_145041	TMEM106A	RefSeq_coding	2795	chr17	+	41363893	41371589		TAGTTTCTGTACTTTAGCAGAACAGGAAGGATATTTGTTCATTAAAGGTGGCTTGGTCTT	113277	Hs.536474	GO:0003674|GO:0008150|GO:0005575|GO:0016021|GO:0016020	NP_659478	Transmembrane protein 106A
ASHG19A3A051065	0.045591	2.46677	up	47.9773	27.4065	5.55488	4.25225	25.7076	19.1537	63.1594	36.2287	55.0649	26.8371	4.8307	3.77564	5.80729	4.69896	6.02664	4.28216	coding	NM_001002812	PDE4DIP	RefSeq_coding	4833	chr1	-	144890590	144995022	NM_014644,	TTGTAGAACAGCTATCTCGGGAGAAACAACAACTGCTACATCTGTTGGAGGAGCCAACTA	9659	Hs.728768	GO:0019899|GO:0005515|GO:0043623|GO:0005794|GO:0005813|GO:0005737|GO:0005856|GO:0030016|GO:0005634	NP_071754	Phosphodiesterase 4D interacting protein
ASHG19A3A023341	0.0353501	3.1944	up	164.09	62.4379	7.32428	5.64874	94.7528	40.8712	191.255	63.7684	206.263	82.6742	6.63424	4.89259	7.39415	5.99999	7.94444	6.05364	coding	NM_173552	C3orf58	RefSeq_coding	4370	chr3	+	143690639	143711209		TTGCGCCTGCTGGACTTCCTCAACGTGAAGAACGTGTACTTCGCGCAGTACGGCGAGCCC	205428	Hs.288954	GO:0030126|GO:0000139|GO:0005576	NP_775823	Chromosome 3 open reading frame 58
ASHG19A3A009100	0.0114085	4.46424	up	61.9356	22.3199	5.87997	3.72156	69.3254	29.1997	86.2661	21.9964	30.2153	15.7636	6.19937	4.40448	6.23872	3.25126	5.20183	3.50893	coding	NM_173728	ARHGEF15	RefSeq_coding	4261	chr17	+	8213589	8225828		TTTCCTATTATTCGCTCCAAGAAAGATGCTAAGTCTGAGCTCCAGAAGAGACTGTGCTGG	22899	Hs.443109	GO:0005096|GO:0005089|GO:0005085|GO:2000297|GO:0035023|GO:0042995|GO:0030425|GO:0005622	NP_776089	Rho guanine nucleotide exchange factor (GEF) 15
ASHG19A3A012199	0.0064053	2.69008	up	14.8812	8.26256	3.96509	2.53744	10.8357	7.59048	16.1745	10.7236	17.6334	6.47356	3.61057	2.69431	3.81009	2.48825	4.4746	2.42975	coding	NM_000201	ICAM1	RefSeq_coding	3249	chr19	+	10381516	10397291		AGATAGCCAACCAATGTGCTATTCAAACTGCCCTGATGGGCAGTCAACAGCTAAAACCTT	3383	Hs.643447	GO:0043498|GO:0005178|GO:0005515|GO:0004872|GO:0004888|GO:0002291|GO:0002457|GO:0051856|GO:0007155|GO:0033627|GO:0007569|GO:0071312|GO:0071333|GO:0071456|GO:0071347|GO:0071222|GO:0031669|GO:0071356|GO:0019221|GO:0007157|GO:0060333|GO:0044419|GO:0007159|GO:0050900|GO:0022614|GO:0051926|GO:0001541|GO:0051092|GO:0002693|GO:0045429|GO:0045907|GO:0030155|GO:0008360|GO:0050776|GO:0001910|GO:0043200|GO:…	NP_000192	Intercellular adhesion molecule 1
ASHG19A3A054777	0.00109713	2.36057	up	434.433	219.396	8.81223	7.57309	373.505	304.898	546.299	142.206	383.494	211.082	8.6001	7.73674	8.96139	7.39365	8.87519	7.58888	coding	NM_014761	KIAA0174	RefSeq_coding	2377	chr16	+	71929445	71962906		TTCAATGGACTGCCAATGGGGACTTATCAGGCCTTTCCCAATATTCATCCACCTCAGATA	9798	Hs.232194	GO:0005515|GO:0007049|GO:0051301|GO:0005793|GO:0016023	NP_055576	KIAA0174
ASHG19A3A004643	0.00327573	2.54668	up	14.9975	7.47887	3.96697	2.61835	15.4475	5.04725	20.1392	7.85678	9.40579	9.53256	4.11126	2.51992	4.14318	2.43599	3.64647	2.89915	coding	NM_012263	TTLL1	RefSeq_coding	1773	chr22	-	43435523	43485434		TGACAGAAAACGAGGACTGGAATTTTTACTGGATGAGTGTGCAAACCATCCGAAATGTGT	25809	Hs.660298	GO:0005524|GO:0016874|GO:0070740|GO:0004835|GO:0006464|GO:0018095|GO:0005737|GO:0005856|GO:0005874	NP_036395	Tubulin tyrosine ligase-like family, member 1
ASHG19A3A011495	0.00940442	2.23369	up	3079.33	1508.52	11.6477	10.4882	4208.53	2088.86	3048.7	1201.88	1980.74	1234.83	12.1192	10.3817	11.4882	10.5918	11.3356	10.4912	coding	NM_006423	RABAC1	RefSeq_coding	821	chr19	-	42460833	42463528		TTTTCGGCGCCTGTTACATTCTCTATCTGCGCACCTTGGAGTCCAAGCTTGTGCTCTTTG	10567	Hs.11417	GO:0042802|GO:0070064|GO:0008022|GO:0005515|GO:0005794|GO:0030054|GO:0005737|GO:0031410|GO:0016021|GO:0005886|GO:0045202|GO:0008021	NP_006414	Rab acceptor 1 (prenylated)
ASHG19A3A051706	0.0486178	2.13538	up	32.1079	25.2246	5.05538	3.96089	23.0288	33.6171	37.9216	24.7327	35.3732	17.3239	4.67953	4.61465	5.06891	3.61997	5.4177	3.64804	coding	NM_024832	RIN3	RefSeq_coding	3869	chr14	+	92980124	93155332		AAGGCTCGGCTCTTGTGTTTGAGGACATCTTCAGATTGATTGCGTTCTACTGTGTCAGTA	79890	Hs.326822	GO:0005096|GO:0017016|GO:0005515|GO:0006897|GO:0007165|GO:0005575|GO:0005737|GO:0016023|GO:0005769	NP_079108	Ras and Rab interactor 3
ASHG19A3A004418	0.0236167	3.59706	up	739.978	224.818	9.48423	7.63741	1184.32	205.48	570.064	142.318	465.552	326.658	10.2526	7.19706	9.02597	7.39469	9.17408	8.32048	coding	NM_005606	LGMN	RefSeq_coding	2048	chr14	-	93170156	93215012		CTGCCACCACGGTCGCCTGCCACAGGTGTCTGCAATTGAACTCCAAGGTGCAGAATGGTT	5641	Hs.726036	GO:0004197|GO:0008233|GO:0004674|GO:0042446|GO:0040015|GO:0043524|GO:0006508|GO:0008202|GO:0042359|GO:0006766|GO:0045177|GO:0005770|GO:0005764	NP_005597	Legumain
ASHG19A3A019428	0.00831764	2.45966	up	48.4475	29.8485	5.61132	4.31286	56.4939	34.1933	57.2162	27.7809	31.6324	27.5713	5.90575	4.638	5.66449	3.97637	5.26371	4.32421	coding	NM_018056	TMEM39B	RefSeq_coding	1834	chr1	+	32538502	32568465		TCATAGCACTCTTCGTCCACTACATCAACATCTACAAGACAGTGTGGTGGTATCCACCTT	55116	Hs.25544	GO:0016021|GO:0016020	NP_060526	Transmembrane protein 39B
ASHG19A3A042482	0.0274731	3.93205	up	308.98	99.7431	8.26065	6.28537	206.314	143.432	433.227	105.026	287.4	50.771	7.73762	6.70023	8.60624	6.90006	8.43809	5.25582	coding	NM_001010924	FAM171A1	RefSeq_coding	3964	chr10	-	15253646	15413058		AACGCTCTGCCACTCTAATGGTATATGAAGATGTCGTCCAAATAGTATCAGGATTCCAAG	221061	Hs.66762	GO:0016021|GO:0016020	NP_001010924	Family with sequence similarity 171, member A1
ASHG19A3A027631	0.0396871	5.20186	up	2577.21	593.906	11.1838	8.80477	847.159	1145.15	3999.72	270.651	2884.74	365.919	9.78201	9.53641	11.8843	8.38223	11.8851	8.49568	coding	NM_000850	GSTM4	RefSeq_coding	1441	chr1	+	110198697	110204330	NM_147148,NM_146421,NM_000851,NM_000561,	ATTGATGGGGCTCACAAGATCACCCAGAGCAACGCCATCCTGTGCTACATTGCCCGCAAG	2948	Hs.348387	GO:0004364|GO:0016740|GO:0008152|GO:0018916|GO:0042178|GO:0006805|GO:0005737|GO:0005789	NP_671489	Glutathione S-transferase mu 4
ASHG19A3A047089	0.0459766	2.63613	up	1638.17	616.748	10.6087	9.21026	2645.9	648.625	1458.01	585.086	810.611	616.531	11.431	8.75271	10.4081	9.53501	9.98691	9.34307	coding	NM_001126181	NRGN	RefSeq_coding	1238	chr11	+	124609828	124617102		TGATCTCCGTGTGTGCATGTGACTGTGCTGGGTTGGAATGTGAACAATAAAGAGGAATGT	4900	Hs.524116	GO:0005516|GO:0007399|GO:0007165	NP_006167	Neurogranin (protein kinase C substrate, RC3)
ASHG19A3A016987	0.0459996	3.86602	up	1785.5	479.358	10.7614	8.81052	893.327	327.715	2839.55	442.38	1623.62	667.98	9.85555	7.83405	11.39	9.10918	11.0386	9.48833	coding	NM_000784	CYP27A1	RefSeq_coding	2388	chr2	+	219646471	219680015		TCTATACGGATGCTTTCAATGAGGTGATTGATGACTTTATGACTCGACTGGACCAGCTGC	1593	Hs.516700	GO:0047749|GO:0031073|GO:0009055|GO:0020037|GO:0046872|GO:0016705|GO:0008395|GO:0008395|GO:0030343|GO:0006699|GO:0008206|GO:0008203|GO:0055114|GO:0006805|GO:0016020|GO:0005743|GO:0005759|GO:0005759|GO:0005739	NP_000775	Cytochrome P450, family 27, subfamily A, polypeptide 1
ASHG19A3A005572	0.0431156	2.61948	up	35.2142	22.7083	5.20097	3.81169	39.6852	29.282	31.999	28.6633	33.9583	10.1797	5.41811	4.40901	4.82308	4.06279	5.36172	2.96327	coding	NM_032999	GTF2I	RefSeq_coding	4529	chr7	+	74072029	74175020		CCTGATTATTATCAATATAACATTCAAGCAGGCCCTTCTGAAACTGATGATGTTGATGAA	2969	Hs.647041	GO:0003677|GO:0016251|GO:0051019|GO:0005515|GO:0003700|GO:0009790|GO:0007165|GO:0006367|GO:0006351|GO:0042995|GO:0005737|GO:0043025|GO:0005730|GO:0005634	NP_127494	General transcription factor IIi
ASHG19A3A010773	0.0480296	2.43603	up	24.7382	17.3245	4.59655	3.31201	15.3226	21.7828	40.6716	20.4289	18.2203	9.7617	4.10135	3.97521	5.17107	3.0406	4.51722	2.92023	coding	NM_004715	CTDP1	RefSeq_coding	3775	chr18	+	77439800	77514507		TCTGAGACAATGCCGCTGTACACTCTTTGTAAGGAGGATTTAGAGAGTATGGACAAAGAG	9150	Hs.465490	GO:0008420|GO:0003899|GO:0016787|GO:0004721|GO:0010467|GO:0050434|GO:0006470|GO:0006368|GO:0006366|GO:0016032|GO:0005622|GO:0005654|GO:0005654|GO:0005634	NP_430255	CTD (carboxy-terminal domain, RNA polymerase II, polypeptide A) phosphatase, subunit 1
ASHG19A3A035323	0.0211369	2.07482	up	13.0257	11.3325	3.78914	2.73616	10.2193	13.4637	16.8346	14.07	12.0233	6.46393	3.53222	3.23872	3.87136	2.54869	3.96385	2.42106	coding	NM_001162367	LOC100128542	RefSeq_coding	486	chr7	+	150446823	150487835		ATCTGAAGACCAGCCCTGTGGGGCTGCTAAGTCATGAAACTGGCCTCATGGAGATTTCAT	100128542	Hs.723117		NP_001155839	Hypothetical protein LOC100128542
ASHG19A3A007007	0.0229386	2.38131	up	18.0242	13.1911	4.25095	2.99919	18.2092	9.59451	22.5751	12.5996	13.2883	17.3792	4.3442	2.82782	4.31591	2.51611	4.09274	3.65365	coding	NM_206900	RTN2	RefSeq_coding	2100	chr19	-	45988550	46000313		ATTAGAATTCACGGTGGAGCCACGCCTTCTAGTGGCGGACCTGCTGTACTGGAAGGACAC	6253	Hs.47517	GO:0004871|GO:0007165|GO:0005783|GO:0005789|GO:0030176|GO:0016021|GO:0016020	NP_996784	Reticulon 2
ASHG19A3A042623	0.0308024	2.66623	up	213.312	94.5584	7.7585	6.3437	231.737	75.1265	239.9	124.709	168.299	83.84	7.90656	5.77809	7.73216	7.17704	7.63678	6.07597	coding	NM_031866	FZD8	RefSeq_coding	3186	chr10	-	35927176	35930362		AATTCCCCTTAGGCCTTGTTATTTATCCTGCATGGTATCACTAAAGGTTTCAAAACCCTG	8325	Hs.302634	GO:0004930|GO:0030165|GO:0042813|GO:0042813|GO:0017147|GO:0033077|GO:0007409|GO:0007420|GO:0060070|GO:0009790|GO:0008406|GO:0030182|GO:0001934|GO:0010551|GO:0007165|GO:0001944|GO:0005794|GO:0042995|GO:0005737|GO:0016021|GO:0005886	NP_114072	Frizzled homolog 8 (Drosophila)
ASHG19A3A053897	0.00766735	2.11195	up	63.2209	41.1156	6.00082	4.92224	81.2321	43.1546	59.9888	37.966	48.4419	42.2263	6.4182	4.97152	5.73795	4.81986	5.84631	4.97535	coding	NM_018052	VAC14	RefSeq_coding	3107	chr16	-	70721343	70835061		TTATAAGTTCATGATCAACCTTCTCAAGAGATTCAGCAGCGAACGGAAGCTCCTGGAGGT	55697	Hs.445061	GO:0005515|GO:0004872|GO:0044419|GO:0007165|GO:0005783|GO:0005768|GO:0010008|GO:0016020|GO:0005792	NP_060522	Vac14 homolog (S. cerevisiae)
ASHG19A3A038613	0.0151803	2.04963	up	545.666	297.756	9.15996	8.1246	529.895	311.325	601.087	311.129	506.016	270.814	9.08709	7.76425	9.1087	8.5959	9.2841	8.01365	coding	NM_001012421	ANKRD20A2	RefSeq_coding	3511	chr9	+	42368302	42411409	NR_003366,NM_001012419,ENST00000446135,ENST00000431648,ENST00000402318,	CAACAAAGAAAGATTGGGAAAACGTATCCTCAGCAATTTCCCAAGAAGCTGAAGGAAGAG	441425	Hs.632663		NP_001012419	Ankyrin repeat domain 20 family, member A3
ASHG19A3A021520	0.0454975	2.47305	up	33.5758	20.8085	5.052	3.74571	18.0471	20.1377	40.7428	29.0362	41.9374	13.2516	4.33228	3.85528	5.17366	4.10022	5.65007	3.28164	coding	NM_014079	KLF15	RefSeq_coding	2539	chr3	-	126061477	126076236		ATCAAAATGCACAAATGTACTTTCCCTGGCTGCAGCAAGATGTACACCAAAAGCAGCCAC	28999	Hs.272215	GO:0003677|GO:0001077|GO:0046872|GO:0003700|GO:0008270|GO:0015758|GO:0010552|GO:0045893|GO:0005622|GO:0005634	NP_054798	Kruppel-like factor 15
ASHG19A3A039458	0.0172104	2.08578	up	49.9742	35.4163	5.68702	4.62643	50.4815	45.8791	58.8367	36.028	40.6043	24.3417	5.75269	5.05726	5.70597	4.6834	5.60239	4.13864	coding	NM_001170580	HHAT	RefSeq_coding	3630	chr1	+	210502639	210849638		TCGTCCCCAGCTTCCGGAACTGCTGCGGGGAGTTGCGAACTCTGGTCCTCTTGGCAGTAT	55733	Hs.58650	GO:0005525|GO:0000166|GO:0016409|GO:0016740|GO:0007275|GO:0018345|GO:0007224|GO:0005783|GO:0005789|GO:0016021|GO:0016020	NP_060664	Hedgehog acyltransferase
ASHG19A3A043845	0.00452099	5.19634	up	55.0601	18.4206	5.79317	3.41567	63.8626	22.5999	65.1595	17.3676	36.1582	15.2942	6.08189	4.02743	5.84954	2.75133	5.44807	3.46825	coding	NM_020975	RET	RefSeq_coding	5629	chr10	+	43572516	43625795		CCCATCCTTATTAGCTCTACTGGAATTTTCATACACGTAAATGCAGAAGTTACTAAGTAT	5979	Hs.350321	GO:0005524|GO:0005509|GO:0000166|GO:0004713|GO:0004872|GO:0016740|GO:0004714|GO:0000165|GO:0001838|GO:0048484|GO:0007156|GO:0007399|GO:0001755|GO:0042551|GO:0007497|GO:0006468|GO:0007165|GO:0007169|GO:0001657|GO:0016021|GO:0016020	NP_066124	Ret proto-oncogene
ASHG19A3A045854	0.0121389	5.34436	up	115.168	36.0944	6.86181	4.4438	90.6518	26.4117	136.102	24.8083	118.748	57.0632	6.57431	4.25509	6.89634	3.62958	7.11479	5.44673	coding	NM_003139	SRPR	RefSeq_coding	3100	chr11	-	126132814	126138877		TTCACCCATGAGGCACTCACACTCAAGTATAAACTGGACAACCAGTTTGAGCTGGTGTTT	6734	Hs.368376	GO:0005525|GO:0003924|GO:0000166|GO:0004872|GO:0005047|GO:0006614|GO:0006613|GO:0006886|GO:0006810|GO:0005783|GO:0005789|GO:0016021|GO:0016020|GO:0005785	NP_003130	Signal recognition particle receptor (docking protein)
ASHG19A3A012375	0.0326652	2.58008	up	3501.11	1418.43	11.8266	10.4592	4901.93	1404.99	3544.5	1318.96	2056.91	1531.33	12.3747	9.83483	11.7101	10.7193	11.3951	10.8235	coding	NM_198580	SLC27A1	RefSeq_coding	3562	chr19	+	17581299	17616977		TTTCCTGGGCACTGTGGTTTTATTTCCTAATTGATTTAAGAAATAAACCTGAAGACCGTC	376497	Hs.363138	GO:0015245|GO:0016874|GO:0000166|GO:0042803|GO:0031957|GO:0032049|GO:0006631|GO:0006629|GO:0015909|GO:0001579|GO:0071072|GO:0006654|GO:0006656|GO:0006646|GO:0006655|GO:0006661|GO:0006659|GO:0031652|GO:0009409|GO:0032868|GO:0055085|GO:0005901|GO:0005737|GO:0012505|GO:0005783|GO:0016021|GO:0005792|GO:0005743|GO:0005739|GO:0005886	NP_940982	Solute carrier family 27 (fatty acid transporter), member 1
ASHG19A3A013873	0.0304176	4.3602	up	121.299	31.8909	6.65473	4.53033	230.153	27.7862	85.6873	37.7032	48.0556	30.1831	7.89735	4.33057	6.23031	4.80185	5.83651	4.45856	coding	NM_032603	LOXL3	RefSeq_coding	3121	chr2	-	74759945	74781062		TGACATTGACTGTCAGTGGATTGACATCACGGATGTGAAGCCAGGAAACTACATTCTCCA	84695	Hs.727659	GO:0005507|GO:0046872|GO:0016491|GO:0004720|GO:0005044|GO:0008150|GO:0055114|GO:0005576|GO:0005615|GO:0016020	NP_115992	Lysyl oxidase-like 3
ASHG19A3A048206	0.0125778	7.54031	up	269.769	49.6245	8.11316	5.19853	281.875	21.9293	302.889	75.0049	224.543	51.9393	8.18954	3.98495	8.07842	6.3201	8.07151	5.29055	coding	NM_001170738	IQSEC3	RefSeq_coding	6976	chr12	+	176048	287623		CCCAGCAACTAATCCAAATGGCAAATATTTTGTAACAAAATAGCCCAGAGGTATTTTATC	440073	Hs.536319	GO:0005086|GO:0032012|GO:0005737|GO:0005622	NP_056047	IQ motif and Sec7 domain 3
ASHG19A3A047239	0.00676438	2.88825	up	625.765	245.83	9.34938	7.81919	770.073	279.924	534.704	245.082	572.519	212.484	9.64907	7.62437	8.93289	8.23023	9.46619	7.60296	coding	NM_020400	LPAR5	RefSeq_coding	2855	chr12	-	6728000	6745297		TGCTTCCTCTTCACTCTCTCCTTGGCCCGTGTGGGGTTGGGTGAGTGCACTGAGCTGGGA	57121	Hs.155538	GO:0004930|GO:0003674|GO:0045028|GO:0004872|GO:0008150|GO:0005575|GO:0016021|GO:0005886	NP_065133	Lysophosphatidic acid receptor 5
ASHG19A3A012848	0.000232773	3.00506	up	589.82	228.959	9.25892	7.67153	543.996	287.155	728.681	152.956	496.782	246.765	9.1221	7.65782	9.39262	7.50623	9.26206	7.85054	coding	NM_015710	GLTSCR2	RefSeq_coding	1523	chr19	+	48248792	48260323		TTGTTGTCAGAGGCCCCAAATGAAAAACTCTTCTTCGTGGACACTGGCTCCAAGGAAAAA	29997	Hs.421907	GO:0003674|GO:0008150|GO:0005622|GO:0043231|GO:0005730|GO:0005634	NP_056525	Glioma tumor suppressor candidate region gene 2
ASHG19A3A032228	0.0127787	2.21757	up	17.8021	14.3641	4.21108	3.0621	12.1412	13.9386	22.6258	20.7252	18.6394	8.42845	3.76912	3.29089	4.31856	3.07764	4.54556	2.81778	coding	NM_025107	MYCT1	RefSeq_coding	3066	chr6	+	153019029	153045713		TGGATATTATGGCTAATAACACAACAAGTTTAGGGAGTCCATGGCCAGAAAACTTTTGGG	80177	Hs.18160	GO:0005634	NP_079383	Myc target 1
ASHG19A3A052973	0.0420367	2.33695	up	13.3898	6.31386	3.71288	2.48826	17.1666	7.47522	17.8041	5	5.19857	6.46635	4.25948	2.68641	3.95231	2.35532	2.92686	2.42304	coding	NM_000157	GBA	RefSeq_coding	2324	chr1	-	155204239	155211069	NM_001171812,	TTGCAGGGCTAACCTAGTGCCTATAGCTAAGGCAGGTACCTGCATCCTTGTTTTTGTTTA	2629	Hs.282997	GO:0043169|GO:0004348|GO:0016798|GO:0005515|GO:0005975|GO:0008219|GO:0006629|GO:0007040|GO:0006665|GO:0005765|GO:0016020	NP_001165283	Glucosidase, beta, acid
ASHG19A3A003985	0.0155811	2.84903	up	19.1712	11.2944	4.29181	2.78134	21.8172	5	25.142	15.1153	10.5545	13.7679	4.60364	2.41755	4.47578	2.60092	3.79602	3.32556	coding	NM_002102	GYPE	RefSeq_coding	511	chr4	-	144796468	144826716		ATTTCTTACTGTATTCGATGACTGATAAAGgcatgaggatgtggcctgcatgctgcctga	2994	Hs.654368	GO:0005887|GO:0005886	NP_002091	Glycophorin B (MNS blood group)
ASHG19A3A046193	0.00725311	2.2918	up	1065.54	563.101	10.1466	8.95015	984.621	858.354	1110.97	446.223	1101.02	384.726	9.98304	9.1456	10.0115	9.12243	10.4454	8.58243	coding	NM_000331	SAA1	RefSeq_coding	678	chr11	+	18287807	18291521		GCACACCAAGGAGTGATTTTTAAAACTTACTCTGTTTTCTCTTTCCCAACAAGATTATCA	6288	Hs.632144	GO:0001664|GO:0006953|GO:0007204|GO:0007204|GO:0045087|GO:0048247|GO:0048246|GO:0050728|GO:0030593|GO:0030168|GO:0045785|GO:0045785|GO:0050715|GO:0050716|GO:0050708|GO:0005576|GO:0005576|GO:0005576|GO:0034364	NP_954630	Serum amyloid A1
ASHG19A3A050513	0.0125014	2.62444	up	119.468	60.2712	6.89816	5.50615	142.104	55.3583	130.226	43.2348	86.0733	82.2207	7.21975	5.33092	6.82875	5.14284	6.64598	6.04469	coding	NM_005561	LAMP1	RefSeq_coding	2560	chr13	+	113951468	113977741		TAAAAAATACAGATGTGTTAGTGGCACCCAGGTCCACATGAACAACGTGACCGTAACGCT	3916	Hs.494419	GO:0006914|GO:0010008|GO:0009897|GO:0005887|GO:0005770|GO:0005765|GO:0005764|GO:0042470|GO:0005624|GO:0005771|GO:0042383	NP_005552	Lysosomal-associated membrane protein 1
ASHG19A3A007811	5.47332e-05	2.43839	up	168.686	83.2241	7.42725	6.14132	167.806	87.6536	191.299	70.4244	146.953	91.5944	7.45293	6.00413	7.39454	6.19846	7.43427	6.22137	coding	NM_207103	C17orf87	RefSeq_coding	666	chr17	-	5113900	5138083		ATGAGCTGGTGGAGGAATAATTTCTGGATCATCTTAGCTGTGGCCATCATCGTTGTCTCT	388325	Hs.462080	GO:0016021|GO:0016020	NP_996986	Chromosome 17 open reading frame 87
ASHG19A3A033783	0.0154402	2.88537	up	71.8175	33.7884	6.11879	4.59004	53.2583	40.0425	110.555	39.1623	51.6393	22.1603	5.8263	4.86341	6.5901	4.90167	5.93998	4.00503	coding	NM_170606	MLL3	RefSeq_coding	16872	chr7	-	151832011	152133090		AATTCTTTGCCACCTGGAAGCGGACTGGGAACTTTCTCTGCAATTGCACAATCCTCTTAT	58508	Hs.647120	GO:0003677|GO:0042800|GO:0046872|GO:0008168|GO:0005515|GO:0016740|GO:0008270|GO:0016568|GO:0035556|GO:0006355|GO:0035097|GO:0005634	NP_733751	Myeloid/lymphoid or mixed-lineage leukemia 3
ASHG19A3A018260	0.0314033	2.17785	up	1838.45	999.635	10.8794	9.75651	1222.49	1667.49	2678.69	570.917	1614.16	760.495	10.2974	10.0719	11.3115	9.50003	11.0293	9.69762	coding	NM_198398	ERGIC3	RefSeq_coding	1383	chr20	+	34129777	34145404	NM_015966,	AAGTCGCGGGGAGATAAACTGAAGATCAACATCGATGTACTTTTTCCGCACATGCCTTGT	51614	Hs.472558	GO:0005515|GO:0016192|GO:0033116|GO:0005794|GO:0005783|GO:0005789|GO:0016021|GO:0016020	NP_938408	ERGIC and golgi 3
ASHG19A3A024326	0.0310422	3.82748	up	626.587	260.482	9.31881	7.38241	585.869	542.404	838.945	87.4468	454.947	151.596	9.23617	8.50775	9.58299	6.58947	9.13728	7.05002	coding	NM_002619	PF4	RefSeq_coding	476	chr4	-	74846795	74847715		GAGTTAGCTACTAGCTGCCTACGTGTGTGCATTTGCTATATAGCATACTTCTTTTTTCCA	5196	Hs.81564	GO:0008009|GO:0008201|GO:0007596|GO:0006935|GO:0019221|GO:0006955|GO:0030595|GO:0045347|GO:0016525|GO:0043066|GO:0045918|GO:0045653|GO:0030168|GO:0030168|GO:0002576|GO:0010628|GO:0010744|GO:0045651|GO:0032760|GO:0005576|GO:0005576|GO:0005576|GO:0005576|GO:0005615|GO:0031093	NP_002610	Platelet factor 4
ASHG19A3A003888	0.0380045	2.99469	up	201.289	84.5397	7.67883	6.09642	220.891	46.7532	215.615	81.6204	167.36	125.245	7.83664	5.08295	7.57093	6.47155	7.62891	6.73477	coding	NM_001290	LDB2	RefSeq_coding	2560	chr4	-	16503166	16900424		CCTGAGTCTGTCCAGTCAGGTACCTGATGTGATGGTGGTAGGAGAGCCAACTCTGATGGG	9079	Hs.714330	GO:0030274|GO:0003712|GO:0007275|GO:0005634	NP_001281	LIM domain binding 2
ASHG19A3A003808	0.00678892	28.7405	up	2086.93	89.0441	10.9062	6.0612	724.219	40.4865	2884.35	70.6667	2652.22	155.979	9.54565	4.87995	11.4104	6.20557	11.7626	7.09808	coding	NM_001178006	SAA1	RefSeq_coding	592	chr11	+	18287807	18291521		GCAGCTCAGCTACAGCACAGATCAGTTATCCTGGGGCATACAGCCATACCATTCTGAAGG	6288	Hs.632144	GO:0001664|GO:0006953|GO:0007204|GO:0007204|GO:0045087|GO:0048247|GO:0048246|GO:0050728|GO:0030593|GO:0030168|GO:0045785|GO:0045785|GO:0050715|GO:0050716|GO:0050708|GO:0005576|GO:0005576|GO:0005576|GO:0034364	NP_954630	Serum amyloid A1
ASHG19A3A008792	0.0187248	2.11788	up	58.8328	41.8479	5.92604	4.84341	57.6845	48.7628	64.3571	30.9895	54.4569	45.7915	5.93354	5.1406	5.83199	4.28726	6.01258	5.10238	coding	NM_020679	MIF4GD	RefSeq_coding	1433	chr17	-	73262309	73267303		AAGATGGAGAATATTCCGTTTGCCAGAGGAGCTATAGTAATTGCTCTCGCCTGATGCCTT	57409	Hs.325631	GO:0005488|GO:0008022|GO:0016070|GO:0006417|GO:0005737|GO:0005634	NP_065730	MIF4G domain containing
ASHG19A3A052432	0.0224518	3.66798	up	698.845	194.479	9.30495	7.42997	1206.48	256.531	566.256	165.249	323.795	161.656	10.2783	7.50169	9.01375	7.62719	8.62281	7.16101	coding	NM_006383	CIB2	RefSeq_coding	1580	chr15	-	78396990	78423878		TCCTCACTGGTGTGCTGTCCACAGATTTGTGAACTCCTGGTAGTAAAACACTTTTGCATC	10518	Hs.129867	GO:0005509	NP_006374	Calcium and integrin binding family member 2
ASHG19A3A005737	0.0491556	2.10811	up	14.3368	11.963	3.88132	2.80537	9.07347	7.83941	15.5768	21.2941	18.3601	6.7554	3.36607	2.70999	3.75233	3.15267	4.52556	2.55344	coding	NM_080682	VCAM1	RefSeq_coding	2843	chr1	+	101185296	101204599		GAAAAGAGGTGGAATTAATTGTTCAAGCATTCCCTAGAGATCCAGAAATCGAGATGAGTG	7412	Hs.109225	GO:0050839|GO:0050839|GO:0005178|GO:0030183|GO:0002526|GO:0007568|GO:0007155|GO:0060710|GO:0002544|GO:0019221|GO:0060669|GO:0007507|GO:0007157|GO:0060333|GO:0044419|GO:0007159|GO:0050901|GO:0022614|GO:0042102|GO:0050776|GO:0001666|GO:0010212|GO:0007584|GO:0071065|GO:0045177|GO:0009986|GO:0009897|GO:0005615|GO:0030175|GO:0016021|GO:0005902|GO:0005886|GO:0005886|GO:0002102|GO:0042383	NP_542413	Vascular cell adhesion molecule 1
ASHG19A3A053468	0.0393707	2.03754	up	81.6391	48.3783	6.2797	5.25287	48.8587	46.5665	125.728	50.8906	70.3307	47.6779	5.70487	5.07734	6.77732	5.52212	6.3569	5.15915	coding	NM_001042476	CARHSP1	RefSeq_coding	3029	chr16	-	8946801	8962248		TTTGATTTTTAAAAAGGAAGCCTCCGGCCCTATGGTTTTCTGGGGTTGGAGTGGATGTGT	23589	Hs.632184	GO:0003677|GO:0003730|GO:0019902|GO:0035556|GO:0043488|GO:0006355|GO:0043186|GO:0005737|GO:0000177|GO:0000932|GO:0005829	NP_055131	Calcium regulated heat stable protein 1, 24kDa
ASHG19A3A054713	0.0190563	3.57831	up	43.4493	21.6971	5.47976	3.64048	36.9329	28.3582	57.0734	17.3113	36.3417	19.4219	5.32151	4.35866	5.66053	2.74678	5.45723	3.816	coding	NM_006565	CTCF	RefSeq_coding	3797	chr16	+	67596463	67673087		AATTAAAACGTCACATTCGCTCTCATACTGGAGAGCGTCCGTTTCAGTGCAGTTTGTGCA	10664	Hs.368367	GO:0043035|GO:0046872|GO:0010843|GO:0005515|GO:0043565|GO:0003700|GO:0016563|GO:0003714|GO:0008270|GO:0016568|GO:0007059|GO:0010216|GO:0045892|GO:0016584|GO:0010628|GO:0045893|GO:0070602|GO:0006349|GO:0040029|GO:0040030|GO:0006351|GO:0000775|GO:0000793|GO:0005622|GO:0005730|GO:0005654|GO:0005634	NP_006556	CCCTC-binding factor (zinc finger protein)
ASHG19A3A004614	0.00186723	3.86692	up	82.754	32.0829	6.36847	4.41728	65.3296	37.9886	109.978	27.9858	72.9547	30.2742	6.11105	4.7887	6.58259	4.00015	6.41177	4.46301	coding	NM_007363	NONO	RefSeq_coding	3114	chrX	+	70503041	70521016		TTTGCTGTCTGCAATCGAAGTTGAGGGTGCAAAAATGCAGAGTAATAAAACTTTTAACTT	4841	Hs.533282	GO:0003677|GO:0003723|GO:0042802|GO:0000166|GO:0005515|GO:0006310|GO:0006281|GO:0008380|GO:0006397|GO:0016363|GO:0005634|GO:0042382	NP_031389	Non-POU domain containing, octamer-binding
ASHG19A3A031543	0.00464734	3.19571	up	453.493	184.567	8.87333	7.1972	486.14	295.724	511.165	93.122	363.174	164.854	8.96593	7.69974	8.85839	6.69786	8.79568	7.194	coding	NM_057161	KLHDC3	RefSeq_coding	1879	chr6	+	42981976	42989029		TTTGGTGGTTATAATGCAAGGCTGAACCGGCACTTCCATGACCTCTGGAAGTTTAATCCT	116138	Hs.412468	GO:0003682|GO:0005515|GO:0007126|GO:0007131|GO:0005737|GO:0000790	NP_476502	Kelch domain containing 3
ASHG19A3A050522	0.0445798	3.11678	up	97.0229	39.8566	6.49332	4.85326	142.649	23.7279	102.747	43.4531	45.6721	52.3886	7.22562	4.09782	6.48874	5.15718	5.76559	5.30478	coding	NM_182614	FAM70B	RefSeq_coding	1047	chr13	+	114462215	114514895		GGCTTTGGATCTTTCTTAGGAATTATTGGCATCAACTTGGTGGAGAATAGAAGGCAAATG	348013	Hs.280805	GO:0016021|GO:0016020	NP_872420	Family with sequence similarity 70, member B
ASHG19A3A003565	0.0289871	2.58662	up	17.9615	11.1735	4.18247	2.81141	25.3924	5.84283	18.5523	14.1043	9.93989	13.5733	4.81293	2.57372	4.01466	2.54944	3.71983	3.31107	coding	NM_001171166	CAMTA2	RefSeq_coding	4394	chr17	-	4871286	4890960		TGTAATCCAGCGCTGTTACCGGAAGTACAAGCAGTTTGCACTCTATAAGAAGATGACCCA	23125	Hs.632242	GO:0005516|GO:0003682|GO:0042826|GO:0005515|GO:0008134|GO:0030528|GO:0014898|GO:0045944|GO:0006357|GO:0005634	NP_055914	Calmodulin binding transcription activator 2
ASHG19A3A044916	0.00901427	3.50988	up	72.2019	30.38	6.13924	4.32782	96.3068	24.6691	77.5724	27.9638	42.7266	38.5072	6.65609	4.15724	6.08812	3.99796	5.67351	4.82825	coding	NM_213618	ST5	RefSeq_coding	4371	chr11	-	8714899	8832224		TCAGAGGAAGGAGCTGTGGGAAGCTCGCAGCAGGTATCGGAGCTTAAGCCAGTGGATTTG	6764	Hs.117715	GO:0005515|GO:0070374	NP_998783	Suppression of tumorigenicity 5
ASHG19A3A037801	0.0091951	3.01141	up	4498.7	1619.1	12.2439	10.6534	5628.72	1698.72	4756.19	1397.18	3111.19	1761.39	12.5834	10.0966	12.1466	10.8019	12.0016	11.0617	coding	NM_018421	TBC1D2	RefSeq_coding	3330	chr9	-	100961280	101018003		CACTGCCTCTATAGGGTAACCTGGAACATTCTCTAGGTTATATCAATATAAAACAATGTA	55357	Hs.371016	GO:0005096|GO:0005097|GO:0032313|GO:0030054|GO:0005737|GO:0016023|GO:0005622|GO:0005634	NP_060891	TBC1 domain family, member 2
ASHG19A3A006957	0.00752604	2.34872	up	324.36	156.446	8.34985	7.11798	398.36	189.99	349.307	145.081	225.414	134.268	8.69089	7.08348	8.28159	7.42508	8.07708	6.84538	coding	NM_203329	CD59	RefSeq_coding	7751	chr11	-	33724557	33758025		AGGCTGGAAGAGGATCTTGGGCGCCGCCAGtctctctctgttgcccaagctggagtgcag	966	Hs.278573	GO:0005515|GO:0007596|GO:0007166|GO:0031362|GO:0031225|GO:0005576|GO:0005624|GO:0005886	NP_976076	CD59 molecule, complement regulatory protein
ASHG19A3A046458	0.0201206	2.96206	up	34.2238	18.7165	5.12078	3.55417	35.2657	15.6227	45.2823	30.5906	22.1235	9.9363	5.26169	3.47409	5.32387	4.25136	4.77678	2.93707	coding	NM_139249	MS4A6E	RefSeq_coding	660	chr11	+	60102354	60108440		TTTCTTATGATTATCATTCACCTTACACCATGGACTGCCATAGAGCCAAAGCCAGTCTGG	245802	Hs.662211	GO:0004872|GO:0016021|GO:0016020	NP_640342	Membrane-spanning 4-domains, subfamily A, member 6E
ASHG19A3A039251	0.0141406	2.11195	up	14.1969	12.9499	3.92801	2.84943	13.2146	12.369	14.6517	19.9702	14.7243	6.5105	3.89042	3.10616	3.66377	2.98758	4.22982	2.45455	coding	NM_014007	ZBTB43	RefSeq_coding	5974	chr9	+	129567284	129600485		GTTGCTTTTTGATGGCCATGGCATAAGGAACTCTATCCCAGGAATACAGCTTTGCATTAG	23099	Hs.355581	GO:0003677|GO:0046872|GO:0008270|GO:0005622|GO:0005634	NP_054726	Zinc finger and BTB domain containing 43
ASHG19A3A015447	0.0187785	3.20969	up	141.729	52.9269	7.08225	5.39982	103.547	54.821	221.565	65.2188	100.075	38.7409	6.76697	5.3154	7.61195	6.04504	6.86784	4.83903	coding	NM_001168364	KRTCAP3	RefSeq_coding	956	chr2	+	27665232	27669346		CCTGTAAGGCAGCCACAGAACTAAAAAACAACAATTATTATTAAACTGCTCTGGATTCTC	200634	Hs.59509	GO:0016021|GO:0016020	NP_776252	Keratinocyte associated protein 3
ASHG19A3A002326	0.0092065	2.65401	up	174.927	85.5262	7.46296	6.05479	141.17	101.941	227.38	51.1308	156.233	103.507	7.20877	6.20666	7.65334	5.53406	7.52678	6.42365	coding	NM_001135602	GLB1	RefSeq_coding	2195	chr3	-	33038099	33138694		TGGAGGGCCAGTTATAACAGTGCAGGCAGCAACATCACAGATGCTTTCCTAAGCCAGAGG	2720	Hs.443031	GO:0004565|GO:0043169|GO:0004553|GO:0005515|GO:0005975|GO:0005737|GO:0005764|GO:0048471	NP_001129074	Galactosidase, beta 1
ASHG19A3A040060	0.0135449	2.90204	up	35.3139	21.6823	5.21162	3.67455	38.0221	27.8232	34.767	21.6033	33.1525	15.6204	5.36	4.33111	4.94609	3.19544	5.32878	3.49711	coding	NM_001166420	HDAC8	RefSeq_coding	1125	chrX	-	71787432	71792953		CTGACTCTTTCCTTGAGTCAGTTTCTCAGTTATGTAAACTCTTATGCTTATTGTATTGAC	55869	Hs.310536	GO:0032041|GO:0046969|GO:0046970|GO:0004407|GO:0034739|GO:0016787|GO:0046872|GO:0008134|GO:0006333|GO:0016568|GO:0016575|GO:0000122|GO:0005737|GO:0000118|GO:0000228|GO:0005634	NP_060956	Histone deacetylase 8
ASHG19A3A044357	0.0201569	3.15747	up	4078.55	1355.19	12.0451	10.3863	5990.9	1359.82	3728.02	1427.81	2516.74	1277.94	12.6779	9.79108	11.7753	10.834	11.6821	10.5339	coding	NM_024954	UBTD1	RefSeq_coding	1575	chr10	+	99258767	99330960		ACAGCAGGTCCCTGTGGACAGACATATCTGCATATTTATCAATAAAGCCTTTTGCTCCTT	80019	Hs.500724		NP_079230	Ubiquitin domain containing 1
ASHG19A3A001196	0.0182862	2.56974	up	2218.39	996.924	11.2267	9.86507	2189.74	1082.4	2570.02	603.299	1895.41	1305.07	11.1542	9.4563	11.2536	9.57378	11.2723	10.5651	coding	NM_001033044	GLUL	RefSeq_coding	4381	chr1	-	182350839	182361341		ACCCGCCCGCCTGCTCGGCGACCAGAACACCTTCCACCATGACCACCTCAGCAAGTTCCC	2752	Hs.518525	GO:0005524|GO:0004351|GO:0004356|GO:0042802|GO:0016874|GO:0016829|GO:0000166|GO:0008283|GO:0008652|GO:0034641|GO:0006542|GO:0001504|GO:0009749|GO:0007268|GO:0005794|GO:0005737|GO:0005829|GO:0005622|GO:0005739	NP_002056	Glutamate-ammonia ligase
ASHG19A3A053375	0.0347415	2.5998	up	338.254	145.038	8.39837	7.01997	225.816	110.713	473.068	134.938	315.877	189.462	7.87188	6.32733	8.73701	7.30666	8.58623	7.42593	coding	NM_080861	SPSB3	RefSeq_coding	1553	chr16	-	1826713	1832581		ATCAGCCACCCTGCTGAGCTGTGACAACCGTAAGGTCAGCTTCCACATGGAGTACAGCTG	90864	Hs.592080	GO:0035556	NP_543137	SplA/ryanodine receptor domain and SOCS box containing 3
ASHG19A3A001278	0.00524956	8.62733	up	54.3817	6.61374	5.57891	2.47	96.7521	5	44.1622	8.08899	22.2309	6.75221	6.66288	2.41755	5.29055	2.44084	4.78331	2.5516	coding	NM_001039348	EFEMP1	RefSeq_coding	2741	chr2	-	56093102	56150932		CCCGGAGCGCAGCGCGGCCGCACAGGTATTTTTGCTGTGCTGTGCAAGGAACTCTGCTAG	2202	Hs.76224	GO:0005509|GO:0005006|GO:0005154|GO:0008083|GO:0005515|GO:0007173|GO:0032331|GO:0018108|GO:0007601|GO:0031012|GO:0005576|GO:0005615|GO:0005578	NP_001034438	EGF-containing fibulin-like extracellular matrix protein 1
ASHG19A3A043383	0.000216585	6.88025	up	45.7361	11.0185	5.56991	2.78745	48.5989	11.1839	42.5766	12.7337	46.0327	9.13782	5.69683	2.97579	5.23557	2.51912	5.77733	2.86744	coding	NM_182838	SLC35E2	RefSeq_coding	1430	chr1	-	1663680	1677431		TTCCAAATGCTCCTGAAGCCTAGTGTTTTAGTGAACATTAGTGATTGTTAGCAGTGGTTC	9906	Hs.728156	GO:0016021|GO:0016020	NP_878258	Solute carrier family 35, member E2
ASHG19A3A001784	0.0277174	4.7202	up	434.161	115.251	8.80677	6.56792	466.604	53.249	497.431	146.216	338.447	146.287	8.91117	5.2752	8.81904	7.43452	8.69011	6.99404	coding	NM_001100431	VSIG4	RefSeq_coding	1586	chrX	-	65241579	65259967		TAAGATTACTGAGCTCCGTGTCCAGAAACACTCCTCAAAGCTACTCAAGACCAAGACTGA	11326	Hs.8904	GO:0005515|GO:0006957|GO:0042130|GO:0032703|GO:0016021|GO:0016020	NP_009199	V-set and immunoglobulin domain containing 4
ASHG19A3A005998	0.0166978	2.33431	up	139.78	71.7847	7.14281	5.91982	167.253	58.2657	134.371	73.1236	117.716	83.9649	7.44842	5.41032	6.87907	6.27101	7.10094	6.07813	coding	NM_145112	MAX	RefSeq_coding	2041	chr14	-	65541844	65569227		CGATGACATCGAGGTGGAGAGCGACGCTGACAAACGGGCTCATCATAATGCACTGGAACG	4149	Hs.285354	GO:0003677|GO:0005515|GO:0003700|GO:0003713|GO:0003712|GO:0030528|GO:0006366|GO:0071339|GO:0005737|GO:0005730|GO:0005634	NP_932061	MYC associated factor X
ASHG19A3A002999	0.0175991	2.3848	up	188.357	95.5214	7.58359	6.32973	199.269	73.9835	209.993	77.6462	155.808	134.934	7.69114	5.75699	7.53627	6.37949	7.52338	6.85269	coding	NM_001159391	GUK1	RefSeq_coding	904	chr1	+	228332403	228336653		ACAGAGGCTGCACCTCAGCAAACAGGCATGTCGGGCCCCAGGCCTGTGGTGCTGAGCGGG	2987	Hs.376933	GO:0005524|GO:0004385|GO:0004385|GO:0016301|GO:0000166|GO:0016740|GO:0015949|GO:0055086|GO:0006163|GO:0005829	NP_001152863	Guanylate kinase 1
ASHG19A3A016784	0.0308977	8.25099	up	187.226	42.7157	7.50089	4.45632	99.9405	22.0327	227.446	22.3593	234.292	83.7551	6.71121	3.99051	7.65414	3.3044	8.13733	6.07406	coding	NM_001159	AOX1	RefSeq_coding	4949	chr2	+	201450730	201536215		AACCTGTGCCGTTGCACTGGATACAGGCCCATAATTGATGCATGCAAGACTTTCTGTAAA	316	Hs.406238	GO:0051537|GO:0051287|GO:0004031|GO:0005488|GO:0009055|GO:0050660|GO:0005506|GO:0046872|GO:0016491|GO:0004854|GO:0006954|GO:0055114|GO:0005737	NP_001150	Aldehyde oxidase 1
ASHG19A3A048230	0.00708015	2.04919	up	97.2626	60.2399	6.60589	5.57084	84.8329	76.3544	125.544	55.123	81.4104	49.2424	6.475	5.80231	6.77466	5.70173	6.56802	5.20847	coding	NM_018463	ITFG2	RefSeq_coding	2379	chr12	+	2921786	2934236		ACATATATCATTGATCACAACCGCACCGTCGTCCGCTTCCAAGTGGATGAAAATATCCGT	55846	Hs.446098		NP_060933	Integrin alpha FG-GAP repeat containing 2
ASHG19A3A002460	0.000332274	2.35584	up	191.366	95.7545	7.59261	6.35637	209.5	106.523	219.147	77.9206	145.452	102.82	7.76206	6.27112	7.59623	6.38497	7.41955	6.41302	coding	NM_001139441	BCAP31	RefSeq_coding	1346	chrX	-	152965946	152989582		GGGTGGGCGCTGGGGCCCGCGAGGGCTACTGAAACAAGCTCACATCTTCCTGTGGGAAAC	10134	Hs.522817	GO:0005515|GO:0005102|GO:0006915|GO:0006921|GO:0006955|GO:0006886|GO:0007283|GO:0016192|GO:0033116|GO:0000139|GO:0005829|GO:0005783|GO:0005789|GO:0005887|GO:0005886	NP_005736	B-cell receptor-associated protein 31
ASHG19A3A003961	0.0261149	5.18873	up	2145.64	407.076	10.931	8.55564	3942.93	327.178	1434.55	304.33	1059.45	589.72	12.0296	7.83228	10.3856	8.56155	10.3779	9.2731	coding	NM_001908	CTSB	RefSeq_coding	3783	chr8	-	11700035	11725646		TGCAGGCTCTCGGCTGCAGCGCTGGGTGGATCTAGGATCCGGCTTCCAACATGTGGCAGC	1508	Hs.520898	GO:0004197|GO:0030984|GO:0008233|GO:0042277|GO:0005515|GO:0032403|GO:0006914|GO:0060548|GO:0006508|GO:0042981|GO:0050790|GO:0014075|GO:0045471|GO:0009749|GO:0070670|GO:0009612|GO:0014070|GO:0043434|GO:0051789|GO:0009611|GO:0007519|GO:0016324|GO:0005901|GO:0005737|GO:0009897|GO:0005576|GO:0005615|GO:0005622|GO:0005764|GO:0042470|GO:0005739|GO:0048471|GO:0042383|GO:0005625	NP_680093	Cathepsin B
ASHG19A3A050783	0.0289704	4.49682	up	66.3287	21.9963	5.86909	3.70019	118.928	28.3775	50.8999	21.867	29.158	15.7443	6.96145	4.35968	5.49285	3.23319	5.15297	3.5077	coding	NM_007361	NID2	RefSeq_coding	5063	chr14	-	52471520	52535946		TACCTGAGCATTAAGACCAACATTCAAGGCCAGGTGCCTTACGTCTCAGCAAATTTCACA	22795	Hs.369840	GO:0005509|GO:0005518|GO:0005515|GO:0008218|GO:0007155|GO:0007160|GO:0018298|GO:0005604|GO:0031012|GO:0005576|GO:0016020	NP_031387	Nidogen 2 (osteonidogen)
ASHG19A3A050912	0.0313047	2.23728	up	80.739	47.0075	6.36927	5.20752	75.0405	46.4437	86.6696	59.5094	80.507	35.0695	6.31042	5.07425	6.24497	5.86001	6.55242	4.68831	coding	NM_003861	DCAF5	RefSeq_coding	5999	chr14	-	69517637	69619914		TGAATGACAACATTTTTGCCAGTTCCTCAGATGATGGCCGGGTTCTCATTTGGGACATTC	8816	Hs.509780	GO:0016567|GO:0080008|GO:0005739	NP_003852	DDB1 and CUL4 associated factor 5
ASHG19A3A043286	0.0216032	3.52587	up	42.8331	20.1655	5.39501	3.57703	51.2651	9.68774	54.3339	25.2238	22.9004	25.585	5.77505	2.83437	5.59017	3.68319	4.8198	4.21353	coding	NM_020383	XPNPEP1	RefSeq_coding	2557	chr10	-	111624523	111683311	NM_001167604,	ATTTAAGAATAATTGAACCTAACGAGGTGACACACTCAGGAGACACAGGTGTGGAAACAG	7511	Hs.390623	GO:0004177|GO:0030145|GO:0046872|GO:0070006|GO:0008233|GO:0042803|GO:0010815|GO:0009987|GO:0006508|GO:0005737|GO:0005829	NP_065116	X-prolyl aminopeptidase (aminopeptidase P) 1, soluble
ASHG19A3A002183	0.0013709	3.3604	up	21.2065	10.6901	4.48536	2.73673	25.5484	5.8037	21.5756	15.5898	16.4953	10.6768	4.82175	2.57085	4.24695	2.63113	4.38737	3.0082	coding	NM_001130685	GUCY1A3	RefSeq_coding	4422	chr4	+	156588148	156653500		AAGCACAGCCCCGAGGTGTGCGAAGCCACCAAGTCAAGTTCCTAACGAGTCTTCAGAGGA	2982	Hs.24258	GO:0005525|GO:0004383|GO:0020037|GO:0000166|GO:0004872|GO:0008015|GO:0007596|GO:0006182|GO:0035556|GO:0007263|GO:0030168|GO:0005737|GO:0008074	NP_001124159	Guanylate cyclase 1, soluble, alpha 3
ASHG19A3A029732	0.0412319	2.92471	up	4252.19	1496.6	12.0883	10.54	2525.97	1377.7	6048.34	1365.76	4182.28	1746.34	11.3649	9.80646	12.4813	10.7675	12.4187	11.0461	coding	NM_006472	TXNIP	RefSeq_coding	2953	chr1	+	145438461	145442626		AAGACAGCCCTATCTTTATGTATGCCCCTGAGTTCAAGTTCATGCCACCACCGACTTATA	10628	Hs.533977	GO:0004857|GO:0005515|GO:0031625|GO:0007049|GO:0030216|GO:0000122|GO:0048008|GO:0043065|GO:0006606|GO:0042127|GO:0051592|GO:0042493|GO:0032355|GO:0009749|GO:0042542|GO:0009612|GO:0006979|GO:0032570|GO:0005737|GO:0005758|GO:0005634	NP_006463	Thioredoxin interacting protein
ASHG19A3A019869	0.00231977	2.4276	up	196.638	95.2006	7.60187	6.32234	160.354	116.782	281.352	73.0997	148.21	95.7202	7.39391	6.39986	7.96313	6.27039	7.44856	6.29676	coding	NM_000262	NAGA	RefSeq_coding	3726	chr22	-	42454338	42466846		ATGGACATTCTGCAGAATCCACTCATGATCAAAATCAACCAGGATCCCTTAGGCATCCAG	4668	Hs.75372	GO:0008456|GO:0004557|GO:0043169|GO:0004553|GO:0042803|GO:0016052|GO:0019377|GO:0016139|GO:0046477|GO:0009311|GO:0005737|GO:0005764	NP_000253	N-acetylgalactosaminidase, alpha-
ASHG19A3A047323	0.0219274	2.26511	up	189.737	107.846	7.56372	6.38414	231.723	167.376	203.223	64.2813	134.265	91.8821	7.90644	6.90967	7.48466	6.0167	7.30004	6.22604	coding	NM_007244	PRR4	RefSeq_coding	585	chr12	-	10998449	11002075		TGCTGGTCCTGCTCTCAGTGGTCCTTCTGGCTCTGAGCTCAGCTCAGAGCACAGATAATG	11272	Hs.408153	GO:0007601|GO:0005576|GO:0005615	NP_009175	Proline rich 4 (lacrimal)
ASHG19A3A040913	0.037604	3.26317	up	39.9337	19.62	5.32849	3.62221	28.2964	21.8233	35.1475	29.0775	56.3572	7.95908	4.96402	3.97788	4.9623	4.10514	6.05914	2.78362	coding	NM_004651	USP11	RefSeq_coding	3300	chrX	+	47092313	47107726		TCCGGCACAATGATTTGGGCAAATCTCACACTGTTCAGTTCAGCCATACCGATTCTATTG	8237	Hs.171501	GO:0004197|GO:0008233|GO:0005515|GO:0004221|GO:0004843|GO:0016579|GO:0006511|GO:0005737|GO:0005634	NP_004642	Ubiquitin specific peptidase 11
ASHG19A3A003656	0.0429613	2.33661	up	45.8962	32.5845	5.57207	4.34765	42.6026	32.7934	53.9847	24.0452	41.1013	40.915	5.51625	4.58194	5.58095	3.53678	5.61901	4.92424	coding	NM_001172568	MYD88	RefSeq_coding	2727	chr3	+	38179968	38184510		CTGCTGGAGCTGGGACCCAGCATTGGGCATATGCCTGAGCGTTTCGATGCCTTCATCTGC	4615	Hs.82116	GO:0070976|GO:0005121|GO:0005123|GO:0005515|GO:0004888|GO:0070935|GO:0002755|GO:0002755|GO:0008063|GO:0006916|GO:0007166|GO:0071260|GO:0019221|GO:0050830|GO:0016064|GO:0045087|GO:0031663|GO:0044130|GO:0048011|GO:0043123|GO:0046330|GO:0051092|GO:0045080|GO:0032740|GO:0032747|GO:0032755|GO:0050671|GO:0048661|GO:0045944|GO:0032760|GO:0042127|GO:0050727|GO:0070555|GO:0032496|GO:0002238|GO:0032494|GO:…	NP_002459	Myeloid differentiation primary response gene (88)
ASHG19A3A045726	0.0467913	2.40388	up	21.5418	15.4058	4.41029	3.14493	13.0801	17.5316	34.8504	21.9411	16.695	6.74458	3.87722	3.64413	4.94944	3.2425	4.40421	2.54815	coding	NM_025164	SIK3	RefSeq_coding	6072	chr11	-	116714119	116968993		AATGTGAACTTCATGCACAACCTGTTGCCTATGCAAAACTTGCAACCAACCGGGCAACTT	23387	Hs.167451	GO:0005524|GO:0000287|GO:0000166|GO:0005515|GO:0004674|GO:0016740|GO:0006468|GO:0005737	NP_079440	SIK family kinase 3
ASHG19A3A006414	0.0493115	2.78185	up	28.9279	16.7936	4.78085	3.30481	14.3441	16.7754	47.1493	15.643	25.2904	17.9623	4.00363	3.57834	5.38214	2.63394	4.95679	3.70214	coding	NM_174970	ST3GAL3	RefSeq_coding	1582	chr1	+	44173217	44396830	NM_174967,NM_174965,	AGTTCGTGCCGCCTTTTGGGATCAAAGGTCAAGTCCTGGACGCACAATATCCAGCGAGAG	6487	Hs.597915	GO:0008118|GO:0006486|GO:0005794|GO:0032580|GO:0005576|GO:0030173|GO:0016021|GO:0016020	NP_777631	ST3 beta-galactoside alpha-2,3-sialyltransferase 3
ASHG19A3A051636	0.00226604	3.118	up	50.047	24.7708	5.65618	4.01556	62.2957	24.7209	54.9867	26.2573	32.8586	23.3341	6.04385	4.16078	5.60677	3.8075	5.31792	4.07841	coding	NM_014909	VASH1	RefSeq_coding	6030	chr14	+	77228234	77249363		ATCAAGTCGTATTTTATTGTACAGGAGCCACGCCCTGATTTCTTAAAGGCGCCTTGCACT	22846	Hs.525479	GO:0007049|GO:0007050|GO:0016525|GO:0043537|GO:0001937|GO:0051789|GO:0005737|GO:0005783|GO:0005576|GO:0005615	NP_055724	Vasohibin 1
ASHG19A3A027655	0.00325286	12.9282	up	55051	4183.09	15.7776	12.0852	25774.1	4380.59	69542.9	3615.64	69835.9	4553.03	14.8644	11.4246	16.0162	12.2374	16.4523	12.5935	coding	NM_000848	GSTM2	RefSeq_coding	1228	chr1	+	110210643	110217907	NM_146421,NM_000561,	TTTACAGGCCCTGCTCCTGCAGCATGGTCCCTGCCTTAGGCCTACCTGATGGAAGTAAAG	2946	Hs.279837	GO:0004364|GO:0016740|GO:0006749|GO:0008152|GO:0042178|GO:0005737	NP_001135840	Glutathione S-transferase mu 2 (muscle)
ASHG19A3A004622	0.0489784	2.27596	up	255.399	129.376	8.0091	6.82262	294.726	125.628	284.482	164.642	186.988	97.8567	8.25459	6.51141	7.97935	7.62125	7.79336	6.3352	coding	NM_012105	BACE2	RefSeq_coding	2993	chr21	+	42539727	42648523		ATTCCGTATCACAATCCTGCCTCAGCTTTACATTCAGCCCATGATGGGGGCCGGCCTGAA	25825	Hs.529408	GO:0004190|GO:0008233|GO:0006509|GO:0042985|GO:0016486|GO:0006508|GO:0005794|GO:0009986|GO:0005783|GO:0005768|GO:0016021|GO:0016020	NP_620477	Beta-site APP-cleaving enzyme 2
ASHG19A3A023452	0.0391589	3.07227	up	39.1015	21.0356	5.34882	3.72952	41.5245	9.1872	43.2826	35.4665	32.4974	18.4533	5.48271	2.80206	5.26216	4.64433	5.3016	3.74217	coding	NM_024544	MUL1	RefSeq_coding	2474	chr1	-	20825942	20834674		TTAAAGAAACGCTTAACAGCCAGTTTGTGGAAAACTGCAAGGGGGTAATTCAGCGGCTGA	79594	Hs.10101	GO:0016881|GO:0042802|GO:0016874|GO:0046872|GO:0005515|GO:0004871|GO:0004842|GO:0008270|GO:0007257|GO:0006919|GO:0006917|GO:0000266|GO:0051646|GO:0030308|GO:0043123|GO:0016567|GO:0007165|GO:0005737|GO:0016021|GO:0031307|GO:0016020|GO:0005741|GO:0005739|GO:0005730|GO:0005634|GO:0005777	NP_078820	Mitochondrial E3 ubiquitin protein ligase 1
ASHG19A3A015335	0.00916881	2.60116	up	32.2418	21.4511	5.07233	3.69317	35.7377	15.1439	36.1232	23.1844	24.8646	26.0249	5.27958	3.42125	5.00088	3.42001	4.93654	4.23826	coding	NM_021643	TRIB2	RefSeq_coding	4408	chr2	+	12856997	12882856		TTCTTGTATCGGGAAATACTTATTGTTGGAACCTCTGGAGGGAGACCACGTTTTTCGTGC	28951	Hs.467751	GO:0005524|GO:0000166|GO:0004672|GO:0004860|GO:0008134|GO:0016772|GO:0031625|GO:0055106|GO:0045599|GO:0045081|GO:0006469|GO:0032436|GO:0006468|GO:0043405|GO:0005737|GO:0005737|GO:0005856|GO:0005730|GO:0005634	NP_067675	Tribbles homolog 2 (Drosophila)
ASHG19A3A010959	0.0145266	3.32374	up	67.2477	28.725	6.06672	4.33392	90.4615	29.1258	65.2445	38.8131	46.0372	18.2361	6.57084	4.40084	5.85144	4.87795	5.77789	3.72296	coding	NM_000208	INSR	RefSeq_coding	9059	chr19	-	7112265	7294011		ATGACATTGTTGGCCCTGTGACGCATGAAATCTTTGAGAACAACGTCGTCCACTTGATGT	3643	Hs.465744	GO:0043423|GO:0005524|GO:0005525|GO:0051425|GO:0042169|GO:0043559|GO:0043559|GO:0005009|GO:0043560|GO:0031994|GO:0031995|GO:0005159|GO:0031405|GO:0046872|GO:0000166|GO:0043548|GO:0005515|GO:0032403|GO:0019903|GO:0004713|GO:0004713|GO:0004872|GO:0004716|GO:0016740|GO:0007186|GO:0000187|GO:0032148|GO:0032147|GO:0005975|GO:0032869|GO:0031017|GO:0045444|GO:0008543|GO:0042593|GO:0003007|GO:0008286|GO:…	NP_001073285	Insulin receptor
ASHG19A3A044851	0.0112534	2.50374	up	261.918	120.075	8.0673	6.74322	268.792	104.605	301.477	131.586	215.485	124.035	8.12111	6.24334	8.07201	7.26723	8.00878	6.71907	coding	NM_145053	UBQLNL	RefSeq_coding	2350	chr11	-	5535623	5537956		ATAATAGATCATTGGTCGTGGCTGAAACATCTGTCAATAAAATGGCTACACTCACTTGCT	143630	Hs.10688		NP_659490	Ubiquilin-like
ASHG19A3A002998	0.00413956	2.42697	up	343.667	159.902	8.45636	7.1772	327.729	153.593	437.293	132.854	265.979	193.259	8.41245	6.79144	8.62207	7.28351	8.33456	7.45665	coding	NM_001159390	GUK1	RefSeq_coding	990	chr1	+	228327928	228336653		GCCCTGGGCCGGGCCCCACCGGACGGCATGTCGGGCCCCAGGCCTGTGGTGCTGAGCGGG	2987	Hs.376933	GO:0005524|GO:0004385|GO:0004385|GO:0016301|GO:0000166|GO:0016740|GO:0015949|GO:0055086|GO:0006163|GO:0005829	NP_001152863	Guanylate kinase 1
ASHG19A3A025651	0.0297069	2.8228	up	20.3088	12.8079	4.33525	2.83812	10.9461	11.5351	22.711	20.3475	27.2694	6.5411	3.62479	3.01295	4.32421	3.03141	5.05675	2.47001	coding	NM_001130709	RUFY3	RefSeq_coding	1822	chr4	+	71570653	71655613		TGTTTTGAACATCAGAACTCTTAATCCATGTCAGAGTCATGTGTTAGAGGAAGGATACTT	22902	Hs.7972	GO:0030154|GO:0007275|GO:0050771|GO:0007399|GO:0030175|GO:0030426	NP_055776	RUN and FYVE domain containing 3
ASHG19A3A052800	0.0457131	2.01375	up	32.2398	24.5107	5.04069	4.0308	42.7604	26.1375	31.0695	31.5008	22.8896	15.8938	5.52184	4.24087	4.7811	4.3329	4.81913	3.51865	coding	NM_015138	RTF1	RefSeq_coding	5038	chr15	+	41709301	41775760		AACTGTCACAGGATGTTTTGTGCGGATTGGCATCGGAAACCACAACAGCAAACCAGTTTA	23168	Hs.511096	GO:0003677|GO:0005515|GO:0003697|GO:0016570|GO:0006352|GO:0005730|GO:0005654|GO:0005634	NP_055953	Rtf1, Paf1/RNA polymerase II complex component, homolog (S. cerevisiae)
ASHG19A3A017648	0.00509006	2.11312	up	93.1779	56.7635	6.57085	5.49147	80.929	56.114	94.6479	50.1636	103.957	64.013	6.41151	5.35305	6.37773	5.4912	6.92331	5.63017	coding	NM_004613	TGM2	RefSeq_coding	3937	chr20	-	36756865	36793700		AACAGCTACCTGCTGGCTGAGAGGGACCTCTACCTGGAGAATCCAGAAATCAAGATCCGG	7052	Hs.517033	GO:0008415|GO:0046872|GO:0005515|GO:0003810|GO:0016740|GO:0043277|GO:0060445|GO:0018149|GO:0045785|GO:0060662	NP_945189	Transglutaminase 2 (C polypeptide, protein-glutamine-gamma-glutamyltransferase)
ASHG19A3A003971	2.90458e-05	5.34449	up	29.8722	9.14859	4.98217	2.56412	28.405	6.96706	31.7135	13.8782	29.498	6.6005	4.96852	2.65247	4.80922	2.54371	5.16877	2.49617	coding	NM_001980	STX2	RefSeq_coding	3343	chr12	-	131274148	131323811		CAAATATCAGAGCAAGGCAAGAAGGAAATTGATGTTCATTATTATTTGTGTAATTGTTTT	2054	Hs.437585	GO:0005484|GO:0000149|GO:0048306|GO:0005515|GO:0007340|GO:0000910|GO:0000920|GO:0048546|GO:0007398|GO:0030855|GO:0006886|GO:0030033|GO:0009887|GO:0045026|GO:0007165|GO:0016192|GO:0016323|GO:0016021|GO:0016020|GO:0005792|GO:0030496|GO:0005625|GO:0030133	NP_919337	Syntaxin 2
ASHG19A3A040452	0.0274308	2.33976	up	30.6251	21.4207	4.98155	3.75519	35.5399	12.4372	35.2788	29.2709	21.0565	22.554	5.27151	3.11311	4.96737	4.12454	4.70578	4.02792	coding	NM_004840	ARHGEF6	RefSeq_coding	5282	chrX	-	135747713	135863503		AAATCCTTAAAGTGATCGAAGCCTACTGCACCAGCGCAAATTTTCAACAAGGCCATGGCT	9459	Hs.522795	GO:0005096|GO:0005089|GO:0005089|GO:0005085|GO:0007254|GO:0006915|GO:0006915|GO:0034329|GO:0008624|GO:0048011|GO:0035023|GO:0051056|GO:0007264|GO:0005737|GO:0005829|GO:0005829|GO:0005622	NP_004831	Rac/Cdc42 guanine nucleotide exchange factor (GEF) 6
ASHG19A3A041916	0.0440554	3.34704	up	30.0337	15.5406	4.85542	3.11254	14.2555	19.2663	35.7054	20.8353	40.1402	6.52031	3.99711	3.78566	4.98374	3.09168	5.58541	2.46026	coding	NM_004653	KDM5D	RefSeq_coding	5502	chrY	-	21867302	21906825	NM_001146705,	TCACATTACGAACGCATTATTTACCCCTATGAAATGTTTCAGTCTGGAGCCAACCATGTG	8284	Hs.80358	GO:0003677|GO:0046872|GO:0003674|GO:0016491|GO:0016702|GO:0005515|GO:0008270|GO:0016568|GO:0055114|GO:0007283|GO:0005575|GO:0005622|GO:0005634	NP_004644	Lysine (K)-specific demethylase 5D
ASHG19A3A050594	0.00427973	2.46855	up	519.461	246.183	9.04621	7.74254	402.758	355.272	726.396	173.436	429.231	209.841	8.70657	7.94285	9.38638	7.70364	9.04568	7.58115	coding	NM_001166269	HAUS4	RefSeq_coding	1657	chr14	-	23415437	23426351		TAACTGAACTGATGCGGCTCTTAGGTCCTAGCCAGGAGAGGGAGATACCTCCACTGCTGG	54930	Hs.442782	GO:0003674|GO:0007049|GO:0051301|GO:0051297|GO:0007067|GO:0051225|GO:0070652|GO:0005737|GO:0005856|GO:0005874|GO:0005815|GO:0005819	NP_060285	HAUS augmin-like complex, subunit 4
ASHG19A3A041658	0.00904338	2.51861	up	19.1367	13.0835	4.29327	2.96065	17.6059	13.7179	27.7211	14.3222	12.083	11.2103	4.29488	3.2696	4.61428	2.55705	3.97065	3.05529	coding	NM_002024	FMR1	RefSeq_coding	4369	chrX	+	146993508	147032639		AACAGAATCTGACCACAGAGACGAACTCAGTGATTGGTCATTAGCTCCAACAGAGGAAGA	2332	Hs.103183	GO:0003723|GO:0003729|GO:0005515|GO:0051028|GO:0045947|GO:0006810|GO:0005737|GO:0005845|GO:0005730|GO:0005654|GO:0005634|GO:0042788|GO:0005625	NP_002015	Fragile X mental retardation 1
ASHG19A3A047641	0.0369379	2.34626	up	14.37	6.90698	3.8275	2.59714	19.747	6.44381	17.0772	6.50241	6.28583	7.77472	4.45952	2.61744	3.89321	2.40483	3.12978	2.76915	coding	NM_001002031	ATP5G2	RefSeq_coding	1178	chr12	-	54058944	54070512		TGTTAACACTGAATTCTGAGTAGGAGTTTTGTTTTGGCAGTGTGACGACTGCGCATGCTC	517	Hs.524464	GO:0015078|GO:0008289|GO:0005215|GO:0015991|GO:0015986|GO:0006811|GO:0006810|GO:0016021|GO:0016020|GO:0031966|GO:0005753|GO:0005739|GO:0045263	NP_005167	ATP synthase, H+ transporting, mitochondrial Fo complex, subunit C2 (subunit 9)
ASHG19A3A010787	0.0290969	3.20315	up	354.999	125.97	8.42165	6.74216	183.433	121.49	504.547	81.828	377.017	174.593	7.57455	6.46065	8.83845	6.47634	8.85195	7.28949	coding	NM_004753	DHRS3	RefSeq_coding	1825	chr1	-	12627939	12677820		TACTATTTATTGTTCGGGGTGTTTTTTAATTCCTGTATTGCTCGGCCCGGGGAGTTTCGC	9249	Hs.289347	GO:0052650|GO:0009055|GO:0000166|GO:0016491|GO:0055114|GO:0042572|GO:0007601|GO:0016021|GO:0016020	NP_004744	Dehydrogenase/reductase (SDR family) member 3
ASHG19A3A025179	0.0353844	2.4327	up	28.896	19.818	4.93278	3.65022	28.877	18.3314	31.4813	31.3549	26.3299	9.76777	4.98861	3.71	4.7997	4.31999	5.01003	2.92066	coding	NM_002938	RNF4	RefSeq_coding	2947	chr4	+	2470806	2517581		GGTATAGATCACTTCCTTTTCTGTAGGAAAGGAAAGGCACCAAAGAGCACAATGAGTACA	6047	Hs.443116	GO:0003677|GO:0032184|GO:0050681|GO:0016874|GO:0046872|GO:0031491|GO:0005515|GO:0003700|GO:0003713|GO:0004842|GO:0008270|GO:0042156|GO:0030521|GO:0045944|GO:0045893|GO:0043161|GO:0070979|GO:0070936|GO:0085020|GO:0070534|GO:0051865|GO:0090234|GO:0090169|GO:0046685|GO:0006351|GO:0016605|GO:0005737|GO:0005654|GO:0005634	NP_002929	Ring finger protein 4
ASHG19A3A046703	0.0113503	4.11575	up	34.1779	15.8452	5.14766	3.1065	28.496	21.515	44.6418	19.5546	29.3958	6.46589	4.97271	3.95431	5.30568	2.94247	5.16458	2.42272	coding	NM_021046	KRTAP5-8	RefSeq_coding	1198	chr11	+	71249070	71250253		TTTCCCCAGGGCTTCGCCTTGTAAGTGCCTAGGCTGAATCTTCTAAATAAATACGATCCA	57830	Hs.445245	GO:0030280|GO:0008150|GO:0005576|GO:0045095	NP_066384	Keratin associated protein 5-8
ASHG19A3A033369	0.00605802	2.30051	up	172.506	93.6361	7.43285	6.23089	154.298	116.469	229.289	59.0526	133.932	105.387	7.33961	6.39643	7.66352	5.84328	7.29542	6.45298	coding	NM_015331	NCSTN	RefSeq_coding	2944	chr1	+	160313062	160328741		ACACCACTTATGTTGTACAGTATGCCTTGGCAAATTTGACTGGCACAGTGGTCAACCTCA	23385	Hs.517249	GO:0008233|GO:0005515|GO:0007220|GO:0007219|GO:0042987|GO:0006915|GO:0008624|GO:0006509|GO:0006509|GO:0031293|GO:0048011|GO:0043085|GO:0043085|GO:0016485|GO:0016485|GO:0006508|GO:0005794|GO:0005794|GO:0005783|GO:0005783|GO:0016021|GO:0005887|GO:0005887|GO:0005765|GO:0042470|GO:0005624|GO:0005886|GO:0005886	NP_056146	Nicastrin
ASHG19A3A043479	0.00190638	2.34718	up	26.8466	19.3523	4.81258	3.58165	21.8393	14.2381	34.4154	24.9065	24.2852	18.9123	4.60508	3.32609	4.92989	3.64116	4.90276	3.7777	coding	NM_001012508	SPRN	RefSeq_coding	3188	chr10	-	135234170	135238121		TGCAATGACTGTTGATTCAGCACATTAGCATCTGACACAGCCAACCTGAATACTTCCTGC	503542	Hs.64968	GO:0031225|GO:0005886	NP_001012526	Shadow of prion protein homolog (zebrafish)
ASHG19A3A004029	0.0111568	4.1752	up	108.273	36.3364	6.71542	4.65357	143.538	22.0768	116.733	36.6042	64.5477	50.3283	7.23364	3.99297	6.67027	4.7259	6.24235	5.24185	coding	NM_002436	MPP1	RefSeq_coding	2067	chrX	-	154006959	154033802	NM_001166462,NM_001166461,	ACAGTTTGAGAAGGTCACAGAAGAGCCCATGGGAATCACGCTGAAGCTGAATGAAAAACA	4354	Hs.496984	GO:0004385|GO:0005515|GO:0090022|GO:0007165|GO:0042995|GO:0005887|GO:0005622|GO:0016020|GO:0005624|GO:0032420	NP_002427	Membrane protein, palmitoylated 1, 55kDa
ASHG19A3A008359	0.0111737	3.86418	up	41.0204	17.6785	5.40215	3.45199	39.6113	8.37834	51.2797	30.4701	32.1702	14.187	5.41486	2.74759	5.50363	4.24019	5.28796	3.36819	coding	NM_024119	DHX58	RefSeq_coding	2631	chr17	-	40253421	40264751		AATCCAAAACTGGAGATGCTGGAAAAGATCCTGCAAAGGCAGTTCAGTAGCTCTAACAGC	79132	Hs.55918	GO:0005524|GO:0003677|GO:0003723|GO:0004386|GO:0016817|GO:0046872|GO:0000166|GO:0005515|GO:0008270|GO:0045087|GO:0005737	NP_077024	DEXH (Asp-Glu-X-His) box polypeptide 58
ASHG19A3A046310	0.0324054	2.18857	up	208.073	108.681	7.68246	6.55247	157.109	127.547	301.974	114.876	165.134	83.6202	7.36506	6.53407	8.07449	7.0517	7.60782	6.07164	coding	NM_002231	CD82	RefSeq_coding	1715	chr11	+	44587140	44641313		CTCCTGATCCTCATTGCCCAGGTGACGGCCGGGGCCCTCTTCTACTTCAACATGGGCAAG	3732	Hs.527778	GO:0005515|GO:0005887|GO:0005886	NP_002222	CD82 molecule
ASHG19A3A033644	0.0215138	2.00345	up	11.4461	9.16916	3.5243	2.52181	8.16263	6.65106	18.9267	14.4367	7.24904	6.41976	3.21254	2.63128	4.04601	2.56154	3.31434	2.37261	coding	NM_001008270	PRSS37	RefSeq_coding	1197	chr7	-	141536077	141541221		TACATCTCACAGGGGGAAGAGCTGGATCACCATGAAATATGTCTTCTATTTGGGTGTCCT	136242	Hs.98947	GO:0003824|GO:0004252|GO:0006508|GO:0005576	NP_001165422	Protease, serine, 37
ASHG19A3A043622	0.0486288	2.82498	up	351	138.888	8.43909	6.94085	221.638	108.356	505.601	181.968	325.761	126.341	7.8426	6.29298	8.84207	7.77867	8.6326	6.75091	coding	NM_020397	CAMK1D	RefSeq_coding	1727	chr10	+	12391582	12868135		TCCTGTTTGCCAGGCGCTTTCTATACTTAATCCCATGTCATGCGACCCTAGGACTTTTTT	57118	Hs.659517	GO:0005524|GO:0005516|GO:0004683|GO:0000166|GO:0016740|GO:0006468|GO:0042981|GO:0005954|GO:0005737|GO:0005634	NP_705718	Calcium/calmodulin-dependent protein kinase ID
ASHG19A3A053066	0.00912739	2.92184	up	25.2125	15.5385	4.73019	3.18331	20.1828	18.1916	28.3871	21.1462	27.0676	7.27763	4.49501	3.69745	4.64926	3.13161	5.04631	2.72087	coding	NM_005545	ISLR	RefSeq_coding	2312	chr15	+	74466086	74469212		CTCTGTTGCTTTTTGGTTCCACCTTAGAAGAGGCTCCGCTTGACTAAGAGTAGCTTGAAG	3671	Hs.699822	GO:0007155|GO:0005576	NP_958934	Immunoglobulin superfamily containing leucine-rich repeat
ASHG19A3A017193	0.045144	2.13783	up	95.0295	61.4008	6.59537	5.49922	92.3371	47.2505	107.16	43.2321	85.5912	93.7198	6.59832	5.09621	6.54901	5.14249	6.63878	6.25896	coding	NM_018226	RNPEPL1	RefSeq_coding	2948	chr2	+	241508103	241518141		ATGAACGCTGAGATCCGCATCCGCTGGCTGCAGATTGTGGTCCGCAACGACTACTATCCT	57140	Hs.5345	GO:0004177|GO:0005488|GO:0046872|GO:0008237|GO:0008233|GO:0008270|GO:0019370|GO:0006508	NP_060696	Arginyl aminopeptidase (aminopeptidase B)-like 1
ASHG19A3A037313	0.0361912	2.70924	up	74.6751	34.7267	6.12403	4.68614	122.304	31.5066	60.5679	40.4401	41.1538	32.2333	6.99993	4.52066	5.75175	4.98061	5.62042	4.55716	coding	NM_006289	TLN1	RefSeq_coding	8434	chr9	-	35697333	35732392		AATGTGACATCATTGCTTAAGACAGTAAAAGCCGTGGAAGATGAGGCCACCAAAGGCACT	7094	Hs.471014	GO:0030274|GO:0003779|GO:0005158|GO:0005515|GO:0005200|GO:0017166|GO:0007411|GO:0007596|GO:0007155|GO:0007043|GO:0007044|GO:0006928|GO:0030866|GO:0007016|GO:0006936|GO:0030168|GO:0002576|GO:0015629|GO:0005911|GO:0005813|GO:0005737|GO:0005829|GO:0005829|GO:0005576|GO:0005925|GO:0005925|GO:0005925|GO:0043231|GO:0005886|GO:0001726|GO:0032587	NP_006280	Talin 1
ASHG19A3A038900	0.0457606	3.43686	up	30.8303	12.5306	4.67914	2.89805	19.1653	5.86657	62.4804	18.0162	10.8452	13.709	4.41598	2.57573	5.79188	2.79846	3.82957	3.31997	coding	NM_182665	RASSF5	RefSeq_coding	3531	chr1	+	206730491	206762615		TGCTTCTTCACTGCTAAGACTACCTTTTTCAGAAATGCGCAGAGCAAACATCTTTCAAAG	83593	Hs.497579	GO:0042802|GO:0046872|GO:0005515|GO:0006915|GO:0035556|GO:0005737|GO:0005856|GO:0005874	NP_872606	Ras association (RalGDS/AF-6) domain family member 5
ASHG19A3A004028	0.0433752	2.84835	up	3303.35	1286.37	11.8046	10.2945	3040.37	964.047	3815.44	1217.03	3054.23	1678.03	11.6277	9.30081	11.8125	10.608	11.9736	10.9745	coding	NM_002414	CD99	RefSeq_coding	1255	chrY	+	2559227	2609348		TGGTTTCGATTTATCCGATGCCCTTCCTGACAATGAAAACAAGAAACCCACTGCAATCCC	4267	Hs.653349	GO:0007155|GO:0005737|GO:0005887|GO:0005886	NP_002405	CD99 molecule
ASHG19A3A048237	0.0261204	3.17878	up	48.5225	23.7418	5.53871	3.87023	23.9804	27.5398	69.9709	23.0453	51.6161	20.6404	4.72861	4.31591	5.94824	3.39921	5.93927	3.89558	coding	NM_006675	TSPAN9	RefSeq_coding	4351	chr12	+	3186520	3395729		ATCCTGGAACCTTCTTTTGTTTGTCAGCAGCCAAGGTGTTTCCAGGAAGTTCAGAGAGAA	10867	Hs.504517	GO:0005887|GO:0016020|GO:0005624	NP_006666	Tetraspanin 9
ASHG19A3A052057	0.0184809	2.10694	up	49.6915	35.7196	5.65811	4.58296	42.453	44.9184	66.5428	29.4144	40.0786	32.8259	5.5116	5.02722	5.87863	4.13828	5.5841	4.58339	coding	NM_153260	LRRC57	RefSeq_coding	2427	chr15	-	42834721	42841002		TTTGTAGCCTACGGCACCTGGATGTGATGGATCTCTCTAAGAACCAGATTCGAAGTATAC	255252	Hs.234681		NP_694992	Leucine rich repeat containing 57
ASHG19A3A044099	0.0278109	3.30718	up	6775.42	2915.66	12.8095	11.0839	4434.86	6021.52	8088.79	1162.04	7802.61	1563.42	12.2143	11.8503	12.8823	10.5407	13.332	10.8608	coding	NM_019058	DDIT4	RefSeq_coding	1752	chr10	+	74033676	74035797		TGGGTCTTCCATCTAGAACTGTTTACATGAAGATAAGATACTCACTGTTCATGAATACAC	54541	Hs.523012	GO:0006915|GO:0009968|GO:0001666|GO:0005737|GO:0005622	NP_061931	DNA-damage-inducible transcript 4
ASHG19A3A014783	0.00853248	3.23009	up	65.2508	31.7782	6.05671	4.36514	72.3116	25.047	73.0565	27.0736	50.3844	43.2141	6.2586	4.17855	6.00613	3.9012	5.90541	5.01567	coding	NM_003151	STAT4	RefSeq_coding	2761	chr2	-	191894305	192015925		TCAGTTACCTAATGCTTGGGCATCCATCATTTGGTACAACGTGTCAACCAACGATTCCCA	6775	Hs.80642	GO:0003677|GO:0005509|GO:0005515|GO:0003700|GO:0004871|GO:0007259|GO:0006355|GO:0006351|GO:0005737|GO:0005730|GO:0005634	NP_003142	Signal transducer and activator of transcription 4
ASHG19A3A042927	0.0136014	3.14574	up	3144.84	1091.54	11.6626	10.0092	4370.91	1298.88	3195.25	676.445	1868.36	1299.29	12.1927	9.72646	11.5537	9.74071	11.2413	10.5603	coding	NM_001042465	PSAP	RefSeq_coding	2848	chr10	-	73576055	73611082		TTACTGTGAGGTGTGTGAATTCCTGGTGAAGGAGGTGACCAAGCTGATTGACAACAACAA	5660	Hs.523004	GO:0008047|GO:0008289|GO:0007596|GO:0060742|GO:0006687|GO:0006629|GO:0006869|GO:0030168|GO:0002576|GO:0060736|GO:0043408|GO:0005794|GO:0005576|GO:0005615|GO:0016021|GO:0043231|GO:0043202|GO:0005739	NP_002769	Prosaposin
ASHG19A3A051300	0.0454456	2.38338	up	27.6427	20.519	4.8252	3.57219	20.3782	25.0413	39.1366	18.3293	23.4134	18.1863	4.50704	4.17829	5.1167	2.81897	4.85186	3.71931	coding	NM_024328	THTPA	RefSeq_coding	2200	chr14	+	24025197	24028786		ATTTTACTGGAGACCTGTCACTGTCAGAGCCTTAAAATATCACCGACGGGGCCTTAATGT	79178	Hs.655179	GO:0004016|GO:0016787|GO:0050333|GO:0050333|GO:0016311|GO:0006091|GO:0006772|GO:0042723|GO:0006766|GO:0006767|GO:0005737|GO:0005829|GO:0005730|GO:0005634|GO:0005625	NP_077304	Thiamine triphosphatase
ASHG19A3A035322	0.0127076	2.17883	up	77.9687	45.1236	6.22188	5.09832	61.2562	44.2269	121.941	42.5494	50.7088	48.5945	6.01996	5.00156	6.73037	5.10514	5.91531	5.18828	coding	NM_018384	GIMAP5	RefSeq_coding	1861	chr7	+	150434450	150440736		ATAATCTCTACTTTTCTTTTTGTGCAGCTGAGTCATGGAGCTTTCAGCCCCAGCACATGG	55340	Hs.647079	GO:0005525|GO:0000166|GO:0030217|GO:0043029|GO:0043011|GO:0050868|GO:0043066|GO:0032689|GO:0050995|GO:0045019|GO:0032831|GO:0010524|GO:0045588|GO:0002925|GO:0045838|GO:0002729|GO:0045954|GO:0046902|GO:0001659|GO:0016021|GO:0016020|GO:0005741|GO:0005739	NP_060854	GTPase, IMAP family member 5
ASHG19A3A018550	0.00705297	2.36858	up	38.8255	25.6973	5.33388	4.08986	37.1156	17.2185	46.9657	30.3132	32.3952	29.5602	5.32864	3.61679	5.3766	4.22622	5.2964	4.42657	coding	NM_007346	OGFR	RefSeq_coding	2423	chr20	+	61436176	61445351		TCATTGAGGACATTCTTCAGAACTGGACGGACAACTATGACCTCCTTGAGGACAATCACT	11054	Hs.67896	GO:0004985|GO:0004872|GO:0001558|GO:0005575|GO:0005737|GO:0016020|GO:0005634	NP_031372	Opioid growth factor receptor
ASHG19A3A003922	0.0119245	2.1369	up	3239.9	1629.11	11.7297	10.6342	3975.97	1984.43	3706.43	1428.39	2037.3	1474.52	12.0381	10.3104	11.767	10.8348	11.384	10.7573	coding	NM_001623	AIF1	RefSeq_coding	639	chr6	+	31583032	31584796		CCCTCCAAACTGGAAGGCTTCAAAGAGAAATACATGGAGTTTGACCTTAATGGAAATGGC	199	Hs.76364	GO:0051015|GO:0005509|GO:0051017|GO:0007050|GO:0006954|GO:0008285|GO:0006950|GO:0005884|GO:0042995|GO:0005737|GO:0005856|GO:0005634|GO:0005886|GO:0032587	NP_116573	Allograft inflammatory factor 1
ASHG19A3A011598	0.040686	2.64035	up	20.9165	14.02	4.47239	3.07166	21.9388	20.6857	19.0365	13.3884	21.7741	7.98594	4.61039	3.89642	4.05427	2.53318	4.75249	2.78537	coding	NM_004819	SYMPK	RefSeq_coding	4188	chr19	-	46318700	46366548		ATCGCATTCCAAGCAGACAAGTCAATCGAAGTGCGAAAATTTGTCATCGGCTTCATCGAG	8189	Hs.515475	GO:0005515|GO:0008150|GO:0007155|GO:0006397|GO:0030054|GO:0005737|GO:0005856|GO:0005654|GO:0005634|GO:0005886|GO:0005923	NP_004810	Symplekin
ASHG19A3A032352	0.0170861	2.55709	up	104.787	53.3833	6.71936	5.36486	79.8577	39.1142	121.582	49.0714	112.922	71.9642	6.39198	4.82996	6.72621	5.44105	7.0399	5.82357	coding	NM_018341	C6orf70	RefSeq_coding	2078	chr6	+	170151720	170181617		TCTCTGACCAAGGGGCAATTTGAAATTCGATATGCACCGTGGTTCCAGTGGACAAGTTTT	55780	Hs.47546	GO:0016021|GO:0016020	NP_060811	Chromosome 6 open reading frame 70
ASHG19A3A032068	0.0169958	3.13718	up	131.092	55.0383	7.01447	5.365	83.0585	50.8132	142.678	41.68	167.54	72.6217	6.44577	5.20124	6.96639	5.05538	7.63125	5.83839	coding	NM_016377	AKAP7	RefSeq_coding	2821	chr6	+	131466460	131604673		AGGTTGGATTTGTGAAGCTGGCAGAAGGAGATCATGTAAACTCACTTTTGGAGATAGCAG	9465	Hs.486483	GO:0003824|GO:0051018|GO:0051018|GO:0016070|GO:0008150|GO:0035556|GO:0006811|GO:0008104|GO:0016324|GO:0005737|GO:0005829|GO:0005622|GO:0016328|GO:0005886	NP_619539	A kinase (PRKA) anchor protein 7
ASHG19A3A004237	0.0263956	2.63958	up	19.7579	12.9758	4.39285	2.99254	21.9251	8.65235	18.5377	12.3545	18.811	17.9205	4.60973	2.7666	4.0137	2.51264	4.5551	3.69837	coding	NM_004117	FKBP5	RefSeq_coding	3793	chr6	-	35541361	35656719	NM_001145777,	AGTCGGCGAGCCCCCGCGGCGACAGGTTCTCTACTTAAAAGACAATGACTACTGATGAAG	2289	Hs.407190	GO:0005528|GO:0031072|GO:0016853|GO:0003755|GO:0005515|GO:0018208|GO:0006457|GO:0005737|GO:0016020|GO:0005634	NP_004108	FK506 binding protein 5
ASHG19A3A036734	0.00543204	3.39521	up	21.9999	10.0833	4.47638	2.71288	17.7112	5	33.4971	12.7346	14.7912	12.5153	4.30283	2.41755	4.89057	2.51917	4.23575	3.20193	coding	NM_005181	CA3	RefSeq_coding	1753	chr8	+	86351055	86361265		TAACACTTTTAAAGAAGCCCTGAAGCAGCGCGATGGGATCGCTGTGATTGGCATTTTTCT	761	Hs.82129	GO:0004089|GO:0016829|GO:0046872|GO:0016151|GO:0008270|GO:0006730|GO:0006979|GO:0005737	NP_005172	Carbonic anhydrase III, muscle specific
ASHG19A3A050740	0.0337855	2.11214	up	54.2166	37.5555	5.76677	4.68806	38.0321	51.248	73.8444	34.0665	50.7732	27.3521	5.36071	5.21451	6.02217	4.53721	5.91742	4.31247	coding	NM_001113498	MDGA2	RefSeq_coding	5375	chr14	-	47308829	48143988		ATATGTTCATGTTCACGTGAAGATGGATTTACTGTACGGTCTCGTGTGGCTGCTGACAGT	161357	Hs.436380	GO:0021522|GO:0031225|GO:0005886	NP_878250	MAM domain containing glycosylphosphatidylinositol anchor 2
ASHG19A3A054100	0.0340287	2.02214	up	198.613	112.528	7.60585	6.58997	177.458	100.229	281.598	83.4041	136.784	153.95	7.5275	6.18539	7.96374	6.5091	7.32632	7.07542	coding	NM_001003938	HBM	RefSeq_coding	524	chr16	+	215972	216767		GAAAAATACCGCTGAGCCCTGTGCTGCGCAGGCCTTGGTCTGTGCCTGTCAATAAACAGA	3042	Hs.647389	GO:0020037|GO:0046872|GO:0019825|GO:0005344|GO:0006810|GO:0005833	NP_001003938	Hemoglobin, mu
ASHG19A3A021786	0.00886239	3.41893	up	23.3778	11.9485	4.59888	2.82534	18.9108	16.1062	32.2558	13.2715	18.9668	6.46772	4.39476	3.5211	4.83585	2.53059	4.56604	2.42432	coding	NM_000374	UROD	RefSeq_coding	1383	chr1	+	45477829	45481341		ATTCAGGTTAAATTGTGGATTGAGCTCGCAGTTACAGACAGCTGACCATGGAAGCGAATG	7389	Hs.78601	GO:0008198|GO:0016829|GO:0004853|GO:0004853|GO:0071243|GO:0006783|GO:0006783|GO:0001889|GO:0006778|GO:0014075|GO:0032355|GO:0045471|GO:0060992|GO:0010039|GO:0046689|GO:0051597|GO:0014070|GO:0046502|GO:0005737|GO:0005829|GO:0015630|GO:0005730|GO:0005634	NP_000365	Uroporphyrinogen decarboxylase
ASHG19A3A048145	0.00159656	2.05401	up	80.184	51.6628	6.34149	5.30305	80.5244	63.1959	97.0693	45.3245	62.9584	46.4678	6.40474	5.52775	6.41103	5.25916	6.2087	5.12223	coding	NM_025140	CCDC92	RefSeq_coding	1814	chr12	-	124420954	124457163		CTCTGGTAGCTTTTCCAGAAAGACCCATGACTTCACCACATTTCTCGAGTTACGATGAAG	80212	Hs.114111		NP_079416	Coiled-coil domain containing 92
ASHG19A3A040090	0.0080812	2.24465	up	127.73	70.4155	6.9948	5.82831	89.4719	83.1234	156.267	55.5655	137.452	72.5575	6.55481	5.92889	7.09562	5.71901	7.33397	5.83703	coding	NM_004299	ABCB7	RefSeq_coding	2404	chrX	-	74273106	74376132		ATGCTGAACCTGAGTGATGCACCAAATACAGTTGCAACCATGGCAACAGCAGTTCTGATT	22	Hs.370480	GO:0005524|GO:0016887|GO:0042626|GO:0015232|GO:0000166|GO:0006879|GO:0015886|GO:0055085|GO:0055085|GO:0006810|GO:0005737|GO:0016021|GO:0016020|GO:0005743|GO:0005743|GO:0005739	NP_004290	ATP-binding cassette, sub-family B (MDR/TAP), member 7
ASHG19A3A051362	0.00894123	2.66917	up	30.3754	18.9594	4.96341	3.54702	39.8941	19.5338	28.0981	24.8154	23.1339	12.5289	5.42482	3.80798	4.63277	3.62986	4.83265	3.20322	coding	NM_001164749	NPAS3	RefSeq_coding	5939	chr14	+	33408458	34273381		ATCAGAATGTAGGAAAATCTACAGATATGACGGAATCTACTGTGAATCTACCTACCAGAA	64067	Hs.657892	GO:0003677|GO:0004871|GO:0030528|GO:0006355|GO:0005737|GO:0005730|GO:0005634	NP_775182	Neuronal PAS domain protein 3
ASHG19A3A042877	0.0364112	2.78792	up	24.9036	16.7387	4.70424	3.22505	29.4664	10.8712	26.6351	15.4599	18.6093	23.8851	5.01481	2.94171	4.55529	2.62319	4.54261	4.11024	coding	NM_015601	HERC4	RefSeq_coding	4507	chr10	-	69681656	69835103		TGTTTCATGTGGAGAAGCTCATACGTTAGCGCTAAATGACAAAGGCCAGGTGTATGCTTG	26091	Hs.51891	GO:0016881|GO:0016874|GO:0004842|GO:0030154|GO:0006464|GO:0042787|GO:0007283|GO:0005737|GO:0005829|GO:0005622	NP_071362	Hect domain and RLD 4
ASHG19A3A039544	0.0453148	2.24135	up	47.8119	29.7332	5.54008	4.37571	69.417	21.4673	47.1081	34.4963	26.9104	33.236	6.20073	3.95044	5.38118	4.57254	5.03832	4.60416	coding	NM_005044	PRKX	RefSeq_coding	6084	chrX	-	3522383	3631675	NR_028062,	GCCGCAGAAGGATTTAGAAATCTTCAAGAATTTCTGAGGACAGGAGCTCACATCTGGAAG	5613	Hs.390788	GO:0005524|GO:0004691|GO:0000166|GO:0004674|GO:0006468	NP_005035	Protein kinase, X-linked
ASHG19A3A017086	0.00642435	2.51566	up	33.9004	22.0365	5.12255	3.79161	43.5037	18.9662	32.5346	24.3159	25.6628	22.8275	5.54407	3.75908	4.84692	3.56973	4.97665	4.04601	coding	NM_025139	ARMC9	RefSeq_coding	2235	chr2	+	232063341	232209912		AAACTGAAGAAGGATTTGATTTTGGGGAGTGACCGCTTGAAAGCCTTCTTGTTGCAGGCT	80210	Hs.471610	GO:0005488	NP_079415	Armadillo repeat containing 9
ASHG19A3A045881	0.0368031	2.96369	up	26.1401	15.1682	4.70017	3.13277	14.8857	20.896	38.364	15.5945	25.1706	9.01414	4.06215	3.9094	5.08786	2.63159	4.95049	2.85732	coding	NM_014758	SNX19	RefSeq_coding	6095	chr11	-	130745766	130786382		AGTTCTTGAATCTGCAGACCCGTCTGGAGGAGAAACCAGATCTACGAAAGTTCATCAAAA	399979	Hs.444024	GO:0035091|GO:0005515|GO:0007154|GO:0015031|GO:0030659	NP_055573	Sorting nexin 19
ASHG19A3A022114	0.025556	2.17764	up	12.3188	7.67208	3.60462	2.48185	11.2012	5	20.0125	11.3159	5.74266	6.70029	3.65768	2.41755	4.13341	2.49745	3.02277	2.53055	coding	NM_004488	GP5	RefSeq_coding	3493	chr3	-	194115549	194119995		TGTATAAGGGTAAGTCCGAACTTTCTCAGACTGGAGGTTACATTCACATCAGTCTGTCTT	2814	Hs.73734	GO:0007596|GO:0007597|GO:0007155|GO:0030168|GO:0005887|GO:0005886|GO:0005886	NP_004479	Glycoprotein V (platelet)
ASHG19A3A015579	0.000847677	3.86767	up	21.8526	9.85215	4.50979	2.55833	16.0143	5	27.7435	18.043	21.8001	6.51346	4.15954	2.41755	4.61524	2.80093	4.75459	2.45651	coding	NM_004565	PEX14	RefSeq_coding	1945	chr1	+	10535002	10690813		CCAGAATATCAACGAACTCAAGTCCGAAATTAACTCCTTGAAAGGGCTTCTTTTAAATCG	5195	Hs.149983	GO:0047485|GO:0005515|GO:0003714|GO:0032582|GO:0043433|GO:0007031|GO:0051260|GO:0016558|GO:0015031|GO:0055085|GO:0016021|GO:0016020|GO:0005634|GO:0005778|GO:0005778|GO:0005777|GO:0043234	NP_004556	Peroxisomal biogenesis factor 14
ASHG19A3A007021	0.0108187	14.0949	up	159.549	23.5624	7.27165	3.45455	101.793	45.0216	236.238	19.1764	140.616	6.48924	6.73969	5.0314	7.71118	2.89175	7.36409	2.44049	coding	NM_207002	BCL2L11	RefSeq_coding	722	chr2	+	111878490	111886423		TTCAACCACTATCTCAGTGCAATGGTAGTCATCCTAGAGGATATAGGTGATCTTTCACTG	10018	Hs.469658	GO:0005515|GO:0008633|GO:0008633|GO:0006915|GO:0006915|GO:0006917|GO:0008624|GO:0008629|GO:0048011|GO:0032464|GO:0090200|GO:0005829|GO:0005829|GO:0012505|GO:0005624|GO:0005741|GO:0005739|GO:0005886|GO:0005886	NP_996886	BCL2-like 11 (apoptosis facilitator)
ASHG19A3A044994	0.028023	24.1501	up	88075.3	4476.29	16.3896	11.7956	37525.6	958.883	111538	5273.18	115162	7196.82	15.3644	9.29284	16.726	12.8121	17.0782	13.2819	coding	NM_030754	SAA2	RefSeq_coding	545	chr11	-	18266788	18270182		ATGTCCAGAGAAGCTGAGATATGGCATATAATAGGCATCTAATAAATGCTTAAGAGGTGG	6289	Hs.1955		NP_110381	Serum amyloid A2
ASHG19A3A004065	0.0389272	2.97273	up	194.312	95.5977	7.62858	6.05679	188.452	134.797	229.453	41.0994	165.03	110.897	7.61435	6.61292	7.66429	5.01952	7.6071	6.53795	coding	NM_002733	PRKAG1	RefSeq_coding	1707	chr12	-	49396055	49412592		GGTTGTATTTGATACGTCCCTGCAGGTGAAGAAAGCTTTTTTTGCTTTGGTGACTAACGG	5571	Hs.530862	GO:0016208|GO:0004691|GO:0008603|GO:0005515|GO:0019901|GO:0007050|GO:0006633|GO:0008286|GO:0045860|GO:0051291|GO:0006468|GO:0050790|GO:0046320|GO:0006110|GO:0007165|GO:0007283|GO:0031588|GO:0005829|GO:0005829|GO:0005634	NP_002724	Protein kinase, AMP-activated, gamma 1 non-catalytic subunit
ASHG19A3A017356	0.0305037	2.76493	up	18.2035	10.4314	4.13978	2.67253	25.3738	5	21.8125	17.3451	7.42418	8.94904	4.81126	2.41755	4.26326	2.74971	3.34481	2.85033	coding	NM_000214	JAG1	RefSeq_coding	5988	chr20	-	10618331	10654694		ATGACTTCTTTGGACACTATGCCTGTGACCAGAATGGCAACAAAACTTGCATGGAAGGCT	182	Hs.728907	GO:0005112|GO:0005509|GO:0008083|GO:0005198|GO:0007220|GO:0007219|GO:0007219|GO:0001525|GO:0042491|GO:0007154|GO:0001709|GO:0045446|GO:0030097|GO:0048839|GO:0030216|GO:0002011|GO:0007275|GO:0045445|GO:0045596|GO:0007399|GO:0009887|GO:0045747|GO:0045639|GO:0030334|GO:0042127|GO:0005576|GO:0005887|GO:0016020|GO:0005886	NP_000205	Jagged 1
ASHG19A3A028958	0.00163671	2.4131	up	76.6699	42.882	6.25292	4.98204	74.7147	47.433	102.402	38.2708	52.8932	42.9423	6.30277	5.10205	6.48333	4.83949	5.97267	5.00457	coding	NM_032094	PCDHGA12	RefSeq_coding	2632	chr5	+	140810157	140812787	NM_003735,	GAGCCCCTTTTGCTGTCAGGTGATTCGGTATTTTCTAAAGACAGTCATGGGTTAATTGAG	5098	Hs.368160	GO:0005509|GO:0016339|GO:0007155|GO:0007156|GO:0016021|GO:0016020|GO:0005886	NP_115779	Protocadherin gamma subfamily C, 3
ASHG19A3A003653	0.0115414	3.19538	up	37.2728	20.3592	5.25012	3.57413	46.6156	24.953	39.4352	20.6222	25.7677	15.5024	5.63996	4.17263	5.1285	3.06514	4.9819	3.48462	coding	NM_001172562	INTS9	RefSeq_coding	2530	chr8	-	28625175	28747432		TTCGCTCCTAGGTCAGAGGGCAAAGTATTGCCTGTCAGGGCACCCAACCTTACCATGCAA	55756	Hs.162397	GO:0005515|GO:0016180|GO:0032039|GO:0005634	NP_060720	Integrator complex subunit 9
ASHG19A3A004339	0.0220489	2.36705	up	63.0586	36.7711	5.95066	4.70757	83.4707	45.3833	68.9392	36.2319	36.7658	28.6981	6.45298	5.0423	5.92785	4.69925	5.47115	4.38115	coding	NM_004848	C1orf38	RefSeq_coding	1650	chr1	+	28199054	28213192		CCAGTATGAGATCCAAGCCATCATGCACATCTTCTCAAGTCTTAGGATTGCAGCAACACG	9473	Hs.10649	GO:0007155|GO:0006954	NP_004839	Chromosome 1 open reading frame 38
ASHG19A3A035625	0.0321552	2.19891	up	44.66	32.5876	5.52899	4.39219	46.3005	46.7922	52.1204	29.1098	35.559	21.8609	5.63285	5.08345	5.52878	4.10838	5.42532	3.98476	coding	NM_032126	C1orf49	RefSeq_coding	1028	chr1	+	178482211	178491789		TCATCTCTTTGCTAAGCTGGCTGCTTCTACCATCTAATAAATAATTGGCCAAGTTCTTTT	84066	Hs.534501	GO:0015630	NP_115502	Chromosome 1 open reading frame 49
ASHG19A3A006339	0.0467694	2.25699	up	1043.18	507.637	10.0862	8.9118	1277.65	425.379	1030.24	424.52	821.65	673.014	10.355	8.17763	9.89317	9.05443	10.0105	9.50334	coding	NM_172369	C1QC	RefSeq_coding	1182	chr1	+	22970117	22974602		CAGGCCAGAAACCGCCCACCTGCAGTTCCTTCTCCGGGATGGACGTGGGGCCCAGCTCCC	714	Hs.467753	GO:0006956|GO:0006958|GO:0006955|GO:0045087|GO:0030853|GO:0045650|GO:0005576|GO:0005576|GO:0005576	NP_758957	Complement component 1, q subcomponent, C chain
ASHG19A3A027652	0.010541	2.02874	up	162.989	92.1663	7.34312	6.32253	192.538	95.7112	181.203	89.0438	115.226	91.7441	7.64384	6.1229	7.31528	6.62044	7.07023	6.22425	coding	NM_024565	CCNJL	RefSeq_coding	3274	chr5	-	159678670	159739573		ATGTGCAAGCAGTTTGGATTCAAGTTCTTGTATCTGTCTGTTCTGGGACCTGGGGATTGT	79616	Hs.14070	GO:0005634	NP_078841	Cyclin J-like
ASHG19A3A050914	0.0458548	2.13476	up	1575.29	971.516	10.7097	9.61568	1323.55	1708.59	1930.56	390.896	1471.77	815.065	10.4063	10.1051	10.8289	8.93652	10.8941	9.80546	coding	NM_004450	ERH	RefSeq_coding	801	chr14	-	69846839	69865021		ACCAAGAGGCCAGAAGGCAGAACTTATGCTGACTACGAATCTGTGAATGAATGCATGGAA	2079	Hs.509791	GO:0005515|GO:0007049|GO:0006139|GO:0006213|GO:0030496	NP_004441	Enhancer of rudimentary homolog (Drosophila)
ASHG19A3A030375	0.0118818	2.21015	up	15.1454	11.3512	3.999	2.85485	18.654	12.2052	15.8779	11.5176	10.9042	10.3308	4.37667	3.08628	3.78416	2.50049	3.83616	2.97779	coding	NM_001123364	C6orf186	RefSeq_coding	1101	chr6	-	110567148	110679475		TCCTACACACAAGCCCTGGTCAGTGTGTCTTGACGACAGGTTCAATTTAGCTCATCAAAT	728464	Hs.722171	GO:0005576	NP_001116836	Chromosome 6 open reading frame 186
ASHG19A3A011061	0.0270719	3.94222	up	258.994	77.1035	7.84177	5.86276	418.829	106.317	250.783	47.564	107.369	77.4293	8.7617	6.26784	7.79497	5.37207	6.96865	5.94838	coding	NM_001611	ACP5	RefSeq_coding	1506	chr19	-	11685476	11688553	NM_001111036,NM_001111035,NM_001111034,	TGTGTCTGTGGCCATTTTTATGCTGGACACAGTGACACTATGTGGCAACTCAGATGACTT	54	Hs.1211	GO:0003993|GO:0008199|GO:0008198|GO:0016787|GO:0046872|GO:0060349|GO:0045453|GO:0050830|GO:0016311|GO:0050728|GO:0032691|GO:0032695|GO:0045019|GO:0032929|GO:0032720|GO:0034097|GO:0032496|GO:0006766|GO:0006767|GO:0005829|GO:0016021|GO:0005764	NP_001602	Acid phosphatase 5, tartrate resistant
ASHG19A3A029112	0.00514994	2.1435	up	11.9396	7.04664	3.65075	2.55078	9.32289	9.60292	16.8968	5	9.59915	6.53701	3.40263	2.82854	3.87737	2.35532	3.67225	2.46848	coding	NM_001127648	GABRA1	RefSeq_coding	4022	chr5	+	161277702	161326963		GGTGGTTATAACCTGATGTTTCTTGCTAGAGACATTGATCTCTACTTATTCTACTTTTCA	2554	Hs.175934	GO:0004890|GO:0005254|GO:0008144|GO:0005230|GO:0005216|GO:0004872|GO:0007214|GO:0034220|GO:0007268|GO:0055085|GO:0006810|GO:0030054|GO:0034707|GO:0005887|GO:0005886|GO:0045211|GO:0045202	NP_001121120	Gamma-aminobutyric acid (GABA) A receptor, alpha 1
ASHG19A3A039505	0.0110997	2.20953	up	82.8108	49.2393	6.33192	5.18818	62.3588	57.3716	123.519	39.3874	62.5542	50.959	6.0457	5.38734	6.74991	4.91562	6.20015	5.26157	coding	NM_024757	EHMT1	RefSeq_coding	5123	chr9	+	140513443	140730576		TCAGACTCAGAAGCCGACGTTCGAGAGGAAGATTCTTACCTCTTTGATCTCGACAATAAG	79813	Hs.495511	GO:0046976|GO:0046974|GO:0018024|GO:0046872|GO:0008168|GO:0002039|GO:0016279|GO:0016740|GO:0008270|GO:0006306|GO:0016568|GO:0009790|GO:0070734|GO:0051567|GO:0034968|GO:0016571|GO:0018027|GO:0018026|GO:0005694|GO:0005634|GO:0005634	NP_079033	Euchromatic histone-lysine N-methyltransferase 1
ASHG19A3A048315	0.0333863	2.86942	up	22.4002	12.3534	4.41508	2.89432	10.589	13.8134	36.3292	14.4888	20.2824	8.75816	3.58071	3.27992	5.01026	2.56452	4.65426	2.83851	coding	NM_001080454	ACSM4	RefSeq_coding	1743	chr12	+	7456927	7480969		TCAAGAACCAATGACCATTTATTTCACCAGTGGGACCACAGGCTTTCCTAAAATGGCCCA	341392	Hs.450804	GO:0005524|GO:0047760|GO:0004321|GO:0016874|GO:0046872|GO:0000166|GO:0006637|GO:0006631|GO:0006629|GO:0005759|GO:0005739	NP_001073923	Acyl-CoA synthetase medium-chain family member 4
ASHG19A3A054738	0.0116896	2.69941	up	37.7632	23.855	5.29676	3.86412	40.2249	31.0444	42.2954	23.6597	30.7692	16.8608	5.43582	4.49637	5.22724	3.48703	5.22724	3.60896	coding	NM_133458	ZFP90	RefSeq_coding	4384	chr16	+	68573660	68601038		ATCAGTGACATTCAAAGATGTGTCTGTGGACTTCACCCAGGAAGAATGGTACCATGTCGA	146198	Hs.461074	GO:0003677|GO:0046872|GO:0008237|GO:0008270|GO:0006508|GO:0006355|GO:0005622|GO:0005634	NP_597715	Zinc finger protein 90 homolog (mouse)
ASHG19A3A024447	0.00793106	2.53322	up	264.352	134.93	8.08521	6.74424	286.143	215.999	279.945	86.5836	226.969	102.207	8.21483	7.25938	7.95542	6.57055	8.08539	6.40279	coding	NM_178583	WDFY3	RefSeq_coding	3531	chr4	-	85729984	85818163		TCTGCTTTGAAGTATCAACTGAGATATTTCCTGCTTCTTAACAAGATTTCTTAGTCCTCA
ASHG19A3A011633	0.0124856	3.27915	up	157.707	59.3185	7.27792	5.5646	101.81	43.9848	216.242	56.1462	155.068	77.8244	6.73983	4.9952	7.57764	5.74218	7.51628	5.95641	coding	NM_003827	NAPA	RefSeq_coding	1846	chr19	-	47990890	48018497		AAGCATGCGAAATCTACGCCAGAGCAGCAAACATGTTCAAAATGGCCAAAAACTGGAGTG	8775	Hs.727492	GO:0005515|GO:0019905|GO:0045176|GO:0007420|GO:0006944|GO:0016044|GO:0006891|GO:0006886|GO:0030182|GO:0006892|GO:0016192|GO:0005829|GO:0016020|GO:0070044	NP_003818	N-ethylmaleimide-sensitive factor attachment protein, alpha
ASHG19A3A011892	0.00810303	2.10026	up	14.4009	12.0246	3.90054	2.82996	10.4625	9.0197	21.059	15.9824	11.6812	11.0718	3.56471	2.7905	4.21313	2.65703	3.92376	3.04236	coding	NM_024303	ZSCAN5A	RefSeq_coding	1938	chr19	-	56732680	56739659		TTCTCCACTAGATATGGCTGCAAATTGCACATCCTCATGGAGTCTAGGAGAATCCTGCAA	79149	Hs.177688	GO:0003677|GO:0046872|GO:0003700|GO:0008270|GO:0006355|GO:0016032|GO:0005622|GO:0005634	NP_077279	Zinc finger and SCAN domain containing 5A
ASHG19A3A043844	0.00529128	2.73831	up	254.708	107.88	8.00828	6.55499	176.847	122.905	314.558	93.7242	272.719	107.012	7.52175	6.47706	8.13561	6.70854	8.36747	6.47937	coding	NM_020630	RET	RefSeq_coding	4174	chr10	+	43572516	43622952		GGTCTTACAATGGACAGTAAATATGGTTCTTGCCAAAACTCCTTCTTTTGTCTTTGATTA	5979	Hs.350321	GO:0005524|GO:0005509|GO:0000166|GO:0004713|GO:0004872|GO:0016740|GO:0004714|GO:0000165|GO:0001838|GO:0048484|GO:0007156|GO:0007399|GO:0001755|GO:0042551|GO:0007497|GO:0006468|GO:0007165|GO:0007169|GO:0001657|GO:0016021|GO:0016020	NP_066124	Ret proto-oncogene
ASHG19A3A015018	0.0285976	4.61289	up	56.5075	21.5674	5.8317	3.62603	39.9183	34.985	73.0302	11.6798	56.5741	18.0375	5.42556	4.66787	6.00493	2.50289	6.06462	3.70735	coding	NM_024782	NHEJ1	RefSeq_coding	2119	chr2	-	219940050	220025587		TTTATCACCAAGCAGGGCTATGCCTTGTTGGTTTCAGATCTTCAACAGGTGTGGCATGAA	79840	Hs.225988	GO:0003677|GO:0042802|GO:0005515|GO:0030183|GO:0006310|GO:0030217|GO:0007417|GO:0006303|GO:0051351|GO:0010212|GO:0070419|GO:0005634	NP_079058	Nonhomologous end-joining factor 1
ASHG19A3A053389	0.0489978	2.07368	up	245.309	154.985	7.94283	6.89063	277.67	269.457	285.468	90.6683	172.791	104.83	8.16944	7.575	7.98516	6.6522	7.67389	6.44469	coding	NM_000296	PKD1	RefSeq_coding	14135	chr16	-	2138710	2185899		AAATGTGTATATTTTTGTATGTCACTATTTTCACTAGGGCTGAGGGGCCTGCGCCCAGAG	5310	Hs.75813	GO:0005261|GO:0005515|GO:0019904|GO:0005529|GO:0007259|GO:0009653|GO:0001568|GO:0006816|GO:0007161|GO:0001502|GO:0007050|GO:0007160|GO:0050982|GO:0007507|GO:0007156|GO:0001701|GO:0007218|GO:0016323|GO:0005929|GO:0005887|GO:0031512|GO:0005634|GO:0005886|GO:0002133	NP_001009944	Polycystic kidney disease 1 (autosomal dominant)
ASHG19A3A031155	0.0354304	2.8198	up	2617.13	983.385	11.3978	9.90225	1934.68	843.435	3829.58	1146.01	2087.13	960.708	10.9695	9.12013	11.8166	10.5167	11.4074	10.0699	coding	NM_021968	HIST1H4J	RefSeq_coding	356	chr6	+	27791902	27792257		ACGGTTTCGGTGGTTGAGCGTCCCTTTCTATCAATAAAAGGCCCTTTTCAGGGCCACCCT	8363	Hs.278483		NP_068803	Histone cluster 1, H4j
ASHG19A3A054797	0.00935061	2.86493	up	21.731	13.457	4.48905	2.97055	14.7242	8.78431	28.3936	16.7052	22.0753	14.8815	4.04363	2.7756	4.64967	2.70358	4.77384	3.43246	coding	NM_153688	ZFP1	RefSeq_coding	3307	chr16	+	75182420	75206131		CTCAGAGGATCCTATACATGGATGTGATGCTGGAGAATTATAGCAACTTACTTTCAGTGG	162239	Hs.388813	GO:0003677|GO:0046872|GO:0008270|GO:0006355|GO:0005622|GO:0005634	NP_710155	Zinc finger protein 1 homolog (mouse)
ASHG19A3A010104	0.0152325	2.60951	up	1241.84	582.129	10.3235	8.93975	881.712	972.116	1698.02	405.27	1145.79	369	9.83397	9.31539	10.6318	8.9913	10.5048	8.51255	coding	NM_001126123	ENOSF1	RefSeq_coding	1986	chr18	-	672543	712662		AGGTGTAAGTTCTTATAACCACTCTTGGCAAATTTATTAAAGACAGGAACACAGTCAATC	55556	Hs.369762	GO:0016853|GO:0046872|GO:0003674|GO:0008150|GO:0009063|GO:0005575|GO:0005739	NP_974487	Enolase superfamily member 1
ASHG19A3A012409	0.0251738	2.23751	up	926.969	435.365	9.83738	8.67549	1348.36	506.474	868.65	341.744	563.896	457.877	10.4364	8.41576	9.63475	8.74349	9.44098	8.8672	coding	NM_001098482	CRTC1	RefSeq_coding	7009	chr19	+	18794424	18893142		GCTGCTTTTGTCTTTGTACCTTTGCATCCTTTGTAATGAAACGTAATAAAAATCCAACGT	23373	Hs.371096	GO:0008140|GO:0005515|GO:0044419|GO:0045944|GO:0005737|GO:0005730|GO:0005634|GO:0005886	NP_056136	CREB regulated transcription coactivator 1
ASHG19A3A047305	0.0326474	2.99118	up	31.1329	18.8092	5.01607	3.43536	35.0634	26.0796	35.2871	14.9135	23.0481	15.4345	5.25326	4.23841	4.96779	2.5894	4.82716	3.47826	coding	NM_016511	CLEC1A	RefSeq_coding	1791	chr12	-	10223081	10251605		AATTTGCCGCGTCTCAGAGCTACTCTGAGTTTTTCTACTCTTATTGGACAGGGCTTTTGC	51267	Hs.29549	GO:0005488|GO:0005529|GO:0004888|GO:0007166|GO:0006952|GO:0005887|GO:0005622|GO:0016020	NP_057595	C-type lectin domain family 1, member A
ASHG19A3A053347	0.0141303	3.52651	up	21.8734	10.079	4.40404	2.5858	33.306	8.65863	22.2892	15.1462	10.0251	6.43223	5.18417	2.76692	4.29692	2.60309	3.73102	2.38737	coding	NM_022493	NARFL	RefSeq_coding	2109	chr16	-	779770	790997		GCACGGTTTCAGCTGAATCCTACAGATACTGCCAGGAAATTAACCTCATTCTTTAAAAAA	64428	Hs.513247	GO:0051539|GO:0046872|GO:0016226|GO:0032364|GO:0001666	NP_071938	Nuclear prelamin A recognition factor-like
ASHG19A3A037270	0.00196258	2.00513	up	38.7874	29.4063	5.34058	4.33688	42.8979	28.6417	38.6518	30.2593	34.8125	29.3179	5.52573	4.37529	5.09923	4.22177	5.39679	4.41359	coding	NM_015397	DCAF12	RefSeq_coding	3688	chr9	-	34086380	34126771		AGTGTTTGCATCTCAGTGGTTGAATCATAGGCAAGTGGTGTGTGGCACAAAATGCAACAC	25853	Hs.726117	GO:0016567|GO:0080008|GO:0005813|GO:0005737|GO:0005856	NP_056212	DDB1 and CUL4 associated factor 12
ASHG19A3A020458	0.0388649	3.59265	up	99.4977	32.5644	6.40881	4.56377	173.942	32.1676	88.2626	37.6771	36.2886	27.8485	7.50031	4.55126	6.27181	4.80086	5.45432	4.33917	coding	NM_014508	APOBEC3C	RefSeq_coding	1127	chr22	+	39410264	39414823		ACATTCTACTTCCAATTTAAAAACCTATGGGAAGCCAACGATCGGAACGAAACTTGGCTG	27350	Hs.441124	GO:0016787|GO:0016814|GO:0046872|GO:0005515|GO:0008270|GO:0044419	NP_055323	Apolipoprotein B mRNA editing enzyme, catalytic polypeptide-like 3C
ASHG19A3A002659	0.0193753	2.12363	up	14.1222	12.4104	3.85571	2.76918	13.2934	11.4287	20.958	19.3622	8.11516	6.44019	3.89969	3.0002	4.2064	2.91256	3.46104	2.39477	coding	NM_001143973	TCTN3	RefSeq_coding	2297	chr10	-	97423153	97453900		CAGTTTTGTGTCCATGTGAACAACTGTTTCCTAGAGAGTAAAAGTACAACTTGCACTCGT	26123	Hs.438991	GO:0006915|GO:0016021|GO:0016020	NP_056446	Tectonic family member 3
ASHG19A3A006056	0.0121711	13.8219	up	1386.41	95.8841	10.1793	6.39039	350.909	94.1055	2220.65	103.296	1587.67	90.2503	8.50595	6.0992	11.0255	6.87334	11.0063	6.19862	coding	NM_146421	GSTM1	RefSeq_coding	1155	chr1	+	110230417	110236366		GCGGCCATGGTTTGCAGGAAACAAGGGCTTGGAGAAGATCTCTGCCTACATGAAGTCCAG	2944	Hs.301961	GO:0004364|GO:0016740|GO:0008152|GO:0006805|GO:0005737|GO:0005829	NP_666533	Glutathione S-transferase mu 1
ASHG19A3A043656	0.00122744	3.43657	up	40.8195	19.5626	5.41484	3.63386	39.6421	15.0746	39.8673	27.3172	42.949	16.296	5.41656	3.41322	5.14531	3.9291	5.68264	3.55928	coding	NM_001009567	MRC1L1	RefSeq_coding	5171	chr10	+	17851361	17953177		ATGGAATAAAGACCCGCTGACCAGCGTTTCCTACCAGATAAACTCCAAATCCGCTTTAAC	414308	Hs.461247	GO:0005488|GO:0004872|GO:0005529|GO:0006897|GO:0016021|GO:0016020		Mannose receptor, C type 1-like 1
ASHG19A3A035751	0.0463339	4.12787	up	75.1737	25.4984	6.00715	3.96175	141.913	15.3793	50.8346	25.6285	32.7735	35.4875	7.21725	3.44653	5.4909	3.73096	5.3133	4.70776	coding	NM_003068	SNAI2	RefSeq_coding	2101	chr8	-	49830238	49833988		TTCAGCTGTAAATACTGTGACAAGGAATATGTGAGCCTGGGCGCCCTGAAGATGCATATT	6591	Hs.360174	GO:0003677|GO:0046872|GO:0008270|GO:0060070|GO:0007499|GO:0007275|GO:0000122|GO:0001649|GO:0009314|GO:0005622|GO:0005634	NP_003059	Snail homolog 2 (Drosophila)
ASHG19A3A050069	0.0429311	3.65741	up	47.0908	19.0005	5.43465	3.56383	81.0514	9.07023	36.398	29.8817	23.8231	18.0495	6.41362	2.79393	5.01312	4.18837	4.87721	3.70919	coding	NM_000036	AMPD1	RefSeq_coding	2426	chr1	-	115215721	115238239		AATATGCTATTGCTGCACAAGTCTTCAAGCTGAGCACCTGTGATATGTGCGAAGTGGCAA	270	Hs.89570	GO:0003876|GO:0016787|GO:0046872|GO:0055086|GO:0009117|GO:0006144|GO:0009168|GO:0043101|GO:0010033|GO:0005829	NP_001166097	Adenosine monophosphate deaminase 1
ASHG19A3A042765	0.00866281	2.73713	up	15.7143	9.85588	3.9859	2.53323	10.3381	5	24.8614	18.4426	11.9435	6.12507	3.54638	2.41755	4.4589	2.82768	3.95241	2.35446	coding	NM_001031746	C10orf72	RefSeq_coding	6354	chr10	-	50222332	50323559		TCAAAGCTTCTGAAGAGTCATCCTTTGAGAAAACAAAAGAGACTTGGGCATTTTTTGAAG	196740	Hs.522928	GO:0016021|GO:0005886	NP_659421	Chromosome 10 open reading frame 72
ASHG19A3A005413	0.0481568	8.89425	up	173.311	30.296	7.06523	3.91236	41.8769	11.0052	321.142	22.5118	156.913	57.3709	5.49543	2.95614	8.16737	3.32586	7.5329	5.45508	coding	NM_030589	CYP2A7	RefSeq_coding	2128	chr19	-	41381344	41388657		ATGTGACTCCATCATGAAGGTGTCCCAAGGCGTGGCGTTCAGCAACGGGGAGCGCGCCAA	1549	Hs.719890	GO:0070330|GO:0009055|GO:0020037|GO:0046872|GO:0019825|GO:0055114|GO:0005783|GO:0005789|GO:0016020|GO:0005792	NP_085079	Cytochrome P450, family 2, subfamily A, polypeptide 7
ASHG19A3A035731	0.0150094	4.41939	up	41.1413	14.6588	5.28584	3.14199	61.1771	10.096	42.8775	26.1147	19.3693	7.76571	6.01824	2.86821	5.24588	3.78921	4.59341	2.76856	coding	NM_006749	SLC20A2	RefSeq_coding	3685	chr8	-	42273994	42397068		TACTAGGCGCCAAAGTAGGAGAAACCATTCGCAAAGGTATCATTGACGTGAACCTGTACA	6575	Hs.653173	GO:0005315|GO:0004872|GO:0015321|GO:0005436|GO:0015293|GO:0044419|GO:0006811|GO:0006814|GO:0044341|GO:0055085|GO:0006810|GO:0005887|GO:0005624|GO:0005886	NP_006740	Solute carrier family 20 (phosphate transporter), member 2
ASHG19A3A041058	0.0421975	2.61353	up	20.3952	12.4236	4.41968	3.03368	25.7478	10.1735	17.8794	8.10126	17.5582	18.9962	4.83299	2.87378	3.9579	2.44109	4.46813	3.78615	coding	NM_014481	APEX2	RefSeq_coding	1991	chrX	+	55026779	55034211		CTATCGTTGAGGGTTATAACTCCTATTTCAGCTTCAGCCGCAACCGTAGCGGCTATTCTG	27301	Hs.659558	GO:0003677|GO:0003906|GO:0004519|GO:0004527|GO:0016787|GO:0016829|GO:0046872|GO:0008270|GO:0006310|GO:0006281|GO:0007049|GO:0005737|GO:0005622|GO:0005743|GO:0005739|GO:0005634	NP_055296	APEX nuclease (apurinic/apyrimidinic endonuclease) 2
ASHG19A3A051035	0.0436084	2.57932	up	105.425	49.1855	6.60786	5.24087	172.693	43.1093	84.2199	44.9068	59.3611	59.5405	7.49181	4.97047	6.20547	5.23873	6.1263	5.51341	coding	NM_000153	GALC	RefSeq_coding	4185	chr14	-	88399359	88459907		ACCCATTACATGGGCTGCCGATGCATCCAACACAATCAGTATTATAGGAGACTACAACTG	2581	Hs.513439	GO:0043169|GO:0004336|GO:0016798|GO:0005975|GO:0006683|GO:0005764	NP_001188331	Galactosylceramidase
ASHG19A3A011186	0.0472859	2.42001	up	41.5049	28.3806	5.38246	4.10745	40.467	33.0746	57.129	22.2636	26.9189	29.8035	5.44651	4.59425	5.66219	3.28923	5.03869	4.43887	coding	NM_021235	EPS15L1	RefSeq_coding	2774	chr19	-	16472407	16582762		CAGAGTGGCCATGAAGTTACCTTGAGCAATCTGAATTTGAGCATGCCACCGCCTAAATTT	58513	Hs.654639	GO:0005509|GO:0006897|GO:0007173|GO:0042059|GO:0005905|GO:0005634|GO:0005886|GO:0005886	NP_067058	Epidermal growth factor receptor pathway substrate 15-like 1
ASHG19A3A045107	0.013828	8.59578	up	395.067	50.9193	8.2973	5.19367	797.327	63.8912	235.451	36.8163	152.425	52.0504	9.69536	5.54608	7.70599	4.74026	7.49054	5.29466	coding	NM_000741	CHRM4	RefSeq_coding	1468	chr11	-	46406639	46408107		TAAAAAGACCTTCCGGCACCTGCTGCTGTGCCAGTATCGGAACATCGGCACTGCCAGGTA	1132	Hs.248100	GO:0004930|GO:0005085|GO:0004981|GO:0004872|GO:0008283|GO:0007166|GO:0007197|GO:0007213|GO:0010033|GO:0007165|GO:0032279|GO:0043679|GO:0030054|GO:0005887|GO:0044424|GO:0005624|GO:0043025|GO:0005886|GO:0005886|GO:0014069|GO:0045211|GO:0042383	NP_000732	Cholinergic receptor, muscarinic 4
ASHG19A3A046343	0.00668846	2.02496	up	951.538	548.032	9.93551	8.91762	792.493	836.612	1319.39	356.157	742.729	451.328	9.68611	9.10956	10.2649	8.79981	9.85555	8.8435	coding	NM_005693	NR1H3	RefSeq_coding	1720	chr11	+	47279496	47290400	NM_001130102,	TAGTTGACTTTGCTAAACAGCTACCCGGCTTCCTGCAGCTCAGCCGGGAGGACCAGATTG	10062	Hs.438863	GO:0003677|GO:0015485|GO:0004879|GO:0046872|GO:0010843|GO:0010843|GO:0005515|GO:0003700|GO:0003707|GO:0032810|GO:0003713|GO:0008270|GO:0043277|GO:0071222|GO:0010467|GO:0010887|GO:0032369|GO:0010745|GO:0048550|GO:0032270|GO:0010875|GO:0010875|GO:2000189|GO:0032376|GO:0045723|GO:0043193|GO:0010552|GO:0010552|GO:0051006|GO:0010870|GO:0034145|GO:0010867|GO:0042752|GO:0034339|GO:0006355|GO:0032570|GO:…	NP_005684	Nuclear receptor subfamily 1, group H, member 3
ASHG19A3A043249	0.00529586	2.44316	up	248.289	114.298	7.9389	6.65015	284.679	129.814	303.569	102.791	156.618	110.288	8.2054	6.55767	8.08139	6.86507	7.52992	6.52773	coding	NM_005736	ACTR1A	RefSeq_coding	2891	chr10	-	104238986	104262512		TTTAAACCCACGAAAAAACCGGGAACGAGCTGCCGAAGTTTTCTTCGAGACCTTCAATGT	10121	Hs.153961	GO:0005524|GO:0000166|GO:0000086|GO:0000278|GO:0016192|GO:0005737|GO:0005856|GO:0005829|GO:0005869|GO:0005875|GO:0005815	NP_005727	ARP1 actin-related protein 1 homolog A, centractin alpha (yeast)
ASHG19A3A004810	0.0033053	2.06908	up	364.858	197.372	8.5208	7.47181	399.804	233.961	449.334	151.23	245.435	206.924	8.69637	7.37	8.66063	7.48649	8.2054	7.55895	coding	NM_015343	DULLARD	RefSeq_coding	1780	chr17	-	7146905	7155259	NM_001143775,	CCTTATCTCCTGTGTCCCGGAATCGGCTAGCCCAGGTGAAGAGGAAGATCCTGGTGCTGG	23399	Hs.513913	GO:0016787|GO:0004722|GO:0006998|GO:0006470|GO:0005783|GO:0005789|GO:0016021|GO:0016020|GO:0005635|GO:0031965|GO:0005634	NP_056158	CTD nuclear envelope phosphatase 1
ASHG19A3A027672	0.0253062	9.92657	up	3262.47	284.941	11.3306	8.01931	672.839	346.2	5454.52	200.25	3660.04	308.374	9.44098	7.91127	12.3295	7.92038	12.2214	8.22627	coding	NM_000561	GSTM1	RefSeq_coding	1266	chr1	+	110230417	110236366		TAGATTTTCTCGTCTATGATGTCCTTGACCTCCACCGTATATTTGAGCCCAAGTGCTTGG	2944	Hs.301961	GO:0004364|GO:0016740|GO:0008152|GO:0006805|GO:0005737|GO:0005829	NP_666533	Glutathione S-transferase mu 1
ASHG19A3A028857	0.0310557	2.15	up	7404.73	3710.81	12.9999	11.8956	8355.51	3927.08	7719.15	3484.48	6139.52	3720.87	13.196	11.257	12.8121	12.1778	12.9916	12.2519	coding	NM_001964	EGR1	RefSeq_coding	3136	chr5	+	137801180	137805004		GGATATGTGGTGTATATCCTTCCAAAAAATTAAAACGAAAATAAAGTAGCTGCGATTGGG	1958	Hs.326035	GO:0003677|GO:0046872|GO:0005515|GO:0043565|GO:0003700|GO:0003704|GO:0008270|GO:0071504|GO:0071506|GO:0019221|GO:0010552|GO:0072303|GO:0033233|GO:0006351|GO:0060337|GO:0005737|GO:0005737|GO:0005622|GO:0005634|GO:0005634	NP_001955	Early growth response 1
ASHG19A3A049957	0.0487934	2.70153	up	23.2079	15.6759	4.61097	3.1772	19.9174	25.0585	29.1544	13.5734	20.552	8.39573	4.47521	4.17935	4.68631	2.53716	4.67141	2.81508	coding	NM_178540	C1QTNF9	RefSeq_coding	1849	chr13	+	24883715	24896665		CACCATTTTACCCAACAAATCATTGTTCGATCATTATTTGCCAGACTTGAATCTCTATGT	338872	Hs.362854	GO:0005179|GO:0005576	NP_848635	C1q and tumor necrosis factor related protein 9
ASHG19A3A041473	0.0354115	2.71846	up	24.4682	15.5025	4.5779	3.13511	15.3678	9.77045	40.6392	17.388	17.3976	19.3489	4.10546	2.8399	5.17054	2.75323	4.45771	3.81221	coding	NM_001142447	ATP1B4	RefSeq_coding	4773	chrX	+	119495939	119517104		AACGTTTCTGAACCCGACACTTGGCAGCATTATGTGATTAGCCTAAATGGCTTTCTCCAG	23439	Hs.292599	GO:0015077|GO:0005391|GO:0006754|GO:0015672|GO:0015672|GO:0006813|GO:0006814|GO:0006810|GO:0000785|GO:0005887|GO:0016020|GO:0005637|GO:0005634	NP_036201	ATPase, Na+/K+ transporting, beta 4 polypeptide
ASHG19A3A044680	0.0464938	2.34066	up	16.1841	11.4074	4.04502	2.8181	23.5855	5.17739	12.8103	15.8839	12.1565	13.1609	4.7084	2.53147	3.45038	2.6516	3.97627	3.27122	coding	NM_152643	KNDC1	RefSeq_coding	6773	chr10	+	134973970	135039916		TTTGCTGATTGCAAAATCTTGCTATGAGCAGAGAAACTTCGCGACAGCCATGCAGATCCT	85442	Hs.530685	GO:0005088|GO:0003674|GO:0004674|GO:0008150|GO:0021707|GO:0048814|GO:0051056|GO:0005575|GO:0030425|GO:0032045|GO:0005622|GO:0043025	NP_689856	Kinase non-catalytic C-lobe domain (KIND) containing 1
ASHG19A3A010896	0.0423931	2.23505	up	99.6292	60.6167	6.63793	5.47762	75.9429	49.5768	129.937	41.904	93.0073	90.3694	6.32742	5.16432	6.82448	5.06825	6.76188	6.20031	coding	NM_025241	UBXN6	RefSeq_coding	1933	chr19	-	4445003	4457791		AGGAGTTCAAGGCCGACATCAAGTTCAAGAGCGCGGGACCCGGTCAGAAGCTCAAAGAGT	80700	Hs.435255	GO:0003674|GO:0005515|GO:0008150|GO:0005575|GO:0005737|GO:0005856|GO:0005815|GO:0005634	NP_079517	UBX domain protein 6
ASHG19A3A012038	0.00115626	2.22535	up	77.2627	45.7903	6.27526	5.12123	64.2984	51.6361	102.602	43.6779	64.8871	42.057	6.08985	5.22547	6.48682	5.16954	6.24911	4.96868	coding	NM_020170	NCLN	RefSeq_coding	3749	chr19	+	3185874	3209572		GAGGCAAGTTTAACTACCAGGGAACCAAGCGCTGGCTGGAAGACAACCTGGACCACACAG	56926	Hs.657032	GO:0008233|GO:0005515|GO:0006508|GO:0009966|GO:0005783|GO:0005789|GO:0016021|GO:0043231|GO:0016020|GO:0005730|GO:0005634	NP_064555	Nicalin
ASHG19A3A004408	0.010975	2.40992	up	41.1516	26.3241	5.40494	4.13596	44.3421	17.1814	48.4567	31.4568	30.656	30.3341	5.57221	3.61321	5.42108	4.32934	5.22155	4.46533	coding	NM_005484	PARP2	RefSeq_coding	1904	chr14	+	20811772	20826062		AGGAAGGTCATGGGCCAGCAAAAGGGTCTCTGAATCTGTGAAGGCCTTGCTGTTAAAGGG	10038	Hs.409412	GO:0003677|GO:0003950|GO:0016757|GO:0006281|GO:0006284|GO:0006471|GO:0005730|GO:0005654|GO:0005634	NP_005475	Poly (ADP-ribose) polymerase 2
ASHG19A3A007936	0.043494	2.64983	up	26.5481	17.5961	4.79283	3.38693	20.9031	24.0536	34.4123	12.8206	24.3289	15.914	4.54359	4.11839	4.92949	2.521	4.90541	3.52139	coding	NM_144680	ZNF18	RefSeq_coding	2767	chr17	-	11880761	11900689		ACCTAGTTCTTGCCGGAGACAATTCCACTGCAGAAGCACTTTACTTAAAAGGACTTGCCA	7566	Hs.370473	GO:0003677|GO:0046872|GO:0003700|GO:0008270|GO:0006355|GO:0016032|GO:0005622|GO:0005634	NP_653281	Zinc finger protein 18
ASHG19A3A001209	0.0125008	2.25063	up	705.906	376.687	9.50558	8.33525	542.22	587.877	918.912	277.446	656.587	264.737	9.11995	8.61527	9.725	8.41814	9.6718	7.97234	coding	NM_001033519	WIPI2	RefSeq_coding	4402	chr7	+	5229834	5273485		CTTCGCCAACTTCAACCAGGACAACACGTCCCTAGCTGTTGGTAGTAAGTCCGGTTATAA	26100	Hs.122363	GO:0080025|GO:0032266|GO:0000045|GO:0000046|GO:0006914|GO:0070772|GO:0005776|GO:0005829|GO:0034045|GO:0043234	NP_057087	WD repeat domain, phosphoinositide interacting 2
ASHG19A3A000558	0.00173952	2.54797	up	401.411	189.907	8.68811	7.33877	374.731	266.465	509.032	112.698	320.47	190.558	8.60594	7.55618	8.85158	7.0225	8.60681	7.43762	coding	NM_000308	CTSA	RefSeq_coding	2254	chr20	+	44519590	44527456	NM_001127695,	TCACCCTGGAGTACAACCCCTATTCTTGGAATCTGATTGCCAATGTGTTATACCTGGAGT	5476	Hs.609336	GO:0004180|GO:0008047|GO:0008233|GO:0005515|GO:0004185|GO:0006886|GO:0006508|GO:0005783|GO:0043231|GO:0005764|GO:0005739|GO:0005730|GO:0005634	NP_001161066	Cathepsin A
ASHG19A3A049197	0.0427204	2.87517	up	44.2994	21.9709	5.36768	3.84403	18.3056	20.004	59.9753	27.609	54.6173	18.2998	4.34987	3.84302	5.73704	3.96126	6.01612	3.7278	coding	NM_144669	GLT1D1	RefSeq_coding	2721	chr12	+	129338080	129469509		AGGATGCCTTTGACTTTGAAAGCCGATCTGAGATTGCAAACCTCATCTTGGCTGAGAACT	144423	Hs.655668	GO:0016757|GO:0009058|GO:0005576	NP_653270	Glycosyltransferase 1 domain containing 1
ASHG19A3A016954	0.0051396	2.00702	up	111523	56281.7	16.832	15.8269	92746.6	90055.6	142198	38912.7	99623	39876.7	16.5165	15.7961	17.1395	15.8224	16.8399	15.8622	coding	NM_000597	IGFBP2	RefSeq_coding	1439	chr2	+	217498126	217529156		GGAAGAGAAATTTTTATTTTTGAACCCCTGTGTCCCTTTTGCATAAGATTAAAGGAAGGA	3485	Hs.438102	GO:0031994|GO:0031995|GO:0005515|GO:0007568|GO:0032870|GO:0007565|GO:0001558|GO:0043567|GO:0043567|GO:0042493|GO:0032355|GO:0051384|GO:0010226|GO:0009612|GO:0007584|GO:0032526|GO:0006950|GO:0007165|GO:0016324|GO:0031410|GO:0005576|GO:0005576|GO:0005615	NP_000588	Insulin-like growth factor binding protein 2, 36kDa
ASHG19A3A054526	0.00362253	2.82528	up	16.9656	9.00875	4.17893	2.68054	17.6232	12.7631	19.214	7.75151	14.0596	6.51168	4.29642	3.15267	4.07001	2.43375	4.17037	2.4552	coding	NM_016633	AHSP	RefSeq_coding	518	chr16	+	31539202	31540123		TAAGGCCAATAAGGATCTCATTTCCGCAGGATTGAAGGAGTTCAGCGTTCTGCTGAATCA	51327	Hs.274309	GO:0030492|GO:0005515|GO:0051082|GO:0020027|GO:0030097|GO:0006457|GO:0050821|GO:0005737|GO:0005833	NP_057717	Alpha hemoglobin stabilizing protein
ASHG19A3A008604	0.0019283	2.08973	up	456.721	245.881	8.8947	7.83138	460.579	275.374	515.29	225.731	394.293	236.539	8.89055	7.60547	8.8765	8.10544	8.91706	7.78324	coding	NM_001085430	C17orf67	RefSeq_coding	829	chr17	-	54869274	54893250		TGTTCAGAGTAGTGAAGCATACCACTTGGGGTTGCTGAGTTGTTTTGTCCTCTATTTTTT	339210	Hs.658949	GO:0005576	NP_001078899	Chromosome 17 open reading frame 67
ASHG19A3A054324	0.0158749	2.2057	up	113.766	67.252	6.81926	5.67802	85.4879	95.7393	153.092	50.8341	102.719	55.1825	6.48752	6.12347	7.06475	5.51999	6.9055	5.39062	coding	NM_001004067	NOMO3	RefSeq_coding	4315	chr16	+	16326388	16388667	NM_014287,NM_001004060,	TTGAAACGGTCACCATCAAAATTGCACCAAACACACCTCAGCTGGCTGACATTGTTGCAA	408050	Hs.460141	GO:0030246|GO:0004180|GO:0016021|GO:0016020	NP_001004067	NODAL modulator 3
ASHG19A3A041552	0.0208942	2.32858	up	1776.48	1016.42	10.8647	9.64523	1652.92	1920.68	2326.85	501.661	1349.66	626.921	10.7327	10.2616	11.0952	9.30026	10.7662	9.37382	coding	NM_000194	HPRT1	RefSeq_coding	1435	chrX	+	133594174	133634696		ACTGGCAAAACAATGCAGACTTTGCTTTCCTTGGTCAGGCAGTATAATCCAAAGATGGTC	3251	Hs.412707	GO:0052657|GO:0004422|GO:0004422|GO:0000287|GO:0005515|GO:0042803|GO:0016757|GO:0046038|GO:0032263|GO:0046040|GO:0032264|GO:0046083|GO:0006168|GO:0007610|GO:0021954|GO:0021895|GO:0019835|GO:0048813|GO:0007625|GO:0006178|GO:0006178|GO:0046100|GO:0043103|GO:0046651|GO:0055086|GO:0009116|GO:0045964|GO:0051289|GO:0051289|GO:0006144|GO:0006164|GO:0006166|GO:0043101|GO:0001975|GO:0007283|GO:0021756|GO:…	NP_000185	Hypoxanthine phosphoribosyltransferase 1
ASHG19A3A048675	0.0454399	3.08333	up	86.2681	46.396	6.45771	4.83322	91.7541	61.5585	93.9973	25.4891	73.0529	52.1406	6.59054	5.48717	6.36801	3.71491	6.41459	5.29759	coding	NM_005337	NCKAP1L	RefSeq_coding	3909	chr12	+	54891494	54936898		TGAGAAGATGTTTGCCATGACCTTGGAGGAATCTGCCATGTTGCGTTATGCCATTGCTTT	3071	Hs.182014	GO:0030675|GO:0005515|GO:0032403|GO:0030295|GO:0001782|GO:0050853|GO:0043029|GO:0070358|GO:0030866|GO:0048821|GO:0030011|GO:0002262|GO:0043066|GO:0032700|GO:0032715|GO:0035509|GO:0030593|GO:0045579|GO:0030890|GO:0043372|GO:0043378|GO:0042102|GO:0030838|GO:0033630|GO:0045648|GO:0045588|GO:0045621|GO:0090023|GO:0060100|GO:0042327|GO:0001934|GO:0006461|GO:0042221|GO:0042493|GO:0031209|GO:0005829|GO:…	NP_005328	NCK-associated protein 1-like
ASHG19A3A027971	0.00586187	2.69478	up	259.245	111.548	8.04065	6.61048	187.234	120.855	293.924	94.0721	296.576	119.717	7.60385	6.45186	8.03273	6.71638	8.48538	6.66321	coding	NM_006090	CEPT1	RefSeq_coding	2213	chr1	+	111682832	111727724		ATCAGTCACCCAGTCGGCTGGAGTCGGAGGCGATATTTCTAGGGGTGTACTTGTTGGGGT	10390	Hs.363572	GO:0004142|GO:0004307|GO:0046872|GO:0016780|GO:0016740|GO:0006629|GO:0008654|GO:0005783|GO:0005789|GO:0016021|GO:0016020|GO:0031965|GO:0005634	NP_006081	Choline/ethanolamine phosphotransferase 1
ASHG19A3A047240	0.0470131	2.03492	up	85.7051	51.5568	6.36403	5.33905	126.391	49.1959	80.5032	48.791	50.2217	56.6834	7.04824	5.1534	6.14281	5.42715	5.90102	5.43661	coding	NM_032489	ACRBP	RefSeq_coding	1886	chr12	-	6747241	6756580		ATCCAGTACCCAAACTACTGTTCCTTCAAAAGCCAGCAGTGTCTGATGAGAAACCGCAAT	84519	Hs.123239	GO:0003674|GO:0008150|GO:0001669|GO:0005575|GO:0031410|GO:0005576	NP_115878	Acrosin binding protein
ASHG19A3A000698	0.0136556	2.28871	up	243.309	120.499	7.9364	6.74186	169.482	119.394	315.942	108.437	244.501	133.664	7.46522	6.43273	8.14406	6.95376	8.19992	6.8391	coding	NM_001002002	GMPR2	RefSeq_coding	1631	chr14	+	24702102	24708445		GGGTAGAAGAAGGAAGTGTAGCGGGCCCTCAGATTCATCGCTACCCCGAGGCTAAGCGCC	51292	Hs.368855	GO:0003920|GO:0046872|GO:0016491|GO:0055086|GO:0009117|GO:0055114|GO:0006144|GO:0043101|GO:0005829	NP_057660	Guanosine monophosphate reductase 2
ASHG19A3A003604	0.0375051	2.15208	up	42.8368	30.5021	5.42192	4.31619	43.8417	23.4024	58.0604	27.6043	26.6083	40.4996	5.5565	4.07867	5.68617	3.96078	5.0231	4.90913	coding	NM_001171812	GBA	RefSeq_coding	2174	chr1	-	155204239	155211066		ATCCAGGCTAATCACACGGGCACAGGAATCGGATATAACATCATCCGGGTACCCATGGCC	2629	Hs.282997	GO:0043169|GO:0004348|GO:0016798|GO:0005515|GO:0005975|GO:0008219|GO:0006629|GO:0007040|GO:0006665|GO:0005765|GO:0016020	NP_001165283	Glucosidase, beta, acid
ASHG19A3A008631	0.041859	2.37708	up	17.4977	12.673	4.09415	2.84496	19.2191	9.8055	25.8033	21.6156	7.47081	6.59778	4.42046	2.84286	4.50866	3.19732	3.35333	2.49469	coding	NM_004574	SEPT4	RefSeq_coding	1767	chr17	-	56597615	56606663		TGAGGAACTTTGCCTGGGAGATAAAATTAGACCTAGAGCTTTCTGACAGGGAGTCTGAAG	5414	Hs.287518	GO:0005525|GO:0003924|GO:0000166|GO:0005515|GO:0005198|GO:0006184|GO:0006915|GO:0007420|GO:0007049|GO:0000910|GO:0042981|GO:0048240|GO:0030382|GO:0005737|GO:0005856|GO:0009434|GO:0005739|GO:0005634	NP_536341	Septin 4
ASHG19A3A034151	8.94352e-06	5.54648	up	28.8908	5.6982	4.92977	2.45819	30.0713	5.44736	31.6551	5.13148	24.946	6.51576	5.04203	2.55055	4.80663	2.36591	4.94064	2.45812	coding	NM_000823	GHRHR	RefSeq_coding	1614	chr7	+	31003635	31019141		CTCTTACTGGGGCCTGGGGCTCTAGCCCAAGGCTCAGAGGAGCCAATAAACCTGTAAATG	2692	Hs.767	GO:0004930|GO:0019838|GO:0016520|GO:0017046|GO:0005515|GO:0007186|GO:0007189|GO:0019933|GO:0048609|GO:0030819|GO:0008284|GO:0060124|GO:0043568|GO:0040018|GO:0043627|GO:0051384|GO:0032868|GO:0009986|GO:0005737|GO:0016021|GO:0005637|GO:0016363|GO:0005640|GO:0005886|GO:0005886|GO:0005886|GO:0030141	NP_000814	Growth hormone releasing hormone receptor
ASHG19A3A037704	0.0452097	3.10271	up	23.5256	12.574	4.52562	2.89209	25.2645	5	34.3081	26.2063	11.004	6.51576	4.80472	2.41755	4.92471	3.80062	3.84742	2.4581	coding	NM_001393	ECM2	RefSeq_coding	3163	chr9	-	95257598	95298252		ATACAGAGCAAAAGAGAGAGACCCCTGAATCTAGAAATCAGGGGCAACTTTACAGTGAGG	1842	Hs.117060	GO:0070052|GO:0008201|GO:0005178|GO:0007160|GO:0030198|GO:0010811|GO:0005576|GO:0005614|GO:0005578	NP_001384	Extracellular matrix protein 2, female organ and adipocyte specific
ASHG19A3A000598	0.0293069	2.22352	up	793.726	412.289	9.68749	8.53464	792.865	502.034	988.859	460.802	599.454	274.03	9.68721	8.40135	9.83776	9.17164	9.53751	8.03094	coding	NM_000611	CD59	RefSeq_coding	7635	chr11	-	33724557	33758025		TGGAAGAGGATCTTGGGCGCCGCCAGGTTCTGTGGACAATCACAATGGGAATCCAAGGAG	966	Hs.278573	GO:0005515|GO:0007596|GO:0007166|GO:0031362|GO:0031225|GO:0005576|GO:0005624|GO:0005886	NP_976076	CD59 molecule, complement regulatory protein
ASHG19A3A039263	0.0200921	2.00982	up	60.4256	44.0608	5.94932	4.94226	51.7757	57.3041	74.5948	33.4733	54.9064	41.4048	5.78842	5.3859	6.0362	4.49626	6.02335	4.9446	coding	NM_001261	CDK9	RefSeq_coding	2472	chr9	+	130548304	130553052		AAAGCAGTACGACTCGGTGGAGTGCCCTTTTTGTGATGAAGTTTCCAAATACGAGAAGCT	1025	Hs.150423	GO:0005524|GO:0003677|GO:0008353|GO:0004693|GO:0016301|GO:0000166|GO:0005515|GO:0004672|GO:0017069|GO:0016740|GO:0007049|GO:0008283|GO:0010467|GO:0016310|GO:0050434|GO:0006468|GO:0006368|GO:0006366|GO:0006367|GO:0016032|GO:0043231|GO:0005730|GO:0005654|GO:0005654|GO:0005634|GO:0008023	NP_001252	Cyclin-dependent kinase 9
ASHG19A3A011657	0.00626508	2.38446	up	1447.54	660.696	10.5585	9.30479	1511.44	726.76	1779.41	636.548	1051.77	618.78	10.6035	8.90744	10.7013	9.65607	10.3706	9.35086	coding	NM_001217	CA11	RefSeq_coding	1686	chr19	-	49141271	49149451		CAAGGCGAGGGGAGTTACCCCTAAAACAAAGCTATTAAAGGGACAGAATACTTCCTGTTT	770	Hs.428446	GO:0004089|GO:0016323|GO:0005576	NP_001208	Carbonic anhydrase XI
ASHG19A3A046199	0.0403636	2.29945	up	134.791	66.5914	7.00286	5.80157	197.264	67.4822	127.787	70.7905	79.3213	61.5014	7.67723	5.62888	6.79891	6.20925	6.53243	5.56658	coding	NM_153347	TMEM86A	RefSeq_coding	3607	chr11	+	18720350	18726332		GTTATATTAATGATGCTGGCGACCAGGGAAATTCCAAACTGCTGGACTTCCTATGCAGGA	144110	Hs.502100	GO:0016021|GO:0016020	NP_699178	Transmembrane protein 86A
ASHG19A3A000729	0.0484396	2.07453	up	101.443	63.9288	6.63548	5.5827	85.5525	95.7253	145.319	53.5427	73.4562	42.5183	6.48864	6.12321	6.99373	5.63715	6.42408	4.98773	coding	NM_001002843	ZNF280D	RefSeq_coding	4415	chr15	-	56922375	57025787	BC036541,	TTGCTGGCTTGTCTGGAGTCACATGGTAATTCAAAAATGGCAGAACTGTTTATGGAATGT	54816	Hs.511477	GO:0003677|GO:0046872|GO:0008270|GO:0005622|GO:0005634	NP_060131	Zinc finger protein 280D
ASHG19A3A004906	0.0106403	2.33813	up	71.9078	44.043	6.18721	4.96186	58.2527	43.911	86.0836	34.0085	71.3871	54.2095	5.94633	4.99325	6.23507	4.53295	6.38022	5.35937	coding	NM_016525	UBAP1	RefSeq_coding	2743	chr9	+	34179002	34252520	NM_001171202,	AGACGGCGGCAGCAGCGGCATTCAGGTTCTAAATGGCTTCTAAGAAGTTGGGTGCAGATT	51271	Hs.268963	GO:0005737	NP_057609	Ubiquitin associated protein 1
ASHG19A3A042569	0.0077023	2.09668	up	22.7288	18.6767	4.55286	3.48475	17.3142	16.0084	31.8188	21.7562	19.0536	18.2655	4.27192	3.51202	4.81514	3.21717	4.57151	3.72506	coding	NM_021738	SVIL	RefSeq_coding	8306	chr10	-	29746276	29923901		AAACATGAGTGGTTTCTCCAGAAAGATTCCGAAGGGGACACACCTTCACTTATCAACTGG	6840	Hs.499209	GO:0051015|GO:0007010|GO:0007519|GO:0015629|GO:0015629|GO:0030054|GO:0043034|GO:0005737|GO:0071437|GO:0005634|GO:0005886|GO:0002102	NP_068506	Supervillin
ASHG19A3A000877	0.03748	2.07012	up	13.1048	11.0149	3.76354	2.71383	18.1213	10.5144	10.9686	15.7117	10.2244	6.81875	4.33666	2.90384	3.19751	2.63832	3.75645	2.59931	coding	NM_001008491	SEPT2	RefSeq_coding	3598	chr2	+	242254722	242293439		CAAAACTCATTTGGCAGCAGAGGTGAGACGAAGCTTCACAAAAGATGTCTAAGGTAAGAT	4735	Hs.728805	GO:0005525|GO:0030234|GO:0000166|GO:0005515|GO:0032947|GO:0007049|GO:0051301|GO:0007067|GO:0031175|GO:0002036|GO:0032880|GO:0015629|GO:0005938|GO:0042995|GO:0009986|GO:0032154|GO:0000777|GO:0005737|GO:0000145|GO:0030496|GO:0005730|GO:0005634|GO:0048471|GO:0005886|GO:0031105|GO:0005819|GO:0019717	NP_006146	Septin 2
ASHG19A3A044229	0.0219288	2.61333	up	33.3051	20.1931	5.03039	3.6445	18.0318	14.968	48.3889	24.7355	33.4948	20.8756	4.33057	3.40111	5.41927	3.62061	5.34131	3.91177	coding	NM_004329	BMPR1A	RefSeq_coding	3631	chr10	+	88516395	88684944		ATAGGTCAAAGCTGTTTGGAGAAAATCAGAAGTACAGTTTTATCTAGCCACATCTTGGAG	657	Hs.524477	GO:0005524|GO:0046332|GO:0046872|GO:0000166|GO:0005515|GO:0042803|GO:0004674|GO:0004872|GO:0005024|GO:0030509|GO:0030509|GO:0006955|GO:0060391|GO:0030501|GO:0045669|GO:0010862|GO:0006468|GO:0007179|GO:0005901|GO:0016021|GO:0005886|GO:0005886|GO:0005886	NP_004320	Bone morphogenetic protein receptor, type IA
ASHG19A3A036209	0.0276923	2.7016	up	21.9488	14.9257	4.50278	3.06897	27.6631	15.3621	24.4254	23.0631	13.7578	6.35177	4.9353	3.44473	4.43232	3.40189	4.14072	2.36029	coding	NM_001135655	LY6H	RefSeq_coding	986	chr8	-	144239331	144241755		GGTCCGCGTCTGCGGCTGCGTTCCCCGAAAGACGAGGCTGCGCCCGGATTCCGGTCCGCA	4062	Hs.159590	GO:0007399|GO:0009887|GO:0031225|GO:0005886	NP_002338	Lymphocyte antigen 6 complex, locus H
ASHG19A3A019764	0.031742	2.45587	up	3459.41	1492.48	11.8326	10.5364	4238.58	1401.46	3876.5	1367.92	2263.15	1708.05	12.1366	9.83072	11.8346	10.7693	11.5266	11.0091	coding	NM_152493	ZNF362	RefSeq_coding	3158	chr1	+	33722173	33766320		AATTACAAACCCTCTGCTCTTTGTATTTCTCTGTTGTGAAGAATAAACTGTACCTGCACC	149076	Hs.524248	GO:0003677|GO:0046872|GO:0008270|GO:0005622|GO:0005634	NP_689706	Zinc finger protein 362
ASHG19A3A022026	0.000394199	4.19706	up	467.921	128.994	8.91472	6.84535	379.682	137.904	611.318	113.24	412.762	135.837	8.62108	6.64409	9.13384	7.02811	8.98925	6.86384	coding	NM_001013615	C1orf190	RefSeq_coding	1863	chr1	+	46669005	46686927		ATTTATCGTCCATACCATTACTTCTTGTGAACAGTAACATGTCACTCCTCCTGGCAGGAA	541468	Hs.568642		NP_001013633	Chromosome 1 open reading frame 190
ASHG19A3A042938	0.009412	5.10548	up	746.751	158.077	9.52721	7.17516	390.335	147.073	940.883	148.736	909.035	178.421	8.65871	6.73594	9.75848	7.46173	10.1644	7.32783	coding	NM_000917	P4HA1	RefSeq_coding	2860	chr10	-	74766981	74856732	NM_001142596,	TACAGTACATGACCCTGAGACTGGAAAATTGACCACAGCACAGTACAGAGTATCTAAGAG	5033	Hs.500047	GO:0031418|GO:0005488|GO:0005506|GO:0046872|GO:0016705|GO:0016702|GO:0004656|GO:0030199|GO:0055114|GO:0018401|GO:0005783|GO:0005788|GO:0043231|GO:0005739	NP_001136068	Prolyl 4-hydroxylase, alpha polypeptide I
ASHG19A3A042390	0.0270336	2.15918	up	314.756	172.765	8.34142	7.23093	282.729	198.25	283.025	108.554	378.513	211.489	8.19474	7.14398	7.97234	6.95714	8.85718	7.59169	coding	NM_004102	FABP3	RefSeq_coding	1097	chr1	-	31838099	31845923		ACATTCTCACCCTAAAAACACACAGCACCTTCAAGAACACAGAGATCAGCTTTAAGTTGG	2170	Hs.657242	GO:0005504|GO:0050543|GO:0008289|GO:0005324|GO:0005215|GO:0006631|GO:0008285|GO:0006656|GO:0042493|GO:0070542|GO:0032868|GO:0005829|GO:0016528	NP_004093	Fatty acid binding protein 3, muscle and heart (mammary-derived growth inhibitor)
ASHG19A3A044086	0.0073628	2.88729	up	183.249	75.4446	7.53728	6.00756	187.654	61.2656	214.603	83.9559	147.491	81.1122	7.60782	5.48017	7.56289	6.52034	7.44112	6.02217	coding	NM_001171930	CDH23	RefSeq_coding	4843	chr10	+	73156690	73492481		CCCGAGATCAATATCCCTGTAACACATCCATTTTCATATGTAGGAGTAAGATAAAGTTTA	64072	Hs.656032	GO:0005509|GO:0005515|GO:0006816|GO:0016339|GO:0007155|GO:0051480|GO:0050957|GO:0007156|GO:0045494|GO:0050896|GO:0050953|GO:0007605|GO:0016021|GO:0016020|GO:0005886|GO:0032420	NP_443068	Cadherin-related 23
ASHG19A3A002581	0.0182559	4.08676	up	427.3	118.002	8.72881	6.69785	247.433	89.5317	479.356	109.852	555.111	154.623	8.00654	6.03316	8.76114	6.97724	9.41875	7.08317	coding	NM_001142596	P4HA1	RefSeq_coding	2806	chr10	-	74766981	74856732		ATGTTTCCACAGCAGAGGAATTACAGAAAGATGAGCCAGATGCTTTCAAAGAGCTGGGGA	5033	Hs.500047	GO:0031418|GO:0005488|GO:0005506|GO:0046872|GO:0016705|GO:0016702|GO:0004656|GO:0030199|GO:0055114|GO:0018401|GO:0005783|GO:0005788|GO:0043231|GO:0005739	NP_001136068	Prolyl 4-hydroxylase, alpha polypeptide I
ASHG19A3A027623	0.0215646	6.26346	up	63.3972	12.2641	5.74197	3.09501	119.955	14.3247	45.9492	6.24835	24.2879	16.2191	6.97669	3.33443	5.34616	2.3983	4.90305	3.55229	coding	NM_032782	HAVCR2	RefSeq_coding	2338	chr5	-	156512842	156536138		AAATATCCACATTGGCCAATGAGTTACGGGACTCTAGATTGGCCAATGACTTACGGGACT	84868	Hs.710500	GO:0016021|GO:0016020	NP_116171	Hepatitis A virus cellular receptor 2
ASHG19A3A021239	0.0220667	2.95844	up	122.307	50.5823	6.89994	5.3351	76.5278	47.9242	120.022	54.742	170.372	49.0809	6.33747	5.11612	6.70683	5.685	7.65551	5.20419	coding	NM_015123	FRMD4B	RefSeq_coding	5261	chr3	-	69219145	69435430		TTAAAGGATAAAACCACCGTGGAGCTGTTTTTCCTGAATGCAAAGGCCTGTGTGCACAAG	23150	Hs.709671	GO:0005488|GO:0005737|GO:0005856|GO:0001726	NP_055938	FERM domain containing 4B
ASHG19A3A053929	0.00234715	3.91333	up	42.233	18.962	5.44692	3.47852	34.6643	21.9793	53.2964	20.8045	38.7384	14.1021	5.23784	3.98803	5.56086	3.08787	5.54205	3.35965	coding	NM_001145667	GLG1	RefSeq_coding	9339	chr16	-	74481327	74641042	NR_027264,NM_001145666,	TGTAAAAGTGACTTGAAGAAATACCGGTGCAATGTGGAAAACCTTCCGCGATCGCGTGAA	2734	Hs.109731	GO:0005102|GO:0005794|GO:0005797|GO:0000139|GO:0016021|GO:0016020	NP_036333	Golgi glycoprotein 1
ASHG19A3A037246	0.00105157	2.06062	up	363.705	202.055	8.55638	7.5133	396.108	248.903	385.91	174.005	309.096	183.257	8.68035	7.45697	8.43912	7.7095	8.54966	7.37342	coding	NM_018225	SMU1	RefSeq_coding	7091	chr9	-	33041849	33076714		GCACATTACTTTTGCACCAACCGACCTAATATGACTTTCTTTTAGTGTTCTTAGGATTTT	55234	Hs.655351	GO:0005737|GO:0005634	NP_060695	Smu-1 suppressor of mec-8 and unc-52 homolog (C. elegans)
ASHG19A3A017215	0.0045763	2.30661	up	62.0453	37.4362	5.95542	4.74965	45.5913	36.0722	85.2799	34.6609	55.2647	41.5754	5.61153	4.71099	6.22315	4.58573	6.0316	4.95223	coding	NM_013325	ATG4B	RefSeq_coding	2892	chr2	+	242577026	242613264		ATTTTCCTGAGACCTCAGAGCCCGTTTGGATACTGGGTAGAAAATACAGCATTTTCACAG	23192	Hs.283610	GO:0008234|GO:0008233|GO:0005515|GO:0000045|GO:0006914|GO:0015031|GO:0006508|GO:0005737	NP_847896	ATG4 autophagy related 4 homolog B (S. cerevisiae)
ASHG19A3A006752	0.0170481	4.45584	up	110.366	35.6211	6.78076	4.62506	75.0116	17.5949	134.178	42.1673	121.909	47.1011	6.30926	3.64946	6.8768	5.08485	7.15621	5.14088	coding	NM_198194	STOM	RefSeq_coding	2593	chr9	-	124101356	124132545		CTTTCCCAATCTCAATATGGATGTGCATAAAGGTTATTGCAGCCGAAGGAGAAATGAATG	2040	Hs.253903	GO:0005515|GO:0051260|GO:0005856|GO:0005887|GO:0042470|GO:0045121|GO:0005886	NP_937837	Stomatin
ASHG19A3A026565	0.000878159	4.39148	up	27.8701	10.8785	4.86339	2.72868	21.6237	12.4926	34.744	13.4317	27.2425	6.71124	4.59031	3.11743	4.94476	2.53405	5.05511	2.53456	coding	NM_001034850	FAM134B	RefSeq_coding	3259	chr5	-	16473147	16617118		CGTCATGATACTTGGGCGTGTTATTATGCAAATAATAAAGGATATGGTTTTGTCTAGAAC	54463	Hs.720770	GO:0019233|GO:0005794|GO:0005801|GO:0005783|GO:0016021|GO:0016020	NP_061873	Family with sequence similarity 134, member B
ASHG19A3A004629	0.00130703	4.04054	up	33.1598	14.6049	5.10673	3.09219	33.361	15.7784	40.8212	21.0631	25.2972	6.97335	5.18603	3.49141	5.1771	3.12194	4.95707	2.66321	coding	NM_012161	FBXL5	RefSeq_coding	3371	chr4	-	15606153	15657013		TGAAAAGGGACTGAAGAATGTTAAGAATGAATATGAACAGTTAAATTATGCAAAACAACT	26234	Hs.643433	GO:0005506|GO:0046872|GO:0005515|GO:0004842|GO:0031146|GO:0055072|GO:0055072|GO:0016567|GO:0016567|GO:0019005|GO:0005737|GO:0048471|GO:0000151	NP_036293	F-box and leucine-rich repeat protein 5
ASHG19A3A002246	0.000267023	3.52523	up	151.585	56.8153	7.26755	5.44983	165.13	60.3877	162.532	44.7574	127.094	65.3008	7.43293	5.4586	7.1567	5.23035	7.213	5.66053	coding	NM_001134389	ZDHHC4	RefSeq_coding	1348	chr7	+	6617064	6628609		AGGCGCCGGAGCCCAGCGGCTGGCGCCAGATCCAGGCTCCTGGAAGAACCATGTCCGGCA	55146	Hs.5268	GO:0008415|GO:0046872|GO:0016740|GO:0008270|GO:0016021|GO:0016020	NP_060576	Zinc finger, DHHC-type containing 4
ASHG19A3A006529	0.0148917	2.78333	up	67.4193	35.0337	6.04982	4.57301	46.2894	47.3693	98.5513	32.9764	57.4173	24.7554	5.63268	5.09923	6.43207	4.45645	6.08471	4.16335	coding	NM_181313	TAZ	RefSeq_coding	1787	chrX	+	153639876	153650061	NM_181312,	GACTGGGTGCATATCTTCCCAGAAGGAATCGGGCGCCTGATTGCTGAGTGTCATCTCAAC	6901	Hs.409911	GO:0047184|GO:0008415|GO:0060048|GO:0048738|GO:0032049|GO:0042407|GO:0007507|GO:0030097|GO:0008152|GO:0042775|GO:0032981|GO:0006936|GO:0007519|GO:0005737|GO:0016021|GO:0016020|GO:0005739|GO:0005739	NP_851830	Tafazzin
ASHG19A3A021978	0.0379423	2.11524	up	15.7624	12.2532	4.07792	2.9971	16.3268	17.0158	16.1225	10.0558	14.8378	9.68809	4.18593	3.60009	3.80688	2.47741	4.24096	2.91381	coding	NM_021629	GNB4	RefSeq_coding	6428	chr3	-	179113876	179169371		GTCCTGCTGTCGTTTTTTAGATGACAGCCAAATTGTTACAAGTTCAGGAGATACAACTTG	59345	Hs.173030	GO:0004871|GO:0071377|GO:0006112|GO:0005886	NP_067642	Guanine nucleotide binding protein (G protein), beta polypeptide 4
ASHG19A3A044577	0.0474321	2.00481	up	378.494	226.144	8.60003	7.59657	449.572	319.796	382.731	215.972	303.178	142.666	8.85839	7.80085	8.4242	8.03677	8.51751	6.95209	coding	NM_018117	WDR11	RefSeq_coding	4746	chr10	+	122610686	122669038		ATTCGTATGTGTCCACCGTTGACCACAAAAAACATCAAGATGTATCAGCCACTGCTGGCT	55717	Hs.144447	GO:0016021|GO:0016020	NP_060587	WD repeat domain 11
ASHG19A3A011459	0.0240564	2.69677	up	21.4422	13.851	4.46108	3.02985	14.8352	11.1202	21.0282	23.4674	28.4633	6.9655	4.05545	2.96758	4.21097	3.46033	5.11683	2.66163	coding	NM_001626	AKT2	RefSeq_coding	5263	chr19	-	40736224	40791265		ATGAATGACTTCGACTATCTCAAACTCCTTGGCAAGGGAACCTTTGGCAAAGTCATCCTG	208	Hs.631535	GO:0005524|GO:0016301|GO:0000166|GO:0005515|GO:0004674|GO:0070887|GO:0032870|GO:0032869|GO:0008286|GO:0008286|GO:0033119|GO:0043066|GO:0043154|GO:0010748|GO:0016310|GO:0030335|GO:0032000|GO:0010628|GO:0046326|GO:0010907|GO:0045725|GO:0045429|GO:0033138|GO:0050927|GO:0009967|GO:0010765|GO:0045944|GO:0043491|GO:0006464|GO:0046328|GO:0014850|GO:0006970|GO:0005829|GO:0005829|GO:0032593|GO:0030027|GO:…	NP_001617	V-akt murine thymoma viral oncogene homolog 2
ASHG19A3A027688	0.00903328	3.49936	up	70.3591	28.234	6.11581	4.30872	43.1564	21.231	82.7497	35.6108	85.1711	27.8603	5.53406	3.93156	6.18182	4.65495	6.63155	4.33964	coding	NM_012300	FBXW11	RefSeq_coding	4575	chr5	-	171288555	171433877	uc.183-,	AACCTGGTAGAGAGCATGTGCGCACTGAGTTGCCTGCAGAGCATGCCCAGTGTCAGATGT	23291	Hs.484138	GO:0005515|GO:0016566|GO:0016563|GO:0004842|GO:0004842|GO:0031146|GO:0016055|GO:0007049|GO:0042347|GO:0032582|GO:0042753|GO:0043193|GO:0045862|GO:0043161|GO:0006470|GO:0031648|GO:0000209|GO:0016567|GO:0016567|GO:0048511|GO:0019005|GO:0005737|GO:0005829|GO:0005634|GO:0000151	NP_387449	F-box and WD repeat domain containing 11
ASHG19A3A053062	0.0177147	2.06829	up	71.7493	44.3131	6.155	5.10656	74.8282	44.9989	93.8864	49.992	46.5332	37.9484	6.30545	5.03026	6.36646	5.4832	5.7931	4.80622	coding	NM_033238	PML	RefSeq_coding	5600	chr15	+	74287013	74340153		CACCTGTGCTTCATCTTTGGACTATATCTCAGGTGTTTACGTGTCAACTAATGGGAGCTT	5371	Hs.526464	GO:0003677|GO:0032183|GO:0050897|GO:0046872|GO:0005515|GO:0046982|GO:0042803|GO:0003713|GO:0016564|GO:0031625|GO:0008270|GO:0008270|GO:0006977|GO:0042771|GO:0008630|GO:0030578|GO:0030578|GO:0007050|GO:0019221|GO:0032469|GO:0006917|GO:0060333|GO:0044419|GO:0051457|GO:0016525|GO:0030308|GO:0008285|GO:0045930|GO:2000059|GO:0051974|GO:0032211|GO:0032938|GO:0002230|GO:0031065|GO:0006461|GO:0050821|GO:…	NP_150253	Promyelocytic leukemia
ASHG19A3A039267	0.0342693	2.48316	up	31.6488	19.9952	4.9397	3.62753	46.0923	14.1699	33.1972	25.1061	15.6571	20.7095	5.62689	3.3174	4.87579	3.66591	4.31643	3.89927	coding	NM_175710	CR1L	RefSeq_coding	1837	chr1	+	207818457	207897034	NM_000651,NM_000651,NM_000651,NM_000573,NM_000573,	GTTACTGTGTTTTGGCTGGAATGGAAAGCCTTTGGAATAGCAGTGTTCCAGTGTGTGAAC	1379	Hs.655194	GO:0005737|GO:0005576|GO:0016020	NP_783641	Complement component (3b/4b) receptor 1-like
ASHG19A3A050744	0.0157605	2.29895	up	1961.25	934.488	11.0324	9.83145	1753.5	956.739	2370.45	930.064	1759.78	916.66	10.8175	9.29018	11.1263	10.2124	11.1534	9.99182	coding	NM_001030001	RPS29	RefSeq_coding	735	chr14	-	50044052	50053094		AGCCTGCACAGTGCAGAAAGTGAATAGACAGTGAATGTGTTTGTTTTATTGGGGTTTAAA	6235	Hs.156367	GO:0046872|GO:0005515|GO:0003735|GO:0008270|GO:0044267|GO:0031018|GO:0010467|GO:0006412|GO:0006412|GO:0006414|GO:0006415|GO:0019058|GO:0016032|GO:0019083|GO:0005737|GO:0005829|GO:0005829|GO:0022627|GO:0005622|GO:0015935	NP_001023	Ribosomal protein S29
ASHG19A3A031453	0.00680868	5.78414	up	53.986	15.4259	5.76349	3.23139	73.3437	21.4022	47.4136	11.9835	41.2008	12.8921	6.27862	3.94465	5.38976	2.50731	5.62208	3.2422	coding	NM_002648	PIM1	RefSeq_coding	2751	chr6	+	37137921	37143202		TGCTGTATGATATGGTGTGTGGAGATATTCCTTTCGAGCATGACGAAGAGATCATCAGGG	5292	Hs.81170	GO:0005524|GO:0030145|GO:0046872|GO:0000166|GO:0005515|GO:0004674|GO:0008134|GO:0016740|GO:0007049|GO:0008283|GO:0007275|GO:0043066|GO:0043433|GO:0031659|GO:0046777|GO:0006468|GO:0005737|GO:0005634|GO:0005886	NP_002639	Pim-1 oncogene
ASHG19A3A037176	0.043342	2.0074	up	162.252	91.555	7.30768	6.30235	102.138	100.906	230.655	92.0027	153.961	81.7566	6.74513	6.19342	7.67233	6.67769	7.50559	6.03594	coding	NM_021057	IFNA7	RefSeq_coding	737	chr9	-	21201467	21202204		TAGTGATATTTGCAAAATCCCAATGGCCCGGTCCTTTTCTTTACTGATGGTCGTGCTGGT	3444	Hs.282274	GO:0005125|GO:0005132|GO:0007596|GO:0007267|GO:0019221|GO:0006952|GO:0060338|GO:0009615|GO:0060337|GO:0005576|GO:0005576|GO:0005615	NP_066401	Interferon, alpha 7
ASHG19A3A054742	0.031706	2.52153	up	182.82	93.1179	7.5095	6.1752	203.543	145.277	215.361	77.7475	129.555	56.3296	7.71674	6.71898	7.56812	6.38167	7.24364	5.42495	coding	NM_005329	HAS3	RefSeq_coding	4220	chr16	+	69141442	69151568		AAGAGCCTTTATACAATTGGACGCATTTTGGTTTTTCCTCATTGAGAATTCAAATCCTCT	3038	Hs.592069	GO:0050501|GO:0005975|GO:0016021|GO:0005887|GO:0016020	NP_619515	Hyaluronan synthase 3
ASHG19A3A001414	0.017471	2.87337	up	252.675	118.196	8.02567	6.50293	235.54	196.976	279.04	85.7988	243.446	71.8123	7.93308	7.13445	7.95025	6.55578	8.19368	5.81856	coding	NM_001042445	CAST	RefSeq_coding	4252	chr5	+	96038495	96110383		TCCAAAATATAGGGAACTATTGGCTAAACCCATAGGGCCAGATGATGCTATAGACGCCTT
ASHG19A3A042267	0.0416725	3.08793	up	27.4999	14.1484	4.73553	3.10889	44.5693	8.48642	21.2623	26.277	16.6683	7.68176	5.57728	2.75551	4.22775	3.81009	4.40155	2.76107	coding	NM_001130957	C1orf101	RefSeq_coding	3208	chr1	+	244624672	244803660		GCCCATGGGCCATTCTGGAATGTATGTATTTCGTGTGAAGATCCTGGATCCAAACTATAG	257044	Hs.459534	GO:0016021|GO:0016020	NP_776168	Chromosome 1 open reading frame 101
ASHG19A3A035553	0.0414923	14.4169	up	5451.1	276.686	11.5117	7.66206	13940.2	525.866	1565.76	125.808	847.337	178.385	13.9694	8.46626	10.5059	7.19242	10.06	7.32749	coding	NM_002445	MSR1	RefSeq_coding	2960	chr8	-	15996827	16050300		CGTTTTAACACACAGACCCAAGATTCATACTATTAAGATTCTAGTAGAACTCTAGATGGT	4481	Hs.147635	GO:0030169|GO:0005515|GO:0004872|GO:0005044|GO:0030301|GO:0034381|GO:0010886|GO:0010744|GO:0006898|GO:0005887|GO:0034362|GO:0016020	NP_619730	Macrophage scavenger receptor 1
ASHG19A3A054807	0.018429	2.46382	up	46.0604	30.0541	5.55981	4.25891	43.9089	26.3597	59.386	25.3418	34.8863	38.4608	5.55808	4.25195	5.7213	3.69837	5.40006	4.82642	coding	NM_001129979	SYCE1L	RefSeq_coding	877	chr16	+	77233348	77246976		AATAAAGGCGATGATTTCCGACCATGCTCGCGTTCTCCGCGGAGTCTGTGCTACACCGTG	100130958	Hs.635157	GO:0007126	NP_001123451	Synaptonemal complex central element protein 1-like
ASHG19A3A030148	0.00577048	2.05462	up	3183.29	1688.67	11.732	10.6932	3178.91	2026.84	3905.73	1374.05	2465.22	1665.12	11.6975	10.3414	11.8473	10.7764	11.6512	10.9617	coding	NM_001402	EEF1A1	RefSeq_coding	3528	chr6	-	74225474	74230755		GCACCACCTGCTGGTATTCATTACAAACTTGCTCACTACAATAAATGAATTTTAAGCTTT	1915	Hs.535192	GO:0005525|GO:0003924|GO:0000166|GO:0005515|GO:0003746|GO:0044267|GO:0010467|GO:0006412|GO:0006414|GO:0006414|GO:0005737|GO:0005829|GO:0005853	NP_001393	Eukaryotic translation elongation factor 1 alpha 1
ASHG19A3A040890	0.0103034	3.62777	up	35.8273	16.0523	5.15253	3.29344	23.9719	15.0823	54.8776	25.9796	28.6325	7.09508	4.72824	3.4143	5.60423	3.7755	5.12511	2.69052	coding	NM_000447	PSEN2	RefSeq_coding	2302	chr1	+	227058272	227083804		TCTTTGAAAGCCAGGGAGCATCATTCATTTAGCCTGCTGAGAAGAAGAAACCAAGTGTCC	5664	Hs.25363	GO:0004175|GO:0008233|GO:0005515|GO:0007220|GO:0007220|GO:0007219|GO:0002286|GO:0050852|GO:0042987|GO:0042987|GO:0042640|GO:0006916|GO:0006915|GO:0050435|GO:0048854|GO:0006816|GO:0060048|GO:0008219|GO:0001708|GO:0021904|GO:0009790|GO:0030326|GO:0030900|GO:0001942|GO:0002244|GO:0008624|GO:0035556|GO:0040011|GO:0048286|GO:0006509|GO:0031293|GO:0007613|GO:0002573|GO:0001933|GO:0048011|GO:0043065|GO:…	NP_036618	Presenilin 2 (Alzheimer disease 4)
ASHG19A3A054318	0.00744208	2.23672	up	76.6272	46.1	6.26094	5.09955	54.0756	53.236	96.4466	39.7491	79.3595	45.315	5.84705	5.27488	6.4029	4.93766	6.53288	5.08612	coding	NM_033201	C16orf45	RefSeq_coding	2234	chr16	+	15528324	15682115		TTAAAGCAATCTTTGTCCACCCATCTGGAAGCCGAGAAGCCTCTGAGGCGCTATGGGGCG	89927	Hs.401798		NP_149978	Chromosome 16 open reading frame 45
ASHG19A3A033013	0.00780856	2.54347	up	55.9133	31.6371	5.80412	4.45732	36.3059	33.9448	71.8999	31.2913	59.5342	29.6753	5.29759	4.62619	5.9826	4.31421	6.13217	4.43157	coding	NM_173537	GTF2IRD2	RefSeq_coding	3551	chr7	-	74210483	74267841	NR_002164,NM_001003795,ENST00000449689,	AATCAGTTCCATGAGGAGGATCTTGGAGGCAGCTGAGTTTATCAAATTCACAGTCATCAG	84163	Hs.647017	GO:0003677|GO:0008270|GO:0005622|GO:0005634	NP_775808	GTF2I repeat domain containing 2
ASHG19A3A053533	0.0311747	2.08661	up	130.696	80.2621	7.03965	5.97849	98.1498	84.7604	156.402	51.0208	137.537	105.005	6.68711	5.9577	7.09682	5.52979	7.33502	6.44798	coding	NM_001004060	NOMO2	RefSeq_coding	3986	chr16	-	18511182	18573434	NM_014287,NM_001004067,	TACTTTGAAACGGTCACCATCAAAATTGCACCGAACACACCTCAGCTGGCTGACATTGTT	408050	Hs.460141	GO:0030246|GO:0004180|GO:0016021|GO:0016020	NP_001004067	NODAL modulator 3
ASHG19A3A044076	0.0099309	4.23954	up	162.18	53.7068	7.30211	5.21819	217.825	67.7552	165.611	33.4473	103.103	59.9179	7.81673	5.63574	7.17891	4.49486	6.91067	5.52399	coding	NM_000310	PPT1	RefSeq_coding	2504	chr1	-	40538381	40563142		TGTGTCAGGCACTTGCTAAGGATCCTAAATTGCAGCAAGGCTACAATGCTATGGGATTCT	5538	Hs.3873	GO:0016787|GO:0008474|GO:0008474|GO:0008474|GO:0016290|GO:0016290|GO:0006309|GO:0008344|GO:0008306|GO:0007420|GO:0008219|GO:0044257|GO:0051186|GO:0051181|GO:0007625|GO:0016042|GO:0007042|GO:0031579|GO:0043066|GO:0030308|GO:0043524|GO:0007399|GO:0048666|GO:0007269|GO:0006907|GO:0048549|GO:0048260|GO:0030163|GO:0002084|GO:0002084|GO:0006464|GO:0015031|GO:0006898|GO:0032429|GO:0050803|GO:0050896|GO:…	NP_001136076	Palmitoyl-protein thioesterase 1
ASHG19A3A041132	0.034456	4.00808	up	25.7931	6.8824	4.61001	2.6071	31.279	8.42636	12.1847	5	33.9155	7.22083	5.09656	2.75141	3.37371	2.35532	5.35978	2.71458	coding	NM_001005610	EDA	RefSeq_coding	1089	chrX	+	68835910	69177327	NM_001005612,	TTTATCACTTCTGAATTATTTGTTAGTAAAAGTATCCTTTTAAGAACTACCTTCTTGGTA	1896	Hs.105407	GO:0005515|GO:0005102|GO:0005164|GO:0030154|GO:0007398|GO:0006955|GO:0007275|GO:0051092|GO:0007165|GO:0005856|GO:0005576|GO:0016021|GO:0005624|GO:0005886	NP_001390	Ectodysplasin A
ASHG19A3A004923	0.000479757	2.80642	up	71.9177	35.4233	6.16972	4.68099	71.7734	35.1362	94.0057	35.835	49.9742	35.2987	6.24793	4.67499	6.36826	4.67022	5.89297	4.69775	coding	NM_016818	ABCG1	RefSeq_coding	2982	chr21	+	43639266	43717352	NM_207629,NM_207628,NM_207627,NM_207174,	TCTTTGGCACCGGCCCTCTGAAGAGGACTCCTCGTCCATGGAAGGCTGCCACAGCTTCTC	9619	Hs.124649	GO:0043531|GO:0005524|GO:0016887|GO:0015485|GO:0017127|GO:0034437|GO:0000166|GO:0005543|GO:0005548|GO:0046983|GO:0046982|GO:0042803|GO:0034041|GO:0019534|GO:0042987|GO:0033344|GO:0042632|GO:0008203|GO:0009720|GO:0034436|GO:0034375|GO:0032367|GO:0006629|GO:0042157|GO:0034374|GO:0010887|GO:0010745|GO:0033700|GO:0055091|GO:0015914|GO:0045542|GO:0010872|GO:0033993|GO:0010033|GO:0043691|GO:0006810|GO:…	NP_997512	ATP-binding cassette, sub-family G (WHITE), member 1
ASHG19A3A011470	0.00368403	2.89251	up	19.8762	10.0679	4.39981	2.86749	21.0727	13.1535	23.1236	6.46727	15.4324	10.5828	4.55567	3.19929	4.3496	2.40394	4.29416	2.99923	coding	NM_003268	TLR5	RefSeq_coding	4277	chr1	-	223282747	223316624		ATGTCGGAGCCTCAGATGTTAATTTTCTAATTGAGAATGTTGGCGCTGTCCGAACCTGGA	7100	Hs.604542	GO:0005149|GO:0004888|GO:0002755|GO:0071260|GO:0042742|GO:0006954|GO:0045087|GO:0002282|GO:0052033|GO:0032757|GO:0034123|GO:0002237|GO:0007165|GO:0016021|GO:0005886|GO:0005886	NP_003259	Toll-like receptor 5
ASHG19A3A001495	0.0393997	2.12535	up	52.2335	37.6199	5.73211	4.64441	57.9555	35.3781	61.7039	28.4302	37.0411	49.0515	5.94006	4.68493	5.77561	4.04508	5.48066	5.20323	coding	NM_001077241	SLC25A45	RefSeq_coding	2231	chr11	-	65142662	65150142		TCGTAAACAACCCTGAAGAGAACAGCCAGGCCTGGCGCTCTGGGCTTGGTCCTGGGACAC	283130	Hs.661604	GO:0005488|GO:0055085|GO:0016021|GO:0016020|GO:0005743|GO:0005739	NP_872362	Solute carrier family 25, member 45
ASHG19A3A034821	0.0391446	3.83701	up	762.683	193.048	9.39858	7.45859	280.532	202.416	1313.34	155.386	694.181	221.344	8.18282	7.17343	10.2579	7.53182	9.75504	7.67053	coding	NM_000799	EPO	RefSeq_coding	1340	chr7	+	100318422	100321321		CTCTCATGGGGTCCAAGTTTTGTGTATTCTTCAACCTCATTGACAAGAACTGAAACCACC	2056	Hs.2303	GO:0005128|GO:0005179|GO:0005515|GO:0007568|GO:0006915|GO:0008015|GO:0007566|GO:0030218|GO:0043249|GO:0042541|GO:0043526|GO:0045740|GO:0046579|GO:0008284|GO:0043193|GO:0045666|GO:0042523|GO:0006357|GO:0048678|GO:0051602|GO:0043627|GO:0055093|GO:0001666|GO:0070555|GO:0032496|GO:0007584|GO:0009651|GO:0033574|GO:0033189|GO:0007165|GO:0005576|GO:0005615	NP_000790	Erythropoietin

## Sheet: Cancer vs Normal_down
# Fold-Change cut-off: 2.0 # P-value cut-off: 0.05 # Condition pairs: Cancer vs Normal # Column A: ProbeName, it represents probe name. # Column B: P-value, P-value calculated from t-test. # Column C: FCAbsolute, the absolute ratio (no log scale) of normalized intensities between two conditions. # Column D: Regulation, it depicts which group has greater or lower intensity values wrt other group. …
Cancer vs Normal 2.0 fold down regulated mRNAs
	P-value	Fold change and Regulation		Group--Raw Intensity		Group--Normalized Intensity		Raw Intensity						Normalized Intensity						Annotations
ProbeName	p-value	FCAbsolute	regulation	Cancer(raw)	Normal(raw)	Cancer(normalized)	Normal(normalized)	[1-1, Cancer](raw)	[1-3, Normal](raw)	[2-1, Cancer](raw)	[2-3, Normal](raw)	[3-1, Cancer](raw)	[3-3, Normal](raw)	[1-1, Cancer](normalized)	[1-3, Normal](normalized)	[2-1, Cancer](normalized)	[2-3, Normal](normalized)	[3-1, Cancer](normalized)	[3-3, Normal](normalized)	type	seqname	GeneSymbol	source	RNAlength	chrom	strand	txStart	txEnd	Xhyb	probeSeq	EntrezID	unigene	GO	ProteinAccession	product
ASHG19A3A012095	0.000675342	4.68176	down	399.998	2004.68	8.70756	10.9346	362.04	2508.7	424.266	1494.32	413.689	2011.02	8.55012	10.6338	8.58005	10.8988	8.9925	11.2712	coding	NM_152784	TMEM146	RefSeq_coding	2528	chr19	+	5720687	5778741		ATGTTCAAGTACTCAGATCACCCCCTCAACCGGAGTTTCGGGCTGTCTTTTGACTATAAT	257062	Hs.631842	GO:0016021|GO:0016020	NP_689997	Transmembrane protein 146
ASHG19A3A043942	0.000508253	3.22482	down	46.5085	169.586	5.58314	7.27236	40.42	176.937	58.1757	149.964	40.9298	181.858	5.44492	6.98411	5.69001	7.47311	5.6145	7.35985	coding	NM_001145260	NCOA4	RefSeq_coding	3748	chr10	+	51565107	51590733		AACCGTTGGGAATTTTCAGATCCCATGTGGATTCTAGTAGTTTATATACCTACCTCGAAG	8031	Hs.643658	GO:0050681|GO:0005515|GO:0003713|GO:0030521|GO:0008584|GO:0045893|GO:0005634	NP_005428	Nuclear receptor coactivator 4
ASHG19A3A037594	0.0141491	2.04677	down	3570.23	8610.51	11.8846	12.9179	4427.84	15540	3925.58	4731.45	2357.28	5560.07	12.2113	13.2278	11.8569	12.6419	11.5855	12.884	coding	NM_018339	RFK	RefSeq_coding	2707	chr9	-	79000432	79009444		TAGCCATTGCTTTTGAGAATCAGATAGTGTGTTGTTTAGGGGTTAATTGTGTCTATATCT	55312	Hs.37558	GO:0005524|GO:0046872|GO:0000166|GO:0008531|GO:0008531|GO:0016740|GO:0009231|GO:0006766|GO:0006767|GO:0005737|GO:0005829	NP_060809	Riboflavin kinase
ASHG19A3A045724	0.00567498	42.9353	down	104.736	3355.38	6.32364	11.7477	21.5103	3073.11	121.618	3751.73	171.08	3241.29	4.58295	10.92	6.72671	12.2919	7.66127	12.0313	coding	NM_000482	APOA4	RefSeq_coding	1460	chr11	-	116691417	116694011		ACATGTCCAGTGGGAGGTGAGACCACCTCTCAATATTCAATAAAGCTGCTGAGAATCTAG	337	Hs.1247	GO:0016209|GO:0017127|GO:0005507|GO:0043499|GO:0008289|GO:0005319|GO:0031210|GO:0060228|GO:0042803|GO:0033344|GO:0042632|GO:0008203|GO:0034378|GO:0034371|GO:0034375|GO:0042744|GO:0002227|GO:0007159|GO:0055088|GO:0006629|GO:0006869|GO:0006869|GO:0042157|GO:0044240|GO:0034445|GO:0046470|GO:0033700|GO:0010873|GO:0045723|GO:0051006|GO:0010898|GO:0065005|GO:0032374|GO:0030300|GO:0019430|GO:0006982|GO:…	NP_000473	Apolipoprotein A-IV
ASHG19A3A008852	0.00692076	3.16934	down	952.629	3082.42	9.93627	11.6005	1035.18	3462.66	1161.27	2393.18	661.438	3391.41	10.0552	11.0689	10.0709	11.6261	9.68278	12.1064	coding	NM_005567	LGALS3BP	RefSeq_coding	2277	chr17	-	76967335	76976061		GGGCCTTTGGTCAAATATTCTTCTGATTACTTCCAAGCCCCCTCTGACTACAGATACTAC	3959	Hs.514535	GO:0005515|GO:0005044|GO:0007155|GO:0006968|GO:0007165|GO:0031012|GO:0005576|GO:0005615|GO:0016020|GO:0005578	NP_005558	Lectin, galactoside-binding, soluble, 3 binding protein
ASHG19A3A010587	0.0493315	8.4792	down	90.5822	1560.82	6.31622	9.40015	163.617	4041.47	65.5119	265.233	42.6179	375.76	7.42129	11.3088	5.85748	8.34844	5.66988	8.54319	coding	NM_001392	DTNA	RefSeq_coding	1763	chr18	+	32073253	32409292	NM_001128175,	GAGATTGGCCTACGGTTTCTGTTTTGAGGGTGCTGTTCAATAAAGCTGTGTACACTAAAT	1837	Hs.643454	GO:0005509|GO:0005515|GO:0008270|GO:0007274|GO:0007165|GO:0006941|GO:0007268|GO:0030054|GO:0005737|GO:0005792|GO:0005886|GO:0045202	NP_116763	Dystrobrevin, alpha
ASHG19A3A036774	0.00286419	5.68414	down	231.165	1326.42	7.83842	10.3454	318.695	1428.89	195.113	1064.82	179.687	1485.55	8.36521	9.85771	7.42026	10.4057	7.72979	10.7727	coding	NM_017864	INTS8	RefSeq_coding	3393	chr8	+	95835533	95892720		AATTGTTCAAAGTAGTTTTCCAGTCAAACAGGCAAAACCCGGACCCCCTCAGTTAAGTGT	55656	Hs.727669	GO:0005515|GO:0016180|GO:0032039|GO:0005634	NP_060334	Integrator complex subunit 8
ASHG19A3A050155	0.00253416	2.3024	down	47.6336	136.286	5.62204	6.82517	52.3738	188.433	50.8415	85.4553	39.6854	134.969	5.80464	7.0733	5.4912	6.54937	5.57027	6.85284	coding	NM_015116	LRCH1	RefSeq_coding	5490	chr13	+	47127295	47319034	NM_001164211,	GGTGTTTTGCCTTTGCCTGTGGGGAAAAAGTAGGGATGATATTTTAAAATTTTAAGAAAC	23143	Hs.507971		NP_055931	Leucine-rich repeats and calponin homology (CH) domain containing 1
ASHG19A3A003178	0.00648486	2.62365	down	7.85459	29.2642	2.94623	4.33781	7.86421	22.842	10.6996	32.1896	5	32.7608	3.16471	4.04177	3.15911	4.39108	2.51486	4.58056	coding	NM_001163814	C10orf2	RefSeq_coding	1844	chr10	+	102747292	102754158	NM_001163812,	GCGGAGCTCAAGCTTTGGAAAATAGAGTGGGCAAGCCAGGAAGCAGACAATGTTCTGATC	56652	Hs.22678	GO:0043139|GO:0005524|GO:0016787|GO:0000166|GO:0002020|GO:0003697|GO:0006260|GO:0006268|GO:0008219|GO:0006264|GO:0006264|GO:0034214|GO:0051260|GO:0006390|GO:0042645|GO:0005739	NP_068602	Chromosome 10 open reading frame 2
ASHG19A3A040349	0.0444841	192.657	down	5.46204	13634.3	2.54436	10.1343	5	39806.5	6.38612	51.6518	5	1044.74	2.43978	14.6425	2.67844	5.5545	2.51486	10.2058	coding	NM_001145718	CT47B1	RefSeq_coding	1330	chrX	-	120006453	120009779		GTGATATCCAGTGACATCTAACTTTCATGGATGTATGTGACAGTGTTTGTTCAAGTTAAA	728096	Hs.729566		NP_001073615	Cancer/testis antigen family 47, member A1
ASHG19A3A051024	0.017853	2.55485	down	257.794	708.041	8.03361	9.38685	314.314	723.109	250.534	501.139	208.533	899.875	8.3457	8.90267	7.79313	9.29867	7.962	9.9592	coding	NM_015859	GTF2A1	RefSeq_coding	1736	chr14	-	81646393	81687294		TTATCTTGTTTTCTTGGGGTTGCCCCCTCTTGTTTGTGTTGTGTGTGGAAATGGCGAACT	2957	Hs.592334	GO:0003677|GO:0003702|GO:0017025|GO:0016251|GO:0016251|GO:0005515|GO:0046982|GO:0003713|GO:0008134|GO:0010467|GO:0032568|GO:0006368|GO:0006366|GO:0006367|GO:0006367|GO:0016032|GO:0005737|GO:0005730|GO:0005654|GO:0005654|GO:0005634|GO:0005672	NP_963889	General transcription factor IIA, 1, 19/37kDa
ASHG19A3A037950	0.0428766	3.12851	down	7.91698	38.7707	2.97229	4.61777	10.3684	29.4735	8.38252	27.2136	5	59.6251	3.55144	4.41916	2.85058	3.91844	2.51486	5.51569	coding	NM_001173425	DFNB31	RefSeq_coding	4076	chr9	-	117164360	117267736		TGAGAAGGAAGGACTGCGGGTCGGGGACCAGATTCTGCGCGTCAACGACAAATCCCTGGC	25861	Hs.93836	GO:0005515|GO:0060122|GO:0050896|GO:0001895|GO:0050953|GO:0007605|GO:0007601|GO:0042995|GO:0005737|GO:0030426|GO:0032420	NP_056219	Deafness, autosomal recessive 31
ASHG19A3A041361	0.00309589	3.06359	down	5.55799	29.9261	2.76965	4.38488	6.37773	22.2963	5	33.9728	5.29624	33.5092	2.92922	4.00781	2.43542	4.5312	2.94432	4.61563	coding	NM_024539	RNF128	RefSeq_coding	2688	chrX	+	105937067	106040244		ATGCTGTTGTGATTTACAATGCTCCAGAGACTGGCAATCAGACGATACAGATGGCAAATT	79589	Hs.496542	GO:0016874|GO:0046872|GO:0008270|GO:0005737|GO:0012505|GO:0016021|GO:0016020|GO:0048471	NP_919445	Ring finger protein 128
ASHG19A3A021574	0.0324354	2.33633	down	483.515	1294.75	8.87883	10.1031	719.232	2253.2	433.15	773.662	298.164	857.396	9.53699	10.479	8.6061	9.94631	8.49339	9.88392	coding	NM_003925	MBD4	RefSeq_coding	2470	chr3	-	129149792	129158852		GGGATTGGTAAATATGGCAACGACTCTTACCGAATTTTTTGTGTCAATGAGTGGAAGCAG	8930	Hs.35947	GO:0019104|GO:0003677|GO:0004520|GO:0016787|GO:0005515|GO:0003696|GO:0008630|GO:0006281|GO:0006284|GO:0006285|GO:0045008|GO:0009314|GO:0000785|GO:0005737|GO:0005730|GO:0005654|GO:0005634	NP_003916	Methyl-CpG binding domain protein 4
ASHG19A3A046709	0.00590729	2.27663	down	40.3179	117.811	5.39809	6.58499	38.2524	161.276	41.7794	71.2612	40.922	120.897	5.36911	6.85481	5.21126	6.22163	5.61391	6.67853	coding	NM_018172	FAM86C	RefSeq_coding	2127	chr11	+	71498556	71512276		TTTGGATGAGCTGTACGAGGTGCTGGTGGAGACCCTGATGGCCAAGGAGTCCACCCAGGG	55199	Hs.567527		NP_689776	Family with sequence similarity 86, member C
ASHG19A3A001507	0.000181132	7.47735	down	232.228	1842.96	7.90218	10.8047	211.825	2353.31	251.891	1309.39	232.967	1866.17	7.77659	10.5424	7.80219	10.7089	8.12776	11.1628	coding	NM_001077441	BCLAF1	RefSeq_coding	6758	chr6	-	136578000	136610989		CAAAGACTGGGAAGTTCTTAAAAAGTCCCCCTCTACACAAGAATCTGGATGCACGAGAAA	9774	Hs.486542	GO:0003677|GO:0005515|GO:0016564|GO:0016564|GO:0006917|GO:0043065|GO:0005737|GO:0005730|GO:0005634|GO:0005634	NP_055554	BCL2-associated transcription factor 1
ASHG19A3A031032	0.0171936	2.01523	down	11649.6	27788.6	13.6343	14.6452	8982.62	52146	15381.2	15048.2	10584.9	16171.7	13.295	15.0233	13.8151	14.3818	13.7926	14.5305	coding	NM_016255	FAM8A1	RefSeq_coding	4762	chr6	+	17600517	17611949		AGTAAGGCTTAACCTGTAAACAGTATCTGATGGCCCACCTATAAATAAAATTCAGCATTC	51439	Hs.95260	GO:0016021|GO:0016020	NP_057339	Family with sequence similarity 8, member A1
ASHG19A3A043336	0.0424722	2.4694	down	40.9812	136.093	5.37382	6.67798	56.0734	236.16	36.0767	76.8847	30.7935	95.2337	5.89491	7.38306	4.99865	6.36379	5.22791	6.2871	coding	NM_001127211	KIAA1598	RefSeq_coding	3950	chr10	-	118644307	118765088		AGTGTAACAAAAACAGCCTTGAACAAGAAAACTCTGGAGGCAGAATTCAACAGCCCGTCC	57698	Hs.501140	GO:0007411|GO:0007275|GO:0030424|GO:0042995	NP_060800	KIAA1598
ASHG19A3A008288	0.0255304	2.5922	down	110.015	298.897	6.71638	8.09056	58.1361	377.472	143.022	235.55	128.888	283.671	5.9443	8.02141	6.96995	8.16573	7.23491	8.08453	coding	NM_152349	KRT222	RefSeq_coding	1735	chr17	-	38811871	38821416		ACAGGCAATCTTAAATGGGAGTATCGTTAAGGAGAGCACTGAAGCTCATGGCACTATTCA	125113	Hs.6920	GO:0005198|GO:0005882	NP_689562	Keratin 222
ASHG19A3A009041	0.0388969	2.12662	down	29.8955	78.6642	4.98261	6.07117	29.3684	61.7881	31.1729	92.1994	29.1451	82.0051	5.01097	5.49256	4.78482	6.68075	5.15203	6.04019	coding	NM_198154	TMEM95	RefSeq_coding	1169	chr17	+	7258496	7260538		ACATGGCTGTCAACAATGCCAGGAAAATATCTACAGAAGGAAAGAATCCCCTACGCCACT	339168	Hs.259432	GO:0016021|GO:0016020	NP_937797	Transmembrane protein 95
ASHG19A3A009663	0.00940096	2.92335	down	47.371	173.275	5.61546	7.16308	47.3048	205.72	54.529	86.8478	40.2792	227.258	5.66094	7.1981	5.59499	6.57579	5.59046	7.71536	coding	NM_005175	ATP5G1	RefSeq_coding	663	chr17	+	46970147	46973230		CACCTTGAGCCGGGCGAGCGCTGTGGGCCAAGCAGGGGTTGCAGGGTAGTAGGAGTGCAG	516	Hs.80986	GO:0015078|GO:0008289|GO:0005215|GO:0015991|GO:0006811|GO:0042776|GO:0022904|GO:0006810|GO:0016021|GO:0016020|GO:0005743|GO:0005753|GO:0005739|GO:0045263	NP_005166	ATP synthase, H+ transporting, mitochondrial Fo complex, subunit C1 (subunit 9)
ASHG19A3A033257	0.0137972	2.38969	down	5	22.0138	2.46335	3.72018	5	20.1424	5	21.2548	5	24.6442	2.43978	3.85552	2.43542	3.14844	2.51486	4.15657	coding	NM_001004323	C7orf61	RefSeq_coding	1020	chr7	-	100054237	100061894		AGATGGTTGTGGTCATGAAGTTCTTCCGATGGGTTAGACGGGCTTGGCAAAGGATTATTT	402573	Hs.632306		NP_001004323	Chromosome 7 open reading frame 61
CUST_52_PI426249100	0.0116384	2.76037	down	5.64662	26.0276	2.71028	4.17514	5	20.4159	6.12013	36.836	5.81974	20.8309	2.43978	3.87688	2.65478	4.74099	3.03628	3.90756	coding	NM_002148_Exon1+	NM_002148	HOX cluster	815	chr2	+	176981491	176982306	NM_002148,	TGGATATTTTAGACTGAGTCAGACCTACGCCACCGGGAAAACCCAAGAGTACAATAATAG
ASHG19A3A028032	0.0240406	2.06535	down	12.3328	34.7956	3.64383	4.69021	10.6194	33.4245	19.4235	41.1457	6.95551	29.8167	3.58552	4.60727	4.08489	5.0231	3.26107	4.44026	coding	NM_020227	PRDM9	RefSeq_coding	3691	chr5	+	23507723	23528704	NM_052996,NM_001098173,	AGGGGAGAAACTGCTATGAGTATGTGGATGGAAAAGATAAATCCTGGGCCAACTGGATGA	56979	Hs.283096	GO:0018024|GO:0046872|GO:0008168|GO:0003676|GO:0016740|GO:0008270|GO:0016568|GO:0007126|GO:0006355|GO:0005694|GO:0005622|GO:0005654|GO:0005634	NP_064612	PR domain containing 9
ASHG19A3A022028	5.95931e-07	29.0512	down	646.084	18999.3	9.40542	14.266	694.698	28231.2	681.52	14875.2	562.034	13891.5	9.48593	14.148	9.29364	14.369	9.43671	14.2808	coding	NM_003579	RAD54L	RefSeq_coding	3164	chr1	+	46713366	46744145		CGGTCCTCTCAATAATGTAGCAGCCCCCTCTACAGATTAGACCCTGGTCCTACACTCTTA	8438	Hs.642042	GO:0005524|GO:0003677|GO:0004386|GO:0016817|GO:0000166|GO:0006310|GO:0006281|GO:0051276|GO:0000724|GO:0007126|GO:0042493|GO:0010212|GO:0005634	NP_003570	RAD54-like (S. cerevisiae)
ASHG19A3A000995	0.0154234	3.31674	down	53.1944	239.409	5.7586	7.48836	65.5019	442.495	54.586	135.015	39.4953	140.716	6.11506	8.23149	5.59681	7.30758	5.56393	6.92602	coding	NM_001013843	SLTM	RefSeq_coding	4110	chr15	-	59171244	59225852		GGTGAGGAAGAAGAAAATGAGAAAGAAGGGAGCCTAGCTGAGGCTGATCACACAGCTCAT	79811	Hs.512932	GO:0003723|GO:0000166|GO:0006915|GO:0005634	NP_079031	SAFB-like, transcription modulator
ASHG19A3A046909	0.0183351	3.23322	down	5	26.0333	2.46335	4.15632	5	21.0638	5	40.9083	5	16.1278	2.43978	3.9202	2.43542	5.00713	2.51486	3.54164	coding	NM_000829	GRIA4	RefSeq_coding	5508	chr11	+	105480799	105852819	NM_001083620,NM_000826,	CTGAAAAACAAATGGTGGTACGATAAAGGTGAATGTGGACCCAAGGACTCTGGAAGCAAG	2893	Hs.503743	GO:0004971|GO:0005234|GO:0005216|GO:0004872|GO:0007215|GO:0006811|GO:0051968|GO:0050804|GO:0060992|GO:0007268|GO:0006810|GO:0032281|GO:0030054|GO:0030425|GO:0030666|GO:0016021|GO:0043025|GO:0005886|GO:0005886|GO:0014069|GO:0045211|GO:0045202|GO:0043195	NP_001106283	Glutamate receptor, ionotrophic, AMPA 4
ASHG19A3A036221	0.0375639	2.32891	down	22.705	68.3953	4.50889	5.72855	31.0589	96.4626	24.7994	56.2907	12.2568	52.4324	5.08612	6.13274	4.45402	5.74723	3.98653	5.30568	coding	NM_001130057	EEF1D	RefSeq_coding	1190	chr8	-	144661897	144679310		GCATCAGCTGAGCACGGAGGGGATAGGCACGGACGCAACACTTTTGGAACTTAGACGCTA	1936	Hs.333388	GO:0005515|GO:0004871|GO:0003746|GO:0008135|GO:0044267|GO:0010467|GO:0043123|GO:0007165|GO:0006412|GO:0006414|GO:0005829|GO:0005829|GO:0005853	NP_115754	Eukaryotic translation elongation factor 1 delta (guanine nucleotide exchange protein)
ASHG19A3A010739	0.018853	2.1169	down	1837.86	4122.49	10.87	11.952	2638.85	6115.17	1699.72	3158.34	1175.02	3093.97	11.4279	11.8708	10.6325	12.0271	10.5497	11.9581	coding	NM_004232	SOCS6	RefSeq_coding	5846	chr18	+	67956136	67997434		GTACTGAGAACACCACAGAATGAATTATCCAAAGTCCATTGATTTTAATACGTGTTTTGG	9306	Hs.44439	GO:0007259|GO:0006952|GO:0035556|GO:0009968|GO:0040008|GO:0005737	NP_004223	Suppressor of cytokine signaling 6
ASHG19A3A023190	0.0269699	3.03517	down	64.3441	204.643	5.90657	7.50835	30.53	225.211	98.9836	135.457	63.5185	253.262	5.062	7.3126	6.43821	7.31405	6.21951	7.8984	coding	NM_007117	TRH	RefSeq_coding	2012	chr3	+	129693113	129696776		TAAGCCCCTATCCCTTGTCGATGACAGTCATCCTAATGATAATAAAACCTGCATCCAGAT	7200	Hs.182231	GO:0005184|GO:0008437|GO:0007628|GO:0007267|GO:0042755|GO:0009755|GO:0014050|GO:0014054|GO:0032024|GO:0009409|GO:0051412|GO:0045471|GO:0009749|GO:0001666|GO:0014070|GO:0007165|GO:0005737|GO:0005576|GO:0005576|GO:0005634|GO:0005886|GO:0005625|GO:0030141	NP_009048	Thyrotropin-releasing hormone
ASHG19A3A005314	0.0491324	2.03425	down	257.838	693.992	8.03675	9.06124	253.279	1307.66	316.261	292.098	203.975	482.221	8.03649	9.73614	8.14514	8.49986	7.92861	8.94774	coding	NM_022875	SMN2	RefSeq_coding	1580	chr5	+	69345349	69373421	NM_000344,	AGGGCCAAGACTGGGACCAGGAAAGCCAGGTCTAAAATTCAATGGCCCACCACCGCCACC	6607	Hs.202179	GO:0003723|GO:0005515|GO:0016070|GO:0008380|GO:0008219|GO:0006397|GO:0034660|GO:0000387|GO:0000245|GO:0015030|GO:0005737|GO:0005829|GO:0005829|GO:0005654|GO:0005634|GO:0005681	NP_075015	Survival of motor neuron 2, centromeric
ASHG19A3A042548	0.00989777	4.26076	down	829.117	3677.53	9.77093	11.862	946.519	3785.25	724.896	2642.9	815.937	4604.44	9.93285	11.2094	9.38215	11.7626	9.99778	12.6142	coding	NM_145698	ACBD5	RefSeq_coding	3993	chr10	-	27484143	27529808		CTCCGCGGCCACCGATGCCCGGACCCCCTCTGTCTTCTGCTAGACATGCTCTTCCTCTCG	91452	Hs.530597	GO:0000062|GO:0008289|GO:0006810|GO:0016021|GO:0016020	NP_663736	Acyl-CoA binding domain containing 5
ASHG19A3A003994	0.0496946	4.03816	down	1822.24	7769.58	10.9361	12.9498	1971.46	4752.64	1934.3	8091.98	1560.97	10464.1	10.9938	11.5266	10.832	13.452	10.9827	13.871	coding	NM_002165	ID1	RefSeq_coding	993	chr20	+	30193091	30194313		CGAGATCAGCGCCCTGACGGCCGAGGCGGCATGCGTTCCTGCGGACGATCGCATCTTGTG	3397	Hs.504609	GO:0005515|GO:0016564|GO:0001525|GO:0043534|GO:0048514|GO:0007275|GO:0043433|GO:0010621|GO:0007179|GO:0005634	NP_851998	Inhibitor of DNA binding 1, dominant negative helix-loop-helix protein
ASHG19A3A035963	0.0494735	2.9905	down	55.516	242.941	5.78816	7.36855	75.0696	486.909	56.1604	97.4476	35.3178	144.465	6.31097	8.36015	5.63806	6.77299	5.41544	6.9725	coding	NM_012415	RAD54B	RefSeq_coding	3057	chr8	-	95384188	95487310		GAAAACTACAGGTGTTGTCCAAGCTCTTAGCGGTTATCCACGAACTTCGACCTACTGAAA	25788	Hs.30561	GO:0005524|GO:0003677|GO:0003678|GO:0015616|GO:0003724|GO:0016787|GO:0000166|GO:0005515|GO:0006281|GO:0000724|GO:0000724|GO:0006312|GO:0007131|GO:0006974|GO:0042493|GO:0010212|GO:0005634	NP_036547	RAD54 homolog B (S. cerevisiae)
ASHG19A3A050291	0.0117036	2.23757	down	37.9356	107.353	5.30638	6.46831	35.7128	150.527	34.7747	77.1963	43.3192	94.3348	5.27878	6.76625	4.94657	6.37035	5.6938	6.26833	coding	NM_001730	KLF5	RefSeq_coding	3350	chr13	+	73633141	73651675		AACCTGTCAGATACAATAGAAGGAGTAACCCCGATTTGGAGAAACGACGCATCCACTACT	688	Hs.508234	GO:0003677|GO:0003702|GO:0046872|GO:0003700|GO:0008270|GO:0001525|GO:0030033|GO:0008284|GO:0006355|GO:0006366|GO:0005622|GO:0005634	NP_001721	Kruppel-like factor 5 (intestinal)
ASHG19A3A044982	0.00240737	2.06041	down	5	18.2634	2.46335	3.50629	5	15.5806	5	26.0723	5	13.1374	2.43978	3.46626	2.43542	3.78479	2.51486	3.2678	coding	NM_153676	USH1C	RefSeq_coding	3246	chr11	-	17515442	17565963		AGCGGGAAGACCTTGAAGAATCGGAAAAGATTCAATATTGGGTGGAGAGGCTCTGTCAAA	10083	Hs.502072	GO:0005515|GO:0000086|GO:0050957|GO:0045494|GO:0050896|GO:0050953|GO:0007605|GO:0045177|GO:0005737|GO:0032420	NP_710142	Usher syndrome 1C (autosomal recessive, severe)
ASHG19A3A009059	0.0232517	2.91137	down	59.2817	227.686	5.91105	7.45275	53.1096	401.16	76.519	162.649	48.2165	119.248	5.822	8.10186	6.07004	7.59996	5.84112	6.65643	coding	NM_015670	SENP3	RefSeq_coding	2499	chr17	+	7465318	7475285		TGAGAGAATACTTGTTGATTTCTGATGTGCAGGGGGTGGCTACAGAAAAGCCCCTTTCTT	26168	Hs.513926	GO:0008234|GO:0008233|GO:0004843|GO:0006508|GO:0071339|GO:0005730|GO:0005654|GO:0005634	NP_056485	SUMO1/sentrin/SMT3 specific peptidase 3
ASHG19A3A050805	0.0362167	2.30544	down	6.69321	24.8228	2.82327	4.02831	8.39775	14.853	6.68189	31.8005	5	27.8149	3.25219	3.38918	2.70277	4.35833	2.51486	4.33742	coding	NM_007086	WDHD1	RefSeq_coding	4734	chr14	-	55406941	55493807		GCCAATGAGATATGGGCATACAGAGGGACACACGGAGGTCTGTTTTGATGATTCTGGGAG	11169	Hs.385998	GO:0003677|GO:0005737|GO:0005730|GO:0005654|GO:0005634	NP_009017	WD repeat and HMG-box DNA binding protein 1
ASHG19A3A053015	0.0144244	3.7828	down	9.34966	48.8329	3.16671	5.08616	10.6013	72.9199	12.4476	37.5812	5	35.9976	3.58231	5.73773	3.40295	4.79244	2.51486	4.72832	coding	NM_024505	NOX5	RefSeq_coding	2582	chr15	+	69222863	69349073		ACTCAGCAGTTTAAGACCATTGCAGGAGAAGATGGGGAGATCAGCCTGCAAGAATTCAAA	79400	Hs.657932	GO:0050661|GO:0005509|GO:0009055|GO:0050660|GO:0020037|GO:0015252|GO:0005216|GO:0016491|GO:0016175|GO:0001525|GO:0008283|GO:0050663|GO:0000910|GO:0022900|GO:0001935|GO:0006917|GO:0006811|GO:0055114|GO:2000379|GO:0015992|GO:0043012|GO:0010155|GO:0042554|GO:0005783|GO:0016021|GO:0016020	NP_078781	NADPH oxidase, EF-hand calcium binding domain 5
ASHG19A3A033245	0.000137132	26.3018	down	116.934	3100.26	6.89209	11.6092	99.8438	3552.17	119.961	2479.42	130.998	3269.17	6.70973	11.1094	6.70579	11.672	7.26075	12.0462	coding	NM_005641	TAF6	RefSeq_coding	2737	chr7	-	99704701	99716979	NM_139123,	ATTGAAGGATTCGTAGGAGTTCGCCAGGGAAGTGGGACACGACCCCCTCTTGTAAACCCG	6878	Hs.489309	GO:0003677|GO:0016251|GO:0005515|GO:0003700|GO:0003700|GO:0016986|GO:0010467|GO:0045786|GO:0008285|GO:0051090|GO:0006368|GO:0006366|GO:0006367|GO:0006367|GO:0006367|GO:0006351|GO:0016032|GO:0071339|GO:0005737|GO:0005654|GO:0005654|GO:0005634|GO:0005669|GO:0033276	NP_647476	TAF6 RNA polymerase II, TATA box binding protein (TBP)-associated factor, 80kDa
ASHG19A3A045967	0.0403524	4.65374	down	6.19389	48.4631	2.60828	4.82667	5	90.0226	8.58166	39.4931	5	15.8735	2.43978	6.04049	2.8702	4.92256	2.51486	3.51696	coding	NM_001010978	LDLRAD1	RefSeq_coding	785	chr1	-	54474505	54483803		TCTACTCAGACCAAAAATGTGATGGCACTAACAACTGCGGGGACTGTTCAGATGAACTGA	388633	Hs.439583	GO:0004872|GO:0016021|GO:0016020	NP_001010978	Low density lipoprotein receptor class A domain containing 1
ASHG19A3A000544	0.0383736	3.9358	down	594.132	2469.89	9.27737	11.254	655.196	1526.77	658.325	2805.55	468.876	3077.34	9.40264	9.96163	9.24496	11.8523	9.18452	11.9482	coding	NM_000167	GK	RefSeq_coding	3620	chrX	+	30671475	30748724		GGGTTACAACTCAATCTCCAGAAAGTGGTATTCCATAAAACCTACCAACTCATGGATTCC	2710	Hs.1466	GO:0005524|GO:0004370|GO:0004370|GO:0000166|GO:0016740|GO:0005975|GO:0044255|GO:0006071|GO:0006072|GO:0019432|GO:0005737|GO:0005829|GO:0016020|GO:0005741|GO:0005739	NP_976325	Glycerol kinase
ASHG19A3A044040	0.0244084	2.76679	down	18.5609	67.3117	4.25056	5.71877	22.676	93.4825	22.6033	63.8691	10.4033	44.5836	4.65608	6.09158	4.3175	6.00254	3.7781	5.0622	coding	NM_152709	STOX1	RefSeq_coding	3396	chr10	+	70587293	70652815	NM_001130162,NM_001130161,	AGTCACTTGGAAGGGACAGAAAATCACAGCATGGCAGGAGATAGTGGAATAGATTCTCCA	219736	Hs.37636	GO:0003677|GO:0005737|GO:0005730|GO:0005634	NP_689922	Storkhead box 1
ASHG19A3A053757	0.00475565	3.13557	down	5	25.906	2.46335	4.11208	5	29.788	5	31.8845	5	16.0456	2.43978	4.43588	2.43542	4.36557	2.51486	3.5348	coding	NM_001146188	TOX3	RefSeq_coding	3123	chr16	-	52471917	52581714		TAGAGAGGATTTAGATACTCATAGAAGATGTAGTGGAGGATGAAGTGCCAACCTCGCTCG	27324	Hs.460789	GO:0003677|GO:0003682|GO:0034056|GO:0051219|GO:0005515|GO:0042803|GO:0016563|GO:0045768|GO:0005634	NP_001139660	TOX high mobility group box family member 3
ASHG19A3A002204	0.0485443	2.27835	down	571.902	1349.24	9.20041	10.3884	406.7	1267.82	732.006	1273.39	576.999	1506.51	8.7229	9.69399	9.40056	10.6738	9.47776	10.7974	coding	NM_014659	PPIP5K1	RefSeq_coding	5625	chr15	-	43825659	43882430	NM_001130859,ENST00000510070,	AGGATGAGTCTGTCAACAAGCTGCATCCCCTGTACTCCCGAGGCGTGCTCTCCCCAGGTC	9677	Hs.156814	GO:0005524|GO:0003993|GO:0033857|GO:0000827|GO:0000832|GO:0016301|GO:0000166|GO:0016740|GO:0006020|GO:0005737|GO:0005829	NP_055474	Diphosphoinositol pentakisphosphate kinase 1
ASHG19A3A047312	0.0132751	2.2507	down	81.8599	223.805	6.3447	7.51507	63.6921	363.584	112.131	131.23	69.7565	176.602	6.07747	7.97234	6.61164	7.26318	6.34498	7.30969	coding	NM_002260	KLRC2	RefSeq_coding	1223	chr12	-	10583205	10588592	NM_213658,NM_213657,NM_007328,NM_002259,	CCTAGCATTTGTGTCGGGCTCATTTTGCTCAACATGGTATTTGTGGTTTTCAGCCTTTCT	3822	Hs.591157	GO:0005488|GO:0005529|GO:0004888|GO:0006968|GO:0007165|GO:0005887|GO:0016020	NP_002251	Killer cell lectin-like receptor subfamily C, member 2
ASHG19A3A029414	0.0419011	3.26899	down	142.692	559.528	7.0448	8.75364	64.6714	1049.09	208.539	266.984	154.867	362.507	6.09754	9.41579	7.52237	8.36163	7.51448	8.48349	coding	NM_017770	ELOVL2	RefSeq_coding	4079	chr6	-	10980994	11044624		TTCTCTCAGGGGTATCCTCACCTTGTATAATCTTGGAATCACACTTCTCTCCGCGTACAT	54898	Hs.656436	GO:0009922|GO:0009922|GO:0005515|GO:0016740|GO:0016747|GO:0044255|GO:0034626|GO:0035338|GO:0019432|GO:0042761|GO:0005783|GO:0005789|GO:0016021|GO:0016020|GO:0005792	NP_060240	Elongation of very long chain fatty acids (FEN1/Elo2, SUR4/Elo3, yeast)-like 2
ASHG19A3A021964	0.0153445	2.95132	down	17.1429	67.0059	4.1572	5.71856	18.5498	73.0666	12.9867	48.9404	19.8921	79.0106	4.37013	5.74033	3.47198	5.43511	4.6295	5.98025	coding	NM_024665	TBL1XR1	RefSeq_coding	6550	chr3	-	176738542	176915048		ATACGAGAAGGAGGGCAAGATGTTCCAAGCAACAAGGATGTCACATCTCTAGATTGGAAT	79718	Hs.581171	GO:0003677|GO:0008013|GO:0042393|GO:0010843|GO:0010843|GO:0047485|GO:0005515|GO:0016563|GO:0003714|GO:0003714|GO:0060070|GO:0044255|GO:0016568|GO:0010553|GO:0045892|GO:0045944|GO:0043161|GO:0000118|GO:0005730|GO:0005654|GO:0005634|GO:0005876|GO:0017053	NP_078941	Transducin (beta)-like 1 X-linked receptor 1
ASHG19A3A005938	0.045048	2.55682	down	14.8808	49.8933	3.8892	5.24355	16.0935	64.2864	21.6676	53.1495	6.88112	32.2439	4.16591	5.55461	4.2532	5.61851	3.24848	4.55752	coding	NM_139244	STXBP5	RefSeq_coding	6325	chr6	+	147525507	147708707		GGATCGCTGCAAATCTCCAACCTCTGCAAAGATGTCAAGGAAGTTAAGCTTACCTACTGA	134957	Hs.93534	GO:0017075|GO:0006887|GO:0015031|GO:0030054|GO:0005737|GO:0031410|GO:0030659|GO:0016021|GO:0005892|GO:0005886|GO:0045202|GO:0008021	NP_640337	Syntaxin binding protein 5 (tomosyn)
ASHG19A3A009733	0.0416644	3.02992	down	25.5327	113.782	4.7134	6.31268	17.6195	211.623	34.8685	69.9133	24.1101	59.8092	4.29617	7.2334	4.95026	6.18428	4.89377	5.52037	coding	NM_198175	NME1	RefSeq_coding	1031	chr17	+	49230919	49239450		AAGAGGTTAACTAAAGGACAGGAAGATGGGGCCAAGAGATGGTGCTACTGTCTACTTTAG	4830	Hs.463456	GO:0005524|GO:0005525|GO:0004536|GO:0043015|GO:0042802|GO:0016301|GO:0000287|GO:0004550|GO:0000166|GO:0005515|GO:0016740|GO:0006241|GO:0006183|GO:0006228|GO:0030154|GO:0006897|GO:0007595|GO:0008285|GO:0002762|GO:0007399|GO:0015949|GO:0055086|GO:0006165|GO:0009117|GO:0043388|GO:0050679|GO:0042981|GO:0051591|GO:0042493|GO:0005813|GO:0005737|GO:0005737|GO:0005829|GO:0005882|GO:0005792|GO:0005739|GO:…	NP_937818	Non-metastatic cells 1, protein (NM23A) expressed in
ASHG19A3A003153	0.0105415	3.17059	down	1924.3	6303.47	10.9612	12.6259	1208.58	8805.01	2558.95	4603.48	2005.35	5501.91	10.2801	12.4113	11.2455	12.5965	11.358	12.87	coding	NM_001163260	FAM63A	RefSeq_coding	2063	chr1	-	150969301	150979273		TTGGAACAGCACCCCCTTCTTTAAGTCCCCCAGGACCCGACAGCCTGAGCCAGATTTCTA	55793	Hs.3346	GO:0005515|GO:0008150|GO:0005575	NP_060849	Family with sequence similarity 63, member A
ASHG19A3A006963	0.00986135	2.06666	down	120.708	273.059	6.94565	7.99294	108.209	285.725	125.342	224.362	128.572	309.09	6.83293	7.65164	6.77264	8.09663	7.23136	8.23056	coding	NM_203355	CTAGE5	RefSeq_coding	3551	chr14	+	39736327	39820395		GTTCCAAATACAGCATTTGGCAGAGGCTCACGAGGCCCAGGGAATCCTCTGGACCATCAG	4253	Hs.540038	GO:0008047|GO:0005515	NP_976231	CTAGE family, member 5
ASHG19A3A010023	0.00313728	2.71154	down	17.3744	61.3457	4.2155	5.65461	17.1883	65.6208	19.9228	65.92	15.0121	52.4964	4.26124	5.5885	4.12635	6.06777	4.25892	5.30757	coding	NM_178543	ENPP7	RefSeq_coding	1877	chr17	+	77704881	77716020		AATTAACGTCCAGTTCAACAATGGGGAGCACGGCTTTGACAACAAGGACATGGACATGAA	339221	Hs.114084	GO:0016787|GO:0004767|GO:0008156|GO:0008285|GO:0006684|GO:0005794|GO:0016021|GO:0016020|GO:0005902	NP_848638	Ectonucleotide pyrophosphatase/phosphodiesterase 7
ASHG19A3A022007	0.0187237	2.50805	down	205.019	570.75	7.66803	8.9946	277.476	829.014	150.444	353.908	187.136	529.329	8.16839	9.09835	7.04074	8.79077	7.79497	9.09468	coding	NM_020640	DCUN1D1	RefSeq_coding	3192	chr3	-	182660558	182698326		AGAGAAGACTGATTTAATGTGGTGTGATTATTCTGAAGATAAATGTCTGGCTACAGGGAA	54165	Hs.104613	GO:0005515|GO:0008150|GO:0000151	NP_065691	DCN1, defective in cullin neddylation 1, domain containing 1 (S. cerevisiae)
ASHG19A3A006505	0.0167876	2.42024	down	79.8824	221.365	6.34353	7.61868	65.5602	227.673	85.6105	139.584	88.4763	296.837	6.11684	7.32875	6.2292	7.36506	6.68456	8.16224	coding	NM_178549	ZNF678	RefSeq_coding	8565	chr1	+	227751219	227850163		CCTAATCCTCCCAAAGTTCTTAGATTACAGGGACTACTGGCATTCAGTGATGTGGTCATA	339500	Hs.30323	GO:0003677|GO:0046872|GO:0008270|GO:0005622|GO:0005634	NP_848644	Zinc finger protein 678
ASHG19A3A048905	0.0295902	2.22544	down	6.60176	22.919	2.78065	3.93474	7.22716	19.6603	7.57813	33.8685	5	15.2282	3.0506	3.8161	2.77649	4.52498	2.51486	3.46314	coding	NM_181783	TMTC3	RefSeq_coding	7203	chr12	+	88536072	88593663		TTATATCAATCTGGCTAACCTGATCCGAGCAAATGAGTCCCGACTGGAAGAAGCAGATCA	160418	Hs.331268	GO:0005488|GO:0016021|GO:0016020	NP_861448	Transmembrane and tetratricopeptide repeat containing 3
ASHG19A3A017258	0.0259495	5.5602	down	12.9534	84.4074	3.51201	5.98714	20.763	136.139	13.0971	67.9866	5	49.0967	4.53351	6.6267	3.48765	6.1302	2.51486	5.20453	coding	NM_001135844	SIRPB1	RefSeq_coding	2241	chr20	-	1577986	1600689		CTCCTGAATACAAATTAACACTCATCCTGGTTTTAAGGAGAAAAATGATTATCCTTCCTC	10326	Hs.664861	GO:0005515|GO:0034329|GO:0007166|GO:0007165|GO:0016021|GO:0005887|GO:0016020|GO:0005886	NP_006056	Signal-regulatory protein beta 1
ASHG19A3A041627	0.00208872	2.06738	down	5.57973	20.7298	2.66348	3.71129	6.06079	16.0572	5.67839	25.6141	5	20.5182	2.85818	3.51758	2.61742	3.72872	2.51486	3.88756	coding	NM_032461	SPANXB1	RefSeq_coding	472	chrX	+	140084755	140085870		TAGACATCGAAGAACCAATATATACAATGGGCCAACAATCCAGTGTCCGCAGGCTGAAGA	728695	Hs.711489		NP_115850	SPANX family, member B1
ASHG19A3A004293	0.00775376	2.15535	down	7.30263	23.3584	2.85908	3.967	7.36635	19.2231	9.54155	30.5253	5	20.3268	3.07104	3.78191	2.99135	4.2441	2.51486	3.87501	coding	NM_004485	GNG4	RefSeq_coding	4885	chr1	-	235710986	235814054		GACGCGGCCGCGCGAATTCGCACAGGGGCAGTAGAATGAAAGAGGGCATGTCTAATAACA	2786	Hs.159711	GO:0004871|GO:0071377|GO:0006112|GO:0030308|GO:0008277|GO:0007268|GO:0005834|GO:0005886|GO:0005886	NP_004476	Guanine nucleotide binding protein (G protein), gamma 4
ASHG19A3A049345	0.027951	2.12307	down	209.863	565.187	7.73866	8.82481	247.902	1016.1	196.246	305.044	185.44	374.421	8.00813	9.37356	7.42942	8.56509	7.77843	8.53578	coding	NM_182488	USP12	RefSeq_coding	2387	chr13	-	27642437	27746029		GAGGAGATAAATATCCTTTTTCAGGAGGAACTGATATCTCTGGCTAAATATTTGTCCTTT	219333	Hs.42400	GO:0004197|GO:0008233|GO:0005515|GO:0004221|GO:0004221|GO:0004843|GO:0016579|GO:0006464|GO:0006511|GO:0005575	NP_872294	Ubiquitin specific peptidase 12
ASHG19A3A006360	0.00653698	3.93963	down	57.0838	248.689	5.86624	7.8443	71.0396	213.791	50.5878	208.804	49.624	323.472	6.23239	7.24613	5.48271	7.98277	5.88362	8.304	coding	NM_173177	C1D	RefSeq_coding	1194	chr2	-	68269332	68290159		CCGGGAGACTGGAGTCGAAGGCCGTGAGTCAGCCATAATGGCAGGTGAAGAAATTAATGA	10438	Hs.602900	GO:0003677|GO:0003723|GO:0016922|GO:0003714|GO:0006915|GO:0006364|GO:0005737|GO:0000178|GO:0005730|GO:0005634|GO:0017053	NP_775269	C1D nuclear receptor corepressor
ASHG19A3A045300	0.00326145	3.22298	down	98.7151	336.415	6.62229	8.31068	71.7646	358.726	126.873	315.077	97.5078	335.441	6.24764	7.95495	6.78901	8.61293	6.83023	8.36417	coding	NM_017878	HRASLS2	RefSeq_coding	785	chr11	-	63320241	63330855		AGGGTCAATAACAAGCACGATGACAGATACACACCACTGCCTTCCAACAAAATCGTCAAG	54979	Hs.272805		NP_060348	HRAS-like suppressor 2
ASHG19A3A037043	2.72077e-05	2.22522	down	453.411	1150.48	8.88196	10.0359	463.864	1742.4	516.726	788.933	379.644	920.126	8.90161	10.1391	8.88308	9.97127	8.86121	9.99734	coding	NM_018491	CBWD1	RefSeq_coding	1740	chr9	-	121038	179075	NM_172003,NM_001145356,NM_001145355,NM_001085457,NM_001024916,	TGCAAAAGAAGGGGAAATTTGATTACATACTGTTAGAGACCACTGGATTAGCAGACCCTG	55871	Hs.531330	GO:0005524|GO:0000166|GO:0005515	NP_060961	COBW domain containing 1
ASHG19A3A035235	0.000615443	2.89469	down	613.674	1944.9	9.32708	10.8605	620.359	2628.76	701.307	1782.31	519.355	1423.64	9.32564	10.7013	9.33544	11.1743	9.32015	10.7058	coding	NM_001008747	LOC441294	RefSeq_coding	2355	chr7	+	143268889	143271243	NM_178561,ENST00000397819,	ACATGCTCCATTTGCAATGAGAAACATCTACCCACCGAGGGGTTTACCTCCTTACTTTCA	441294	Hs.450233		NP_001008747	CTAGE family, member 15, pseudogene
ASHG19A3A043218	0.0346051	2.76215	down	295.919	854.664	8.18383	9.64962	165.261	986.2	393.883	542.337	328.613	1035.45	7.43452	9.33656	8.47234	9.42051	8.64461	10.1918	coding	NM_176794	MRPL43	RefSeq_coding	894	chr10	-	102741133	102747272		ATTGTTGCTCTGCCTCAGAAGCACATAGCTATTGCCATTCATCCTCCGCAGCCGGCTGGG	84545	Hs.421848	GO:0005515|GO:0003735|GO:0006412|GO:0005761|GO:0005739|GO:0005840	NP_789764	Mitochondrial ribosomal protein L43
ASHG19A3A013501	0.0449899	3.09548	down	440.208	1986.75	8.78716	10.4173	611.766	4312.08	367.089	818.476	341.771	829.689	9.30323	11.3978	8.3537	10.0237	8.70457	9.83051	coding	NM_005760	CEBPZ	RefSeq_coding	3341	chr2	-	37428777	37458740		TTGATGAAGATGGAGGAACATTCATGGATGTGTTAGATGATGAAAGTGAGAGCGTTCCAG	10153	Hs.135406	GO:0003677|GO:0005488|GO:0006366|GO:0005634	NP_005751	CCAAT/enhancer binding protein (C/EBP), zeta
ASHG19A3A006775	0.0133525	2.19177	down	4844	10980.4	12.3796	13.5117	5265.25	13216	4957.42	9714.71	4309.32	10010.5	12.4861	13.0106	12.1973	13.727	12.4554	13.7974	coding	NM_198316	TENC1	RefSeq_coding	4690	chr12	+	53440809	53458160		GTCTGCGCACCCTCTCTCCCCTCGGCTCTTTCCTAGGAAAGCTGAGCCTCATAGCTTCCG	23371	Hs.6147	GO:0016787|GO:0046872|GO:0004721|GO:0005515|GO:0035556|GO:0008285|GO:0030054|GO:0005925|GO:0005886	NP_938072	Tensin like C1 domain containing phosphatase (tensin 2)
ASHG19A3A005057	0.02068	3.25511	down	86.7111	310.355	6.34924	8.05195	43.3509	474.993	124.773	240.814	92.0091	215.257	5.53947	8.32922	6.76476	8.20111	6.7435	7.62552	coding	NM_018850	ABCB4	RefSeq_coding	3826	chr7	-	87031360	87105019		TATGTTGAAAAATTGTATGGACCTTACAGGGTGTTTTCTGCAATTGTATTTGGTGCAGTG	5244	Hs.654403	GO:0005524|GO:0016887|GO:0042626|GO:0016787|GO:0000166|GO:0008559|GO:0044255|GO:0006629|GO:0042493|GO:0055085|GO:0006810|GO:0000139|GO:0016324|GO:0016021|GO:0005887|GO:0046581|GO:0005624|GO:0005886	NP_061338	ATP-binding cassette, sub-family B (MDR/TAP), member 4
ASHG19A3A011510	0.011397	3.06125	down	5.00058	25.375	2.51126	4.12538	5.00173	19.4199	5	38.3883	5	18.3169	2.58351	3.79925	2.43542	4.84747	2.51486	3.72943	coding	NM_021016	PSG3	RefSeq_coding	1922	chr19	-	43225794	43244668	NR_026824,NM_006905,NM_002783,NM_002782,NM_001031850,ENST00000501199,	AATGAAACAGGACCCTATCAATGTGAAATACAGGACCGATATGGTGGCATCCGCAGTTAC	5671	Hs.654413	GO:0006952|GO:0007565|GO:0005576	NP_066296	Pregnancy specific beta-1-glycoprotein 3
ASHG19A3A011703	0.00678223	2.3463	down	5	20.7914	2.46335	3.69374	5	13.4388	5	26.2822	5	22.6532	2.43978	3.23578	2.43542	3.81097	2.51486	4.03446	coding	NM_032375	AKT1S1	RefSeq_coding	2389	chr19	-	50372298	50380578		TGGTCATGATTGAGCATATGAGGACGGCCATTATTGTTGGGGGCAAATGGAAATGCTCTA	84335	Hs.515542	GO:0005515|GO:0032007|GO:0045792|GO:0006469|GO:0048011|GO:0043526|GO:0048015|GO:0045884|GO:0031931|GO:0005737|GO:0005829|GO:0044445	NP_115751	AKT1 substrate 1 (proline-rich)
ASHG19A3A045438	0.00963337	2.04824	down	8916.39	18997.6	13.2742	14.3086	8987.89	24871.3	9311.05	17133.5	8450.24	14988.2	13.2977	13.9379	13.0744	14.5906	13.4505	14.3973	coding	NM_001876	CPT1A	RefSeq_coding	5260	chr11	-	68522352	68609399		GGTGCATGTAAATACAGTATGCTCTTTGGATGTAAATCTTAGAAATGCAGTGTGAATGTA	1374	Hs.503043	GO:0008415|GO:0004095|GO:0042802|GO:0016740|GO:0006853|GO:0044255|GO:0042755|GO:0006635|GO:0006006|GO:0001676|GO:0032000|GO:0051260|GO:0046320|GO:0050796|GO:0042493|GO:0014070|GO:0006810|GO:0006641|GO:0016021|GO:0016020|GO:0005792|GO:0005743|GO:0005741|GO:0005739	NP_001867	Carnitine palmitoyltransferase 1A (liver)
ASHG19A3A020963	0.0143347	2.88936	down	914.199	2758.49	9.86147	11.3922	596.854	3591.28	1265.04	1843.45	880.698	2840.76	9.26407	11.1282	10.2026	11.2281	10.1178	11.8204	coding	NM_022842	CDCP1	RefSeq_coding	6017	chr3	-	45123769	45187914		AAATCTCCTTCCTTTGTGATGATCTGACACGTCTGTGGATGAATGTGGAAAAAACCATAA	64866	Hs.476093	GO:0005576|GO:0016021|GO:0005886	NP_835488	CUB domain containing protein 1
ASHG19A3A000880	0.00896454	2.22443	down	39.3386	101.233	5.32235	6.47579	31.9706	99.4774	55.4329	100.415	30.6124	103.807	5.1275	6.17238	5.61959	6.82594	5.21996	6.42905	coding	NM_001008656	TCOF1	RefSeq_coding	4999	chr5	+	149737201	149779870		AGAAACAGGAGGGACCAGCCACTCAGGTTGACAGTGCTGTGGGAACACTCCCTGCAACAA
ASHG19A3A012274	0.0199053	2.02124	down	5	19.0516	2.46335	3.47859	5	12.6301	5	22.2759	5	22.249	2.43978	3.13519	2.43542	3.29089	2.51486	4.00969	coding	NM_017682	BEST2	RefSeq_coding	1924	chr19	+	12863406	12869269		TTATGACCCGCGAGGAGCGCAAGAAGTTTGAAAACCTGAACTCATCCTACAACAAGTACT	54831	Hs.435611	GO:0005254|GO:0005216|GO:0003674|GO:0008150|GO:0006821|GO:0006811|GO:0051899|GO:0007608|GO:0034707|GO:0005929|GO:0016021|GO:0005886	NP_060152	Bestrophin 2
ASHG19A3A031821	0.00747856	2.60155	down	207.298	617.789	7.70392	9.0833	265.12	960.107	174.427	436.869	182.347	456.39	8.10468	9.29456	7.25642	9.0922	7.75068	8.86314	coding	NM_080429	AQP10	RefSeq_coding	1794	chr1	+	154293591	154297800		TTGCAGAGAAGGCAGTGTTCCTCTATTCCCTTCTTCCGAATTAAAAATACCCCCTCAGAG	89872	Hs.259048	GO:0005215|GO:0009636|GO:0055085|GO:0006833|GO:0016021|GO:0005886	NP_536354	Aquaporin 10
ASHG19A3A000943	0.0401402	4.84	down	18.7361	126.748	4.11163	6.38664	33.6376	241.069	13.461	53.5637	9.10966	85.6117	5.19741	7.41276	3.53036	5.63765	3.60713	6.10952	coding	NM_001012270	BIRC5	RefSeq_coding	2537	chr17	+	76210276	76221715		GCTGGGAGCCAGATGACGACCCCATGCAAAGGAAACCAACAATAAGAAGAAAGAATTTGA	332	Hs.728893	GO:0008536|GO:0043027|GO:0051087|GO:0050897|GO:0048037|GO:0004869|GO:0019899|GO:0042802|GO:0046872|GO:0008017|GO:0030414|GO:0005515|GO:0046982|GO:0042803|GO:0042803|GO:0015631|GO:0008270|GO:0008270|GO:0000086|GO:0000087|GO:0006916|GO:0006915|GO:0051301|GO:0051301|GO:0007059|GO:0000910|GO:0051303|GO:0007067|GO:0000278|GO:0000236|GO:0043154|GO:0043154|GO:0031536|GO:0045931|GO:0031503|GO:0031577|GO:…	NP_001159	Baculoviral IAP repeat-containing 5
ASHG19A3A029680	0.0097868	2.41093	down	6.31646	23.2311	2.67564	3.94523	5.11166	23.3541	8.83773	31.1042	5	15.2352	2.61514	4.07551	2.89692	4.29642	2.51486	3.46375	coding	NM_014070	C6orf15	RefSeq_coding	1145	chr6	-	31078999	31080332		TATCCAGGAGGCAGCTGGGGGAATATTCATCTATACCCAGGTATCAATAACCCATTTCCT	29113	Hs.272214	GO:0070052|GO:0001968|GO:0008201|GO:0005540|GO:0043236|GO:0003674|GO:0008150|GO:0030198|GO:0005575|GO:0005576|GO:0005614	NP_054789	Chromosome 6 open reading frame 15
ASHG19A3A045176	0.00462413	2.31707	down	12.829	41.9261	3.7521	4.9644	16.0767	44.7243	14.2022	39.5396	8.20812	41.5145	4.16481	5.01836	3.61432	4.92539	3.47716	4.94944	coding	NM_001002925	OR5AP2	RefSeq_coding	951	chr11	-	56408964	56409915		CCTGTGCTAAATCCCCTCATCTATAGTTTAAAAAATAAGGATGTAAAAAAGGCCCTAAAG	338675	Hs.449692	GO:0004984|GO:0004872|GO:0050896|GO:0007608|GO:0016021|GO:0005886	NP_001002925	Olfactory receptor, family 5, subfamily AP, member 2
ASHG19A3A003148	0.0253128	3.47602	down	11.5826	54.9674	3.56175	5.35919	13.3582	77.1441	15.7038	56.9361	5.68567	30.8219	3.90496	5.8169	3.76734	5.77205	3.01295	4.48861	coding	NM_001163122	RDM1	RefSeq_coding	966	chr17	-	34245086	34257303	NM_001163121,	GGAGGAGCCTATGGATAAGGTGGAGGAAGAAAGTGGTAAAATAGCTGTGGAGTACAGACC	201299	Hs.194411	GO:0003677|GO:0003723|GO:0000166|GO:0006310|GO:0006281|GO:0015030|GO:0016605|GO:0005737|GO:0005730|GO:0005634	NP_663629	RAD52 motif 1
ASHG19A3A020562	0.0190612	2.07379	down	16.6392	45.354	4.06181	5.11408	13.2848	51.2401	26.5634	45.1722	10.0696	39.6496	3.89822	5.21418	4.55168	5.25275	3.73553	4.87531	coding	NM_001104595	FAM118A	RefSeq_coding	3255	chr22	+	45705080	45737834		AGAGTGACAAGTACTCTGAAAAAGAAAGAAGGTAGGGCTGGTGACTGGCCAATTTAAGCG	55007	Hs.265018	GO:0016021|GO:0016020	NP_060381	Family with sequence similarity 118, member A
ASHG19A3A003849	0.0427902	2.5963	down	959.523	2683.73	9.99036	11.3668	1005.63	2552.97	979.608	1825.83	893.327	3672.38	10.0121	10.6586	9.82095	11.2108	10.138	12.231	coding	NM_001178130	EGF	RefSeq_coding	5477	chr4	+	110834039	110934117		CAAGGAGATGGGATTCACTGTCTTGACTCTACTCCACCCCCTCACCTCAGGGAAGATGAC	1950	Hs.419815	GO:0005509|GO:0005154|GO:0008083|GO:0005515|GO:0030297|GO:0006260|GO:0000186|GO:0001525|GO:0007596|GO:0048754|GO:0007173|GO:0060749|GO:0042059|GO:0051048|GO:0030168|GO:0002576|GO:0043406|GO:0035413|GO:0008284|GO:0021940|GO:0045741|GO:0045741|GO:0045840|GO:0042327|GO:0090279|GO:0050730|GO:2000008|GO:0050708|GO:0007165|GO:0005576|GO:0005576|GO:0005576|GO:0005615|GO:0016021|GO:0005886|GO:0031093|GO:…	NP_001954	Epidermal growth factor
ASHG19A3A041405	0.0169372	2.01713	down	3314.9	6912.08	11.7967	12.809	3937.8	8485.94	3536.81	5908.66	2470.09	6341.64	12.0274	12.356	11.7064	12.9774	11.6563	13.0937	coding	NM_021205	RHOU	RefSeq_coding	4369	chr1	+	228870868	228882409		CCAAGTTGTGCTTTTCTGTTTTCAAGTGTAAATGATGTTGAGCAGAATGTTGTACTTGAA	58480	Hs.647774	GO:0005525|GO:0003924|GO:0046872|GO:0000166|GO:0005515|GO:0000082|GO:0016601|GO:0030036|GO:0008360|GO:0051056|GO:0007264|GO:0005794|GO:0000139|GO:0030054|GO:0042995|GO:0005829|GO:0005925|GO:0005622|GO:0005886|GO:0002102	NP_067028	Ras homolog gene family, member U
ASHG19A3A024965	0.0475165	2.72947	down	5.00073	24.6904	2.5047	3.95332	5	32.1932	5.0022	31.9554	5	9.92257	2.43978	4.55279	2.55948	4.37113	2.51486	2.93605	coding	NM_020870	SH3RF1	RefSeq_coding	5265	chr4	-	170015406	170192249		ATGCATTAAGGTCTCAGAGCAGCACTGTGGCTAATTGTAGCTCAAAAGATCTGCAGAGCT	57630	Hs.301804	GO:0005078|GO:0016874|GO:0046872|GO:0005515|GO:0008270|GO:0006917|GO:0046328|GO:0005794|GO:0005737|GO:0030027|GO:0048471	NP_065921	SH3 domain containing ring finger 1
ASHG19A3A035259	0.0221008	2.06505	down	2515.19	5407.15	11.3977	12.4439	2155.15	6452.35	3042.89	5248.5	2347.54	4520.59	11.1319	11.9515	11.4841	12.7988	11.5771	12.5812	coding	NM_198495	CTAGE4	RefSeq_coding	2626	chr7	+	143880547	143883171	NR_027466,NM_203356,NM_203355,NM_203354,NM_178561,NM_005930,NM_001145659,	CCACAGCAAGAAACCTGACAATATTGTTGCTTTCTTCAAAAGTAATTTTGACTGATCTCA	100128553	Hs.720693	GO:0008150|GO:0005575|GO:0016021|GO:0016020	NP_940897	CTAGE family, member 4
ASHG19A3A002223	0.00372865	2.68996	down	173.361	504.458	7.43758	8.86516	128.548	622.187	229.73	342.539	161.805	548.649	7.07038	8.69612	7.66599	8.74582	7.57637	9.15356	coding	NM_001131017	CIZ1	RefSeq_coding	2833	chr9	-	130928344	130953868		CTCCTCTACCACCCCCAATCGAAAGACAATGCCTGTGGAAGACAAGTCAGACCCCCCAGA	25792	Hs.212395	GO:0046872|GO:0003676|GO:0005515|GO:0008270|GO:0032298|GO:0005622|GO:0005634	NP_036259	CDKN1A interacting zinc finger protein 1
ASHG19A3A013384	0.0313504	2.14303	down	19.6481	57.4562	4.35409	5.45374	14.2557	45.8054	26.344	45.939	18.3446	80.6241	3.99718	5.05516	4.54021	5.29455	4.52489	6.01153	coding	NM_153759	DNMT3A	RefSeq_coding	3604	chr2	-	25455845	25475180		GAGCGGGTTGTGAGAAGGAATGGGCGCGTGGATCGTAGCCTGAAAGACGAGTGTGATACG	1788	Hs.515840	GO:0003886|GO:0003677|GO:0003682|GO:0046872|GO:0008168|GO:0005515|GO:0016740|GO:0008270|GO:0090116|GO:0006306|GO:0043045|GO:0043046|GO:0016568|GO:0006346|GO:0000122|GO:0006349|GO:0007283|GO:0000775|GO:0005737|GO:0000791|GO:0005720|GO:0016363|GO:0005634	NP_783329	DNA (cytosine-5-)-methyltransferase 3 alpha
ASHG19A3A013717	0.0400679	2.71134	down	6.04206	26.4013	2.74974	4.18874	7.79042	20.1512	5.33576	41.6259	5	17.4268	3.15002	3.85607	2.58433	5.05317	2.51486	3.65698	coding	NM_001001966	OR14A16	RefSeq_coding	930	chr1	-	247978101	247979031		AACAAGGCCATAAAGGTGGCTCTGGGGATGTTGATAAAGGGAAAGCTCACCAAAAAGTAA	284532	Hs.626620	GO:0004984|GO:0004872|GO:0050896|GO:0007608|GO:0016021|GO:0005886	NP_001001966	Olfactory receptor, family 14, subfamily A, member 16
ASHG19A3A006189	0.0351429	2.19548	down	17.6483	49.9043	4.14407	5.27861	25.6023	48.2161	18.0055	46.8829	9.33708	54.6139	4.82587	5.12496	3.9681	5.33824	3.63824	5.37263	coding	NM_152910	DGKH	RefSeq_coding	4117	chr13	+	42622888	42803888		AAGCAGAAGACAAGTTCACAGCCTGGATCTGGGGATACCGAAAGTGGGTCATGTGAAGCG	160851	Hs.659437	GO:0005524|GO:0004143|GO:0004143|GO:0046872|GO:0000166|GO:0016740|GO:0007205|GO:0007596|GO:0035556|GO:0030168|GO:0051259|GO:0005737|GO:0005768|GO:0005886	NP_821077	Diacylglycerol kinase, eta
ASHG19A3A048070	0.048442	2.19397	down	46.038	141.069	5.563	6.69654	41.57	239.384	59.394	64.862	37.1499	118.962	5.48391	7.40326	5.72152	6.03394	5.48357	6.65243	coding	NM_019086	VSIG10	RefSeq_coding	5003	chr12	-	118501399	118541810		AAAGAAATACCTAAGCAGGACCACATTCACAGAGTGACCGCCTTGGTGAATGGGAACATA	54621	Hs.187624	GO:0016021|GO:0016020	NP_061959	V-set and immunoglobulin domain containing 10
ASHG19A3A035730	0.0133659	7.10746	down	10.2875	110.016	3.43308	6.26241	7.56146	126.286	10.8767	42.6829	12.4242	161.079	3.10961	6.51865	3.18115	5.11297	4.00847	7.15561	coding	NM_014420	DKK4	RefSeq_coding	835	chr8	-	42231586	42234674		CAGTCCAGGAAAACCAACCCAAAAGGAAGCCAAGTATTAAGAAATCACAAGGCAGGAAGG	27121	Hs.159311	GO:0003674|GO:0007275|GO:0030178|GO:0005575|GO:0005576	NP_055235	Dickkopf homolog 4 (Xenopus laevis)
ASHG19A3A050102	0.0185859	3.17357	down	5.22615	30.1768	2.52403	4.19013	5	45.5944	5.67846	25.2312	5	19.7049	2.43978	5.04912	2.61744	3.68473	2.51486	3.83654	coding	NM_016248	AKAP11	RefSeq_coding	9919	chr13	+	42846288	42897402		TAAGAAGGCAGTGCTTGCTGAGAAGATAGTTGCTGAAGCCATTGAAAAAGCTGAGCGAGA	11215	Hs.105105	GO:0005515|GO:0051018|GO:0008157|GO:0007243|GO:0005737|GO:0005856|GO:0005815	NP_057332	A kinase (PRKA) anchor protein 11
ASHG19A3A012066	0.000523417	2.13077	down	5	18.9188	2.46335	3.55473	5	14.5489	5	25.3947	5	16.8128	2.43978	3.35497	2.43542	3.70483	2.51486	3.60438	coding	NM_003395	WNT9A	RefSeq_coding	1240	chr1	-	228109164	228135676		ATCTGAAGCACAAGTATGAGACGGCACTCAAGGTGGGCAGCACCACCAATGAAGCTGCCG	7483	Hs.149504	GO:0001664|GO:0005201|GO:0004871|GO:0007223|GO:0009952|GO:0009798|GO:0060070|GO:0007267|GO:0071300|GO:0061303|GO:0035117|GO:0060272|GO:0048704|GO:0007492|GO:0061072|GO:0031575|GO:0007275|GO:0008285|GO:0032331|GO:0010553|GO:0030182|GO:0045880|GO:0005576|GO:0005615|GO:0005886|GO:0005578	NP_003386	Wingless-type MMTV integration site family, member 9A
ASHG19A3A027465	0.0390092	2.61683	down	40.9805	132.675	5.33736	6.72518	26.1298	155.112	63.1271	65.4952	33.6848	177.418	4.85462	6.80488	5.80644	6.05251	5.35102	7.31816	coding	NM_194296	SPATA24	RefSeq_coding	719	chr5	-	138732457	138739776		TCTCCAGGACGAAAATTTTGTCAGTAAAGAAGAGTTCCAGGCAGTGGAGAAGAAGCTGGT	202051	Hs.373612	GO:0003677|GO:0030154|GO:0007275|GO:0007283|GO:0005737|GO:0005730|GO:0005654|GO:0005634	NP_919272	Spermatogenesis associated 24
ASHG19A3A047673	0.0455478	2.32113	down	8.20841	29.7686	3.16583	4.38065	5.92161	30.2114	6.35185	32.5531	12.3518	26.5412	2.82131	4.45685	2.67565	4.41986	4.00051	4.26525	coding	NM_001144996	ITGA7	RefSeq_coding	4150	chr12	-	56078355	56101686	NM_002206,	CTGATATGCAAAAGGAAAGCAAGGAGAACCAGTGGTTGGGAGTCAGTGTTCGGAGCCAGG	3679	Hs.524484	GO:0004872|GO:0007155|GO:0007160|GO:0007229|GO:0007517|GO:0008360|GO:0016021|GO:0008305|GO:0005886|GO:0005886	NP_002197	Integrin, alpha 7
ASHG19A3A029753	0.000139174	47.4693	down	360.791	15686.9	8.46215	14.0311	520.777	19448.1	330.138	12504.9	231.458	15107.6	9.06446	13.5694	8.20491	14.1153	8.11707	14.4085	coding	NM_002124	HLA-DRB1	RefSeq_coding	1229	chr6	-	32546548	32557562		CCGTGCATCTGTATTCACCCTGTATGACAAACACATTACATTATTAAATGTTTCTCAAAG	3123	Hs.696211	GO:0032395|GO:0032395|GO:0031295|GO:0050852|GO:0002504|GO:0019221|GO:0006955|GO:0006955|GO:0060333|GO:0005794|GO:0042613|GO:0005783|GO:0005789|GO:0005768|GO:0016021|GO:0005887|GO:0031902|GO:0005765|GO:0016020|GO:0005886|GO:0005886|GO:0005886	NP_002115	Major histocompatibility complex, class II, DR beta 1
ASHG19A3A030526	0.0029284	2.17298	down	1465.31	3539.62	10.6083	11.728	1319.43	5144.87	1727.28	3089.31	1349.23	2384.67	10.4024	11.6324	10.6577	11.9951	10.765	11.5565	coding	NM_001145659	CTAGE9	RefSeq_coding	2577	chr6	-	132029582	132032157	NR_027466,NM_198495,	CACAGCAAGACACCTGACAATATTGTTGCTTTCTTCAAAAGTAATTTTGACTGATCTCAT	643854	Hs.632613	GO:0016021|GO:0016020	NP_001139131	CTAGE family, member 9
ASHG19A3A052603	0.0212446	3.30171	down	38.3245	160.799	5.23778	6.96099	55.6875	276.439	36.7896	96.2065	22.4964	109.751	5.88619	7.61077	5.02805	6.75229	4.7991	6.51991	coding	NM_203472	SELS	RefSeq_coding	1292	chr15	-	101811213	101817700		GCCCTCAACACAAGAGTTTGTTATAAATAGAAATAAACGACAAAAAGTAGAGGGGTATGT	55829	Hs.32148	GO:0016209|GO:0019899|GO:0005515|GO:0004872|GO:0008430|GO:0006983|GO:0006983|GO:0030433|GO:0006916|GO:0045454|GO:0032869|GO:0071222|GO:0034599|GO:0030968|GO:0045184|GO:0002865|GO:0046325|GO:0045719|GO:0050728|GO:0032715|GO:0051771|GO:0032720|GO:0006111|GO:0080164|GO:0009749|GO:0051775|GO:0030970|GO:0005783|GO:0005789|GO:0030176|GO:0016021|GO:0034362|GO:0005792|GO:0005886|GO:0034361	NP_982298	Selenoprotein S
ASHG19A3A049249	0.0135177	3.73723	down	5.26208	36.1087	2.58017	4.48214	5.78624	54.3755	5	26.2783	5	27.6724	2.79024	5.30511	2.43542	3.8102	2.51486	4.33111	coding	NM_006001	TUBA3C	RefSeq_coding	1504	chr13	-	19747919	19755936		AGGAAGATGCGGCCAATAATTACGCCAGAGGCCATTACACCATCGGCAAGGAGATCGTCG	7278	Hs.349695		NP_005992	Tubulin, alpha 3c
ASHG19A3A035839	0.00547288	2.25045	down	5	20.5113	2.46335	3.63357	5	21.1829	5	21.783	5	18.5678	2.43978	3.92761	2.43542	3.22008	2.51486	3.75301	coding	NM_020361	CPA6	RefSeq_coding	1907	chr8	-	68334405	68658620		ATAAAGCTGTGAATGCACTTCAGTCAGTATACGGGGTACGATACAGATATGGACCAGCCT	57094	Hs.658850	GO:0046872|GO:0004181|GO:0008237|GO:0008233|GO:0008270|GO:0006508|GO:0005576|GO:0005578	NP_065094	Carboxypeptidase A6
ASHG19A3A016229	0.0127697	2.39428	down	2496.04	6129.98	11.3408	12.6004	3498.59	8345.8	2241.86	4695.88	1747.66	5348.27	11.8449	12.3288	11.0391	12.6336	11.1385	12.8388	coding	NM_172003	CBWD2	RefSeq_coding	1827	chr2	+	114195267	114253780	uc004ack.2,NM_018491,NM_001145356,NM_001145355,NM_001085457,NM_001024916,ENST00000445695,	AAGACAAATCACAACAAGTGATTGTCCAGGGTGTCCATGAGCTCTATGATCTGGAGGAGA	55871	Hs.531330	GO:0005524|GO:0000166|GO:0005515	NP_060961	COBW domain containing 1
ASHG19A3A037322	0.0487189	3.93616	down	8.30378	50.7153	2.97557	4.95236	5.91805	57.2891	13.9933	25.4861	5	69.3706	2.81994	5.38561	3.59191	3.7138	2.51486	5.75766	coding	NM_001004487	OR13J1	RefSeq_coding	939	chr9	-	35869460	35870398		ATCTTCATGTACTTGAAGCCCAAGAGTAAGGAAGCCCACATCTCTGATGAGGTCTTCACA	392309	Hs.527480	GO:0004984|GO:0004872|GO:0050896|GO:0007608|GO:0016021|GO:0005886	NP_001004487	Olfactory receptor, family 13, subfamily J, member 1
ASHG19A3A040394	0.0234639	4.23151	down	17.0082	81.6226	3.96634	6.04751	28.8795	82.5191	15.8843	56.9084	6.26073	105.44	4.9888	5.91684	3.78463	5.77156	3.12559	6.45414	coding	NM_144695	C1orf58	RefSeq_coding	1686	chr1	+	222885905	222906106		TTCAGTGGACACCAGAAACATTGGCTGCATTTGATCTCACCAAAAGACCCAAGGATGACA	148362	Hs.552608	GO:0016020	NP_653296	BRO1 domain and CAAX motif containing
ASHG19A3A046682	0.0354252	19.7438	down	89.2543	2452.54	6.47652	10.7799	114.475	394.464	89.1367	4062.08	64.1509	2901.08	6.91009	8.07708	6.28411	12.407	6.23536	11.8555	coding	NM_138768	MYEOV	RefSeq_coding	2305	chr11	+	69061621	69064753		GAGCAGGCCGGATGTAAGTTATCAACTATAAATAAAACCAAGACTTCCGTTCTGGCTCTC	26579	Hs.523848		NP_620123	Myeloma overexpressed (in a subset of t(11;14) positive multiple myelomas)
ASHG19A3A037586	0.00384544	2.59659	down	7.06811	29.7253	3.02384	4.40046	8.58087	28.9876	6.47157	35.6141	6.15188	24.5741	3.28315	4.3931	2.68523	4.65506	3.10314	4.15321	coding	NM_152420	C9orf41	RefSeq_coding	2219	chr9	-	77597874	77643310		ACTGGCCTGGGAAATAGCTATGCTAGGTTATGCTTGTCAAGGAAATGAATGGAGTTTTTT	138199	Hs.567688		NP_689633	Chromosome 9 open reading frame 41
ASHG19A3A042587	0.0287654	2.7295	down	6.31967	25.2101	2.62286	4.0715	5	14.2055	8.959	36.58	5	24.8447	2.43978	3.32196	2.91395	4.72402	2.51486	4.16852	coding	NM_001143769	ZNF438	RefSeq_coding	3431	chr10	-	31133566	31288446		TGAGTGGTGGTGACCTACAAGAAGAAGAAGGGAAGGTCATAACAGTAATGACTTGGAGTG	220929	Hs.660642	GO:0003677|GO:0046872|GO:0003674|GO:0008270|GO:0008150|GO:0005575|GO:0005622|GO:0005634	NP_877432	Zinc finger protein 438
ASHG19A3A010332	0.000188855	2.96535	down	48.1042	167.605	5.63333	7.20154	51.1304	206.846	54.9771	113.98	38.2052	181.989	5.77135	7.20411	5.60666	7.03871	5.52199	7.36179	coding	NM_025214	CCDC68	RefSeq_coding	4136	chr18	-	52568741	52626739		GTCCGATCGCCCAGGGGAGGAGCAGCACCGGGACCCCGCGTCGGCTGGGCGCCCCACAAG	80323	Hs.120790		NP_079490	Coiled-coil domain containing 68
ASHG19A3A003496	0.0291533	2.30489	down	212.369	524.608	7.7579	8.9626	158.677	519.442	232.232	434.607	246.197	619.776	7.37909	8.45042	7.6822	9.08305	8.21241	9.35432	coding	NM_001169107	FAM21C	RefSeq_coding	4429	chr10	+	46222647	46288411		GGTCGAGTGGACGAGGAGCCGACAAATGAAGAGGATAACTTATTCGCACCCCCCAAGCTG	253725	Hs.365286	GO:0005515|GO:0042147|GO:0006810|GO:0071203|GO:0005769|GO:0031901|GO:0005886	NP_056077	Family with sequence similarity 21, member C
ASHG19A3A001819	0.00310439	4.28918	down	7.82883	41.6109	2.89187	4.99257	5.25802	40.9206	13.2285	44.6314	5	39.2806	2.65695	4.89427	3.50379	5.22213	2.51486	4.8613	coding	NM_001102576	CSAG1	RefSeq_coding	669	chrX	+	151903227	151909516		TCTTCCTGGATGGGGATCCAGATGGAGGTGGAGGGTTGATTTGGGAAGCAGAGCACAGCA	158511	Hs.423718		NP_705611	Chondrosarcoma associated gene 1
ASHG19A3A035918	0.027971	8.07803	down	37.3579	665.615	5.28788	8.30188	31.6616	1664.77	41.7776	147.653	38.6344	184.425	5.11482	10.0703	5.21092	7.45103	5.5379	7.38436	coding	NM_001099670	C8orf59	RefSeq_coding	1050	chr8	-	86126287	86132643		TGTAGTAAGGCTACATTGAAGGAAGATATAAATTTCAGTCAAGACTACGACTGAGCAAAG	401466	Hs.443072		NP_001093143	Chromosome 8 open reading frame 59
ASHG19A3A046459	0.00381911	7.76745	down	78.995	653.336	6.32798	9.28542	76.779	481.796	94.4092	803.12	65.797	675.093	6.34154	8.34802	6.37424	9.9998	6.26815	9.50844	coding	NM_206939	MS4A7	RefSeq_coding	2976	chr11	+	60145957	60163424	NM_021201,	TTCAATCCAGCAATTTCCACCACTTTGATGTCTGGGTACCCATTTTTAGGAGCTCTGTGT	58475	Hs.530735	GO:0004872|GO:0016021|GO:0016020	NP_996823	Membrane-spanning 4-domains, subfamily A, member 7
ASHG19A3A035859	0.00698309	2.63662	down	6.21844	25.5705	2.6924	4.09109	5.58502	29.0884	8.07029	31.1045	5	16.5185	2.73853	4.39886	2.82383	4.29658	2.51486	3.57784	coding	NM_000503	EYA1	RefSeq_coding	4341	chr8	-	72109669	72274467		GCTAACCCAGAAAATTCGAAGGAACACATTAAACTGGTGGATGCAGCAGATGTAAGCGCT	2138	Hs.491997	GO:0016787|GO:0046872|GO:0004725|GO:0021984|GO:0009653|GO:0016568|GO:0006302|GO:0016576|GO:0042472|GO:0007275|GO:0048840|GO:0045739|GO:0010212|GO:0007605|GO:0005737|GO:0005634	NP_742057	Eyes absent homolog 1 (Drosophila)
ASHG19A3A005684	0.03779	2.02747	down	47.1287	112.944	5.55383	6.57351	30.0843	118.189	66.5166	74.6046	44.7851	146.04	5.0432	6.41921	5.87749	6.31034	5.74079	6.99098	coding	NM_053036	NPFFR2	RefSeq_coding	1941	chr4	+	72904848	73013918		CCTCTTCTCTTCTGCTTCCATATTACAGGTTCATCATGAATGAGAAATGGGACACAAACT	10886	Hs.99231	GO:0004930|GO:0008188|GO:0004872|GO:0007186|GO:0009582|GO:0015629|GO:0005887|GO:0005886|GO:0005886|GO:0005886	NP_444264	Neuropeptide FF receptor 2
ASHG19A3A044675	0.0326291	4.82707	down	8.90956	67.311	3.17155	5.4427	5.52859	40.6287	15.1616	36.4249	6.03853	124.879	2.7223	4.88458	3.71491	4.71359	3.07744	6.72992	coding	NM_173541	C10orf91	RefSeq_coding	738	chr10	+	134258713	134261824		CAAAATTCCTAATTAAAATACTAAGTAAGTGATGGCTCCAGGCTGAAACACCGGACACTG	170393	Hs.375059		NP_775812	Chromosome 10 open reading frame 91
ASHG19A3A029800	0.0279142	2.17658	down	3707.14	8379.43	11.9576	13.0796	2823.43	10539.3	4410.26	6261.03	3887.73	8337.95	11.5247	12.669	12.0366	13.0711	12.3114	13.4988	coding	NM_001143944	LEMD2	RefSeq_coding	2376	chr6	-	33738990	33754719		ACTCCCTCCAAATGTTGTGAGTAGTCTCTTTTTGTATTCCTTTCTCAACCCACACTTAAT	221496	Hs.444845	GO:0016021|GO:0005639|GO:0016020|GO:0005637|GO:0031965|GO:0005634	NP_851853	LEM domain containing 2
ASHG19A3A040350	0.0462921	225.755	down	5	16549	2.46335	10.282	5	48338.6	5	48.6337	5	1259.92	2.43978	14.9075	2.43542	5.42072	2.51486	10.5177	coding	NM_001080137	CT47A10	RefSeq_coding	1294	chrX	-	120101742	120105058		CAAAAGTGATATCCAGTGACATCTAACTTTCATGGATGTATGTGACAGTGTTCAAGTTAA	728090	Hs.673190		NP_001073614	Cancer/testis antigen family 47, member A2
ASHG19A3A028941	0.0431213	5.85745	down	5.86788	67.2029	2.65473	5.20501	5.4878	27.9109	7.11585	31.5288	5	142.169	2.71164	4.33554	2.7377	4.33508	2.51486	6.9444	coding	NM_032009	PCDHGA2	RefSeq_coding	2657	chr5	+	140718353	140721008	NM_018915,	GATTTTTTATCAGCGCCTCAATCTCTACTCGAAGAAGAAAGAGAAGAAACGTTTTCTCAG	5098	Hs.368160	GO:0005509|GO:0016339|GO:0007155|GO:0007156|GO:0016021|GO:0016020|GO:0005886	NP_115779	Protocadherin gamma subfamily C, 3
ASHG19A3A049209	0.0100308	2.84234	down	7.03437	31.1346	2.9068	4.41388	5	30.3377	7.94908	29.6951	8.15403	33.371	2.43978	4.46385	2.81196	4.16808	3.46864	4.6097	coding	NM_016155	MMP17	RefSeq_coding	2429	chr12	+	132312940	132336316		ATTTCTTTAAGGACCAGCTGTACTGGCGCTACGATGACCACACGAGGCACATGGACCCCG	4326	Hs.709245	GO:0005509|GO:0008047|GO:0004222|GO:0008233|GO:0008270|GO:0008152|GO:0006508|GO:0031225|GO:0005576|GO:0005887|GO:0005886|GO:0005578	NP_057239	Matrix metallopeptidase 17 (membrane-inserted)
ASHG19A3A012430	0.013821	2.32176	down	8.00314	29.7985	3.11223	4.32745	9.26442	37.3886	9.07106	31.4792	5.67396	20.5277	3.39424	4.76315	2.93152	4.33075	3.01093	3.88845	coding	NM_198537	YJEFN3	RefSeq_coding	982	chr19	+	19639719	19648393		CTTGTCCAGAGGAGGAAACAGGCCTGGGGAAGGCAGTCATGGCTAGAGCAGATTTGGAAC	374887	Hs.729508		NP_940939	YjeF N-terminal domain containing 3
ASHG19A3A049579	0.0355418	3.12404	down	80.5963	286.742	6.36757	8.01098	77.5622	182.229	81.9085	249.773	82.3182	428.224	6.35359	7.02543	6.16683	8.25719	6.58228	8.75033	coding	NM_001039938	INTS6	RefSeq_coding	2494	chr13	-	52023619	52027275		CATCACATTTCATAAGTGGTCAAGGCATTTGGACATATTCACCTCCTATTACCTATTAAA	26512	Hs.439440	GO:0005515|GO:0004888|GO:0016180|GO:0015629|GO:0032039|GO:0005730|GO:0005634	NP_036273	Integrator complex subunit 6
ASHG19A3A003083	0.0177484	2.20071	down	2400.29	5637.85	11.3426	12.4806	2282.26	7415.16	2210.61	4373.39	2708	5125.01	11.2191	12.1496	11.02	12.5199	11.7887	12.7722	coding	NM_001161347	CHFR	RefSeq_coding	3015	chr12	-	133416937	133464204		TACAGGAAGAATGAACCGGAACACAGGTCTGGGGGTGGTGGCATCTCCCCTAAAGGAAGT	55743	Hs.720197	GO:0016874|GO:0046872|GO:0000166|GO:0005515|GO:0004842|GO:0008270|GO:0007049|GO:0051301|GO:0007067|GO:0007093|GO:0007093|GO:0019941|GO:0000209|GO:0016605|GO:0005634	NP_060693	Checkpoint with forkhead and ring finger domains
ASHG19A3A003410	0.00917063	2.92208	down	9.24057	38.1591	3.29011	4.83711	9.91637	26.3476	11.8444	45.4399	5.96099	42.6899	3.48755	4.25097	3.32242	5.265	3.06037	4.99536	coding	NM_001167609	GLI1	RefSeq_coding	3483	chr12	+	57853933	57866045		GGGGCCCCCAGTGTGGGGACAGAAGTCAAGTTGACCAAGAAGCGGGCACTGTCCATCTCA	2735	Hs.632702	GO:0003677|GO:0003682|GO:0046872|GO:0008017|GO:0010843|GO:0005515|GO:0003705|GO:0016563|GO:0008270|GO:0021696|GO:0009953|GO:0009913|GO:0030324|GO:0007275|GO:0090090|GO:0060032|GO:0001649|GO:0021983|GO:0045740|GO:0008284|GO:0043193|GO:0045880|GO:0045944|GO:0009954|GO:0008589|GO:0021938|GO:0007283|GO:0007418|GO:0005929|GO:0005737|GO:0005829|GO:0005622|GO:0005634	NP_005260	GLI family zinc finger 1
ASHG19A3A037254	0.000551912	19.0103	down	316.424	5816.39	8.27576	12.5245	178.822	7502.4	434.943	4401.23	335.506	5545.55	7.53749	12.1671	8.61178	12.5276	8.67801	12.8787	coding	NM_022917	NOL6	RefSeq_coding	4895	chr9	-	33461351	33473941		TATCAACGTTTGATTGGAAGAACAACCCCCTCTTTGTCAACCTCAATAATGAGCTCACTG	65083	Hs.493709	GO:0003723|GO:0006364|GO:0005694|GO:0000794|GO:0005730|GO:0005634	NP_631981	Nucleolar protein family 6 (RNA-associated)
ASHG19A3A035393	0.0368647	2.02915	down	30.4936	80.226	4.96337	5.98424	41.4762	102.926	25.5563	54.0924	24.4483	83.6595	5.48148	6.22045	4.49595	5.65976	4.91267	6.07252	coding	NM_053043	RBM33	RefSeq_coding	10325	chr7	+	155437202	155574179		AAGTGAAAGTCAAGCCAGCTAGCCCTGTGGCTCAACCTAAAGAAGAGGCAAAAACAGAAA	155435	Hs.591815	GO:0003723|GO:0000166	NP_444271	RNA binding motif protein 33
ASHG19A3A048456	0.00211721	5.12305	down	7284.29	37111.1	12.9713	15.3283	6232.43	43505.2	7907.88	31427.9	7712.57	36400.2	12.7487	14.7819	12.8516	15.4621	13.3136	15.7409	coding	NM_001135823	SSPN	RefSeq_coding	4364	chr12	+	26348268	26387706		TTGGCGACCCCCCTCGAATCCCCCCTCTGCTGCGGGCTCCCCGTGGCCTTTGGAGGCTCG	8082	Hs.183428	GO:0007155|GO:0006936|GO:0030054|GO:0016010|GO:0005887|GO:0045211|GO:0042383|GO:0045202|GO:0030133	NP_005077	Sarcospan (Kras oncogene-associated gene)
ASHG19A3A045750	0.00659219	2.46676	down	2689.61	7516	11.4715	12.7741	3642.29	12881.8	2401.94	4531.75	2024.61	5134.41	11.8976	12.9721	11.1431	12.5722	11.3738	12.778	coding	NM_005797	MPZL2	RefSeq_coding	2871	chr11	-	118124132	118135251		GGGGTAATATGGGCCTGTTGTTTAGTGTCTCCTTCCTAAAGAGCACTTTTGTATTGTAAT	10205	Hs.116651	GO:0009653|GO:0007155|GO:0007156|GO:0005856|GO:0016021|GO:0016020	NP_658911	Myelin protein zero-like 2
CUST_72_PI426249100	0.0344597	2.15537	down	192.239	429.344	7.53758	8.64552	277.985	520.389	174.103	392.49	124.629	375.154	8.17152	8.45334	7.25211	8.94321	7.1891	8.54001	coding	NM_153632_Exon2-	NM_153632	HOX cluster	162	chr7	-	27149733	27149895	NM_153632,NM_153631,NM_030661,	AAATCTTCCCCTGGATGAAAGAGTCTCGACAAAACACAAAGCAGAAAACCAGCAGCTCCA
ASHG19A3A008938	0.00356474	2.58542	down	39.464	119.802	5.36272	6.73312	40.8493	126.039	44.1106	123.856	33.432	109.512	5.46134	6.51538	5.28871	7.16745	5.33811	6.51653	coding	NM_001013672	C17orf97	RefSeq_coding	1839	chr17	+	260117	264455		GGGAAGTTACCATGGGAAGTCCCAAGAGGAATACTGCTTCTTTCATAAACATGGTCCTCT	400566	Hs.499607		NP_001013694	Chromosome 17 open reading frame 97
ASHG19A3A003180	0.0109134	2.54446	down	5.10658	24.1478	2.5409	3.88826	5.31973	24.7212	5	22.3623	5	25.36	2.67244	4.1609	2.43542	3.30478	2.51486	4.1991	coding	NM_001163940	PYGL	RefSeq_coding	2757	chr14	-	51371935	51411248		GCACTACTACGACAAGTGCCCCAAGCTTGGATTGGATATAGAAGAGTTAGAAGAAATTGA	5836	Hs.282417	GO:0016208|GO:0005524|GO:0032052|GO:0008144|GO:0005536|GO:0008184|GO:0008184|GO:0000166|GO:0042803|GO:0002060|GO:0030170|GO:0005529|GO:0016757|GO:0019842|GO:0006015|GO:0005975|GO:0042593|GO:0006006|GO:0005980|GO:0005977|GO:0005737|GO:0005829|GO:0005625	NP_002854	Phosphorylase, glycogen, liver
ASHG19A3A048901	0.0370301	3.53551	down	62.419	244.729	5.92701	7.74893	41.7117	205.358	94.9475	359.418	50.5978	169.412	5.48901	7.19604	6.3813	8.81474	5.91073	7.23601	coding	NM_006183	NTS	RefSeq_coding	1241	chr12	+	86268074	86276763		AAAGATGATGGCAGGAATGAAAATCCAGCTTGTATGCATGCTACTCCTGGCTTTCAGCTC	4922	Hs.80962	GO:0005184|GO:0050880|GO:0007165|GO:0031410|GO:0005576|GO:0005576|GO:0005625|GO:0030133	NP_006174	Neurotensin
ASHG19A3A051539	0.0289008	3.10678	down	220.013	782.402	7.71574	9.35116	112.551	1330.78	316.717	372.347	230.771	644.077	6.88681	9.76043	8.14721	8.86538	8.1132	9.42769	coding	NM_022474	MPP5	RefSeq_coding	5375	chr14	+	67708020	67802535		TTCATTGCACCCCCTTCACAAGAAAGACTTCGGGCATTATTGGCCAAAGAAGGCAAGAAT	64398	Hs.652312	GO:0005515|GO:0019904|GO:0034329|GO:0045216|GO:0070830|GO:0030054|GO:0005737|GO:0012505|GO:0005886|GO:0005923	NP_071919	Membrane protein, palmitoylated 5 (MAGUK p55 subfamily member 5)
ASHG19A3A054912	0.011304	22.9118	down	23.8332	700.726	4.6297	9.14772	29.474	199.632	25.7906	891.311	16.2349	1011.24	5.01506	7.15268	4.5081	10.1442	4.36593	10.1462	coding	NM_174917	ACSF3	RefSeq_coding	3625	chr16	+	89160253	89222169		CTGGTAGCTAAGGAAATGCCTTCTGTTGGGAAAAGGTCAAATTTAACATAGCAAAATTTT	197322	Hs.461727	GO:0005524|GO:0016878|GO:0016874|GO:0000166|GO:0006631|GO:0006629|GO:0005739	NP_777577	Acyl-CoA synthetase family member 3
ASHG19A3A011420	0.0170996	3.03415	down	40.4407	154.942	5.36227	6.96357	28.8155	190.403	55.4511	73.7991	37.0555	200.623	4.98593	7.08807	5.61984	6.28867	5.48104	7.51396	coding	NM_024746	HHIPL2	RefSeq_coding	2582	chr1	-	222695601	222721444		AAGATAGAAAAAACAAGAAATGGAAGAAGCAGGATCTTTGCCTGGGCAGCACCACGTCCT	79802	Hs.665660	GO:0003824|GO:0016901|GO:0048038|GO:0005975|GO:0005576	NP_079022	HHIP-like 2
ASHG19A3A018775	0.000675736	7.62464	down	515.773	4041.41	9.06246	11.9931	590.421	5010.59	434.453	3728.03	522.444	3385.6	9.24828	11.5931	8.6096	12.2824	9.32952	12.1038	coding	NM_001099219	KRTAP19-8	RefSeq_coding	318	chr21	-	32410478	32410795		TGTCTATCATCCTGACTTAATTCTCCTTTCAGGTCTTTTTACCCCCTCTGTGAATTGCGC	728299	Hs.580875	GO:0005882	NP_001092689	Keratin associated protein 19-8
ASHG19A3A022115	0.000695029	8.26121	down	333.425	2901.43	8.42646	11.4728	378.079	3736.23	280.305	1964.13	341.891	3003.91	8.61711	11.1905	7.95722	11.3243	8.70506	11.9036	coding	NM_001441	FAAH	RefSeq_coding	2105	chr1	+	46859938	46879520		ATGACTGCAGTAACCCCCTCTTTGGCCAGACCGTGAACCCATGGAAGTCCTCCAAAAGCC	2166	Hs.720143	GO:0016884|GO:0017064|GO:0016787|GO:0009062|GO:0005737|GO:0005856|GO:0012505|GO:0016021|GO:0031090	NP_001432	Fatty acid amide hydrolase
ASHG19A3A007972	0.0165229	3.05575	down	5.26271	29.6573	2.58024	4.19176	5.78814	34.8414	5	23.1514	5	30.9793	2.79043	4.66384	2.43542	3.41518	2.51486	4.49626	coding	NM_006382	CDRT1	RefSeq_coding	2780	chr17	-	15491977	15523018	NM_031456,	TAGGCTGTTTTCTGGAAAAGCAGACATAACCAAGCCAGGGTACGATCCCTGCAATCTATT	374286	Hs.632233	GO:0003674|GO:0008150|GO:0005575	NP_006373	CMT1A duplicated region transcript 1
ASHG19A3A036189	0.0372666	2.64164	down	11.2287	37.2571	3.3385	4.73993	9.59772	38.6298	19.0883	34.5135	5	38.628	3.44191	4.81273	4.05872	4.5732	2.51486	4.83386	coding	NM_145003	TSNARE1	RefSeq_coding	1915	chr8	-	143293441	143484543		TGATGATGAGAAGGTCTTTAACGGGAGTGACAACATGTGGCAGGGCCAGGAGCAGGCGCT	203062	Hs.370931	GO:0016192|GO:0016021|GO:0016020	NP_659440	T-SNARE domain containing 1
ASHG19A3A031250	0.0270545	2.18473	down	101.756	279.184	6.65309	7.78054	85.4526	490.81	141.112	155.363	78.7021	191.378	6.48653	8.36858	6.95079	7.53164	6.52194	7.44141	coding	NM_001025091	ABCF1	RefSeq_coding	3474	chr6	+	30539169	30559307		AAGGCAGATGATCCCTATGCTCATCTTAGCAAAAAGGAGAAGAAAAAGCTGAAAAAACAG	23	Hs.655285	GO:0005524|GO:0005524|GO:0016887|GO:0000166|GO:0005515|GO:0043022|GO:0008494|GO:0008135|GO:0006954|GO:0045727|GO:0042254|GO:0006412|GO:0006413|GO:0005737|GO:0005737|GO:0005635|GO:0005635|GO:0005654|GO:0005654|GO:0005634|GO:0042788|GO:0005840	NP_001081	ATP-binding cassette, sub-family F (GCN20), member 1
ASHG19A3A019352	0.00442981	7.06053	down	16750.2	115756	14.0531	16.8729	8493.42	126047	25276.9	107807	16480.3	113413	13.2189	16.3741	14.5275	17.1051	14.4131	17.1395	coding	NM_181688	KRTAP10-10	RefSeq_coding	1120	chr21	+	46057272	46058370		GCCTGGTTCCACCCTGGGCAGCACCCCCTCTAGTTCTAATAAAGCCGCCTCTGTCTCACA	353333	Hs.474001	GO:0045095	NP_859016	Keratin associated protein 10-10
ASHG19A3A001411	0.00748644	3.32266	down	7.04116	32.4723	2.82094	4.55328	6.51155	21.7213	9.61192	41.276	5	34.4197	2.94775	3.97115	3.0002	5.03117	2.51486	4.65751	coding	NM_001042439	C20orf71	RefSeq_coding	1004	chr20	+	31805134	31815557		GAAACACCAGCAGCAGCAAGAGAGCAGGTCCTTCGATAACAACATCGTAAAGATGTGTGC	128861	Hs.360989	GO:0008289|GO:0005576	NP_848561	Chromosome 20 open reading frame 71
ASHG19A3A034436	0.0208031	3.11583	down	155.3	634.833	7.28024	8.91986	192.429	1159.49	154.533	236.355	118.938	508.651	7.64346	9.55591	7.07964	8.17076	7.11763	9.0329	coding	NM_001159524	ZNF735	RefSeq_coding	1239	chr7	+	63667580	63680666	NR_003952,NM_033273,ENST00000360532,	GCATTCAAGTCTTGCTAAACATAAGATAATTCACACTGGAGAGAAACCCTACAAATGTAA	730291	Hs.723116	GO:0003677|GO:0046872|GO:0008270|GO:0006355|GO:0005622|GO:0005634	NP_001152996	Zinc finger protein 735
ASHG19A3A012399	0.000523863	4.84003	down	2857.43	14434.9	11.5461	13.8211	2466.18	22324.2	4001.79	8898.11	2104.3	12082.3	11.3314	13.7803	11.8851	13.596	11.4219	14.0871	coding	NM_004864	GDF15	RefSeq_coding	1220	chr19	+	18496967	18499986		GCTGGTCTGATGGAACTGTGTATTTATTTAAAACTCTGGTGATAAAAATAAAGCTGTCTG	9518	Hs.616962	GO:0005125|GO:0008083|GO:0007267|GO:0007165|GO:0007179|GO:0005576|GO:0005615	NP_004855	Growth differentiation factor 15
ASHG19A3A012984	0.0489148	7.78158	down	13.4739	151.28	3.45989	6.41995	25.4414	300.455	9.98029	40.2914	5	113.093	4.81617	7.71918	3.04864	4.96976	2.51486	6.57091	coding	NM_018555	ZNF331	RefSeq_coding	5163	chr19	+	54024176	54083523		CAGGAAAAGCATCCCGGAGGAGGAAGAAGAAGTGTTATATGTCCTAAAGTAAGGTTTCAG	55422	Hs.185674	GO:0003677|GO:0046872|GO:0008270|GO:0006355|GO:0005622|GO:0005634	NP_061025	Zinc finger protein 331
ASHG19A3A041429	0.036441	3.74431	down	7.11983	41.8525	2.73647	4.64117	5	65.8439	11.3595	25.0711	5	34.6424	2.43978	5.59432	3.25477	3.66176	2.51486	4.66743	coding	NM_016383	LUZP4	RefSeq_coding	1745	chrX	+	114524291	114542119		GTAAAAAGGAATCGCCTTCAAGACAGCAATCAAAAGCTCATAGACATCGCCATCGGAGAG	51213	Hs.242183	GO:0005634	NP_057467	Leucine zipper protein 4
ASHG19A3A043217	0.00415975	3.83794	down	975.787	4748.52	9.97609	11.9164	1167.3	9285.23	1077.86	2670.5	682.201	2289.83	10.2316	12.4844	9.9645	11.7785	9.73214	11.4863	coding	NM_176793	MRPL43	RefSeq_coding	767	chr10	-	102741133	102747272	NM_176794,	GGCTATAAGCTCCAGAAGTGACAAGACACTTCACATCTTAAATATGTTTCCTAGTTTATA	84545	Hs.421848	GO:0005515|GO:0003735|GO:0006412|GO:0005761|GO:0005739|GO:0005840	NP_789764	Mitochondrial ribosomal protein L43
ASHG19A3A002299	0.00615602	3.70627	down	6.47909	35.3352	2.64456	4.53453	5	49.3792	9.43727	29.4214	5	27.2052	2.43978	5.15813	2.97904	4.13959	2.51486	4.30586	coding	NM_001135092	MUC15	RefSeq_coding	3259	chr11	-	26580579	26593815		AACTCTTTCCAAATACGTCAGATCCCCAAAAAGTTCTGCGATTAGACAATGCACCGGAAC	143662	Hs.407152	GO:0005576|GO:0016021|GO:0005886	NP_663625	Mucin 15, cell surface associated
ASHG19A3A000654	0.00831007	2.18079	down	40.8437	110.896	5.40158	6.52644	36.5905	156.465	51.2175	91.9532	34.7231	84.2691	5.30928	6.81799	5.50204	6.67723	5.39342	6.08408	coding	NM_001001419	SMAD5	RefSeq_coding	7096	chr5	+	135468535	135518422		TGAGTCTCCCGAATAACTGGGATTACAGGACTTGACCCAATGAAAGAAGCATATGGCACT	4090	Hs.167700	GO:0005515|GO:0005057|GO:0003700|GO:0016563|GO:0030618|GO:0031625|GO:0030509|GO:0030509|GO:0030509|GO:0009880|GO:0006355|GO:0007165|GO:0007179|GO:0005737|GO:0005829|GO:0005829|GO:0016021|GO:0005622|GO:0005654|GO:0005654|GO:0005634|GO:0005634|GO:0005667	NP_005894	SMAD family member 5
ASHG19A3A054968	0.0401252	5.99407	down	6.06393	78.8435	2.72235	5.30589	8.1918	169.113	5	30.1553	5	37.2625	3.21678	6.92501	2.43542	4.21225	2.51486	4.7804	coding	NM_021179	C1orf114	RefSeq_coding	1866	chr1	-	169364113	169396670		GCAAGAGGAATGTTTATTCTTCCTTAAAGGAACAGAAGGCCGGGAAAGGGCCTTTAAACA	57821	Hs.567557		NP_067002	Chromosome 1 open reading frame 114
ASHG19A3A034919	0.0179916	3.07784	down	712.443	2563.85	9.46069	11.0826	1077.07	4645.49	543.879	1265.21	516.377	1780.84	10.1156	11.4978	8.95568	10.6642	9.31084	11.0859	coding	NM_001550	IFRD1	RefSeq_coding	2273	chr7	+	112090514	112116244	NM_001007245,	ACCCCCAGTGATGCTTGATGCTGCAACGCTTAAAACGATGAAGATTTCTCGTTTCGAAAG	3475	Hs.7879	GO:0005488|GO:0007527|GO:0007275|GO:0042692|GO:0007518|GO:0005634	NP_001541	Interferon-related developmental regulator 1
ASHG19A3A026066	0.0352799	3.98503	down	11.5626	71.3579	3.57876	5.57335	9.42272	128.55	9.69895	47.2824	15.566	38.2416	3.41689	6.54373	3.01093	5.35958	4.30845	4.81674	coding	NM_057175	NAA15	RefSeq_coding	5554	chr4	+	140222675	140311935		AACGGCTAAAAATTTATGAGGAAGCCTGGACTAAATATCCCAGGGGACTGGTGCCAAGAA	80155	Hs.726438	GO:0008080|GO:0016407|GO:0005515|GO:0043022|GO:0006474|GO:0001525|GO:0030154|GO:0007275|GO:0045893|GO:0005737|GO:0005634|GO:0005667	NP_476516	N(alpha)-acetyltransferase 15, NatA auxiliary subunit
ASHG19A3A043434	0.0281128	2.59858	down	5.36042	26.0903	2.60489	3.98261	6.08126	17.4421	5	24.1985	5	36.6304	2.86439	3.63629	2.43542	3.55564	2.51486	4.7559	coding	NM_001039762	FAM196A	RefSeq_coding	4407	chr10	-	128933689	128994422		TTCAAGCCAAGAAACCATCAAAGTGCTCTTGGGGGTCATTCAGGAGTTGGAAAAAGGAGA	642938	Hs.613882		NP_001034851	Family with sequence similarity 196, member A
ASHG19A3A001486	0.0210679	2.58671	down	22.6969	73.6893	4.53496	5.90608	14.1526	65.2554	27.7594	57.741	26.1786	98.0716	3.98639	5.58007	4.61602	5.80065	5.00248	6.33751	coding	NM_001076785	SLC7A6	RefSeq_coding	6362	chr16	+	68298422	68335722		ctgcctcagcctcctgagtggggattacagGCCACAGCAAACACAGGTGTGCAGGAACCG	9057	Hs.679580	GO:0015171|GO:0015297|GO:0003333|GO:0006865|GO:0007596|GO:0006520|GO:0034641|GO:0006811|GO:0050900|GO:0006461|GO:0055085|GO:0006810|GO:0016323|GO:0005887|GO:0005886	NP_003974	Solute carrier family 7 (cationic amino acid transporter, y+ system), member 6
ASHG19A3A037819	0.03143	2.52728	down	1261.88	4525.32	10.3749	11.7125	1184.03	9574.62	1527.71	1996.72	1073.9	2004.62	10.252	12.5244	10.4731	11.3476	10.3998	11.2656	coding	NM_019051	MRPL50	RefSeq_coding	1050	chr9	-	104152248	104160919		CAAGTTCACACCTTTCATAAGCATAAAGTAGTTGCAAGAAAGTATTTTCATCCTGTTAGG	54534	Hs.288224	GO:0005739|GO:0005840	NP_061924	Mitochondrial ribosomal protein L50
ASHG19A3A046031	0.0144562	2.82869	down	5.97488	27.7627	2.77584	4.27597	5.21317	26.9881	7.65298	38.9163	5.0585	17.3837	2.64405	4.28831	2.78327	4.88514	2.90019	3.65447	coding	NM_001004137	OR52M1	RefSeq_coding	954	chr11	+	4566420	4567373		CACCAAGCAGATCCGAGAGAGCCTTCTCCAAATACCAAGGATAGAAATGAAGATTAGATG	119772	Hs.553567	GO:0004984|GO:0004872|GO:0050896|GO:0007608|GO:0016021|GO:0005886	NP_001004137	Olfactory receptor, family 52, subfamily M, member 1
ASHG19A3A032093	0.00081505	10.2736	down	108.027	1146.8	6.76471	10.1256	113.26	1350.54	81.0348	924.345	129.787	1165.52	6.89472	9.77971	6.15273	10.2022	7.24669	10.3948	coding	NM_004100	EYA4	RefSeq_coding	5697	chr6	+	133562494	133853257		GAAAACATGACTGTTTTAAACACAGCAGACTGGTTGCTGAGTTGCAACACCCCCTCTTCT	2070	Hs.596680	GO:0016787|GO:0046872|GO:0004725|GO:0006281|GO:0009653|GO:0016568|GO:0007275|GO:0007601|GO:0005737|GO:0005634	NP_742103	Eyes absent homolog 4 (Drosophila)
ASHG19A3A009704	0.0121949	2.1522	down	85.8024	217.261	6.41925	7.52506	94.7792	330.88	103.293	160.607	59.3351	160.297	6.63457	7.84672	6.49731	7.58185	6.12587	7.14662	coding	NM_153229	TMEM92	RefSeq_coding	2747	chr17	+	48351787	48358844	NM_001168215,	TTCATTGTGCCACCAGAGCTCCCTATGCAGCCTTTTAAAAGAATAAATAGGATCTGTAGC	162461	Hs.224630	GO:0016021|GO:0016020	NP_694961	Transmembrane protein 92
ASHG19A3A054171	0.00742935	2.11147	down	3468.55	8144.31	11.8543	12.9325	2648.21	13307.1	4543.31	5620.38	3214.12	5505.47	11.4336	13.0189	12.0781	12.9078	12.0512	12.8708	coding	NM_031208	FAHD1	RefSeq_coding	1684	chr16	+	1877224	1878908		ATCGATTCTGAGTTCGGGAGATGATTTTGAAATTACTGTTTTCCAAATAAAGGTGCTCCC	81889	Hs.513265	GO:0016787|GO:0046872|GO:0005515|GO:0005743|GO:0005739	NP_112485	Fumarylacetoacetate hydrolase domain containing 1
ASHG19A3A048958	0.0498465	2.11758	down	55.5145	132.629	5.7746	6.85702	81.537	165.999	42.3553	120.95	42.6513	110.937	6.42408	6.89928	5.22875	7.13319	5.67098	6.53859	coding	NM_017988	SCYL2	RefSeq_coding	3818	chr12	+	100661548	100733912		AAATTAGCAAAAGAACAAGAGCAGGCACAGAAGCTGAAAAGCCAGCAGCCTCTTAAACCC	55681	Hs.506481	GO:0005524|GO:0005515|GO:0004672|GO:0005102|GO:0016772|GO:0008333|GO:0090090|GO:0002092|GO:0006468|GO:0005794|GO:0030136|GO:0005737|GO:0031410|GO:0005768|GO:0010008|GO:0016020|GO:0048471	NP_060458	SCY1-like 2 (S. cerevisiae)
ASHG19A3A011426	0.000702065	5.97785	down	8610.19	62745.6	13.2149	15.7946	8402.52	123607	10786.6	32933.1	6641.49	31696.2	13.2031	16.3299	13.3154	15.5241	13.1262	15.5297	coding	NM_006149	LGALS4	RefSeq_coding	1291	chr19	-	39292311	39303740		AGAATTATCCCCTAGGACTCCTTTCTAAGCCCCTAATAAAATGTCTGAGGGTGTCTCATG	3960	Hs.5302	GO:0005529|GO:0007155|GO:0005829|GO:0005886	NP_006140	Lectin, galactoside-binding, soluble, 4
ASHG19A3A003710	0.0163188	3.12763	down	9.07242	45.1327	3.29121	4.93628	9.89044	69.8149	9.72205	37.218	7.60478	28.3652	3.483	5.67538	3.0143	4.76903	3.37635	4.36443	coding	NM_001173465	KIF21A	RefSeq_coding	6494	chr12	-	39687030	39837192		GAAAAAGGATCAACGTAAAAGAGATGTTACGGCTCTTCGTCGGCAAGTAAGACCCATGTC	55605	Hs.374201	GO:0005524|GO:0003777|GO:0000166|GO:0007018|GO:0005737|GO:0005856|GO:0005874	NP_060111	Kinesin family member 21A
ASHG19A3A051153	0.00164847	7.70973	down	418.201	3200.12	8.73524	11.6819	342.579	3207.88	569.174	2951.97	342.849	3440.5	8.47466	10.9782	9.02214	11.9334	8.70893	12.1341	coding	NM_032630	CINP	RefSeq_coding	996	chr14	-	102814620	102829253	NM_001177611,	TTTGTGAACTAGAAAACTACCATTATGGGGAGGAGAGTAAACGACCCCCTCTGTTCCACA	51550	Hs.129634	GO:0006281|GO:0006260|GO:0007049|GO:0051301|GO:0005634	NP_116019	Cyclin-dependent kinase 2 interacting protein
ASHG19A3A047455	0.00117729	2.19548	down	3239.04	8055.07	11.7654	12.9	3828.86	13437.4	3287.3	5037.55	2600.97	5690.27	11.9714	13.0273	11.5963	12.7448	11.7285	12.9278	coding	NM_144973	DENND5B	RefSeq_coding	9409	chr12	-	31535156	31743952		CGTGGGTTTTTCAGGTTTGGGAGTACATTTAAATATGACTTTTCATGCTTTGTTCTTTAC	160518	Hs.118166	GO:0016021|GO:0016020	NP_659410	DENN/MADD domain containing 5B
ASHG19A3A039907	0.019901	4.89789	down	5.53911	47.7091	2.55051	4.84268	5	87.144	6.61734	34.709	5	21.2743	2.43978	5.99607	2.69691	4.58853	2.51486	3.94343	coding	NM_001164417	SSX2B	RefSeq_coding	1306	chrX	-	52725945	52736249	NM_003147,	GACGACGCCTTTGCAAGGAGACCCACGGTTGGTGCTCAAATACCAGAGAAGATCCAAAAG	6757	Hs.289105		NP_783629	Synovial sarcoma, X breakpoint 2
ASHG19A3A004080	0.0110745	2.22149	down	162.662	376.887	7.32707	8.47859	135.235	403.623	229.494	347.105	123.258	379.931	7.14483	8.10806	7.66487	8.76564	7.1715	8.56208	coding	NM_002850	PTPRS	RefSeq_coding	7347	chr19	-	5205519	5340814		AAATGAGACGCATTAACTTCCAGACTCCAGATTCAGGCCTCAGGAGCCCCCTCAGGGAGC	5802	Hs.728875	GO:0016787|GO:0005515|GO:0004872|GO:0005001|GO:0007155|GO:0006470|GO:0005887|GO:0016020	NP_570925	Protein tyrosine phosphatase, receptor type, S
ASHG19A3A021322	0.0270067	2.1044	down	442.514	1199.71	8.83218	9.90558	510.677	2249.29	464.63	685.751	352.234	664.088	9.03847	10.4763	8.70773	9.76339	8.75033	9.4771	coding	NM_176815	DHFRL1	RefSeq_coding	3770	chr3	-	93776769	93781660		GGCAATGTGTTATACTTGGAAAGAGGTCATATTAATTTTATCACATTTTTGGGACTCAGC	200895	Hs.718516	GO:0050661|GO:0004146|GO:0016491|GO:0006545|GO:0009165|GO:0006730|GO:0055114	NP_789785	Dihydrofolate reductase-like 1
ASHG19A3A045751	0.0296831	2.11306	down	600.168	1419.49	9.21575	10.2951	395.408	2306.28	906.52	1002.77	498.575	949.42	8.6769	10.511	9.70251	10.3257	9.26783	10.0485	coding	NM_144765	MPZL2	RefSeq_coding	1396	chr11	-	118127629	118135251		AAGCTGAGAGAATCCTAAGGTTATTTGTGGCTTCGGGGTTATATTTATTACTACTACTAC	10205	Hs.116651	GO:0009653|GO:0007155|GO:0007156|GO:0005856|GO:0016021|GO:0016020	NP_658911	Myelin protein zero-like 2
ASHG19A3A032921	0.00709948	2.39962	down	771.855	1988.53	9.61959	10.8824	1063.37	2827.51	673.578	1537.16	578.614	1600.93	10.0966	10.8085	9.2788	10.9404	9.48337	10.8983	coding	NM_178558	ZNF680	RefSeq_coding	3050	chr7	-	63980254	64023505		AGAGGCCCTGTTAGTTTACTTTTCATATTGAGTGATGCATGAGGTAGGTGTTTGGAGTAA	340252	Hs.520886	GO:0003677|GO:0046872|GO:0008270|GO:0006355|GO:0005622|GO:0005730|GO:0005634	NP_848653	Zinc finger protein 680
ASHG19A3A029778	0.0267014	2.32095	down	306.434	776.159	8.27723	9.49195	244.538	865.197	415.443	467.987	259.321	995.292	7.98765	9.15714	8.55012	9.19635	8.29392	10.1224	coding	NM_001163771	COL11A2	RefSeq_coding	1237	chr6	-	33154223	33160245		CCCTCCTCCTAGTCCTCATTCATCAGCCTTTTTATTTTCATCTAAAAATAAAAAGAGTTG	1302	Hs.390171	GO:0030020|GO:0030674|GO:0051216|GO:0007155|GO:0030199|GO:0060021|GO:0007605|GO:0001501|GO:0001501|GO:0060023|GO:0005581|GO:0005592|GO:0005576	NP_542412	Collagen, type XI, alpha 2
ASHG19A3A000631	0.0250295	4.57964	down	262.424	1902.97	8.04952	10.2448	183.224	4321.08	331.991	683.174	272.058	704.649	7.57294	11.3995	8.21144	9.75621	8.36417	9.57855	coding	NM_000927	ABCB1	RefSeq_coding	4872	chr7	-	87132947	87342564		TGCCTTCATCGAGTCACTGCCTAATAAATATAGCACTAAAGTAGGAGACAAAGGAACTCA	5243	Hs.489033	GO:0005524|GO:0016887|GO:0042626|GO:0016787|GO:0000166|GO:0005515|GO:0005215|GO:0008559|GO:0042493|GO:0055085|GO:0006810|GO:0000139|GO:0016324|GO:0009986|GO:0016021|GO:0046581|GO:0016020|GO:0005624	NP_000918	ATP-binding cassette, sub-family B (MDR/TAP), member 1
ASHG19A3A033688	0.00566477	4.12821	down	254.962	1311.25	7.9938	10.0393	309.045	2428.52	277.837	859.005	178.002	646.227	8.32105	10.5867	7.94382	10.0993	7.71653	9.43192	coding	NM_178561	CTAGE6	RefSeq_coding	2675	chr7	-	143452183	143454843	NM_198495,	CCAGGACCACAAAAGAAACCTGACAATATTGTTGCTTTCTTCAAAAGTAATTTTGACTGA	340307	Hs.676333	GO:0008150|GO:0005575|GO:0016021|GO:0016020	NP_848656	CTAGE family, member 6, pseudogene
ASHG19A3A035104	0.0125924	73.6925	down	660.773	78045	9.07185	15.2753	1203.24	197049	580.827	5902.59	198.251	31183.4	10.2738	17.3405	9.05643	12.9765	7.88534	15.5089	coding	NM_020299	AKR1B10	RefSeq_coding	1610	chr7	+	134212343	134226165		AAGTGTGACTACCTCCACTCATGTCCCATTTTAGCCAAGCTTATTTAAGATCACAGTGAA	57016	Hs.116724	GO:0004033|GO:0016491|GO:0005515|GO:0006081|GO:0007586|GO:0055114|GO:0008202|GO:0005575|GO:0005737	NP_064695	Aldo-keto reductase family 1, member B10 (aldose reductase)
ASHG19A3A033693	0.0107913	2.06325	down	355.116	870.823	8.49405	9.53897	296.109	1468.01	472.32	560.981	296.917	583.483	8.26095	9.89262	8.73438	9.4699	8.48683	9.25439	coding	NM_001003702	ARHGEF35	RefSeq_coding	2474	chr7	-	143883176	143892791		CTGCAAGATTACATATATAAAACTCCCACTATTGTTTCTCTAAGAGTGGATTAGTTCACC	445328	Hs.534621		NP_001003702	Rho guanine nucleotide exchange factor (GEF) 35
ASHG19A3A037529	0.0161329	2.13255	down	1311.23	2944.03	10.4168	11.5094	962.651	3850.14	1735.58	2354.62	1235.47	2627.33	9.95413	11.2257	10.6661	11.5999	10.6302	11.7025	coding	NM_001024916	CBWD5	RefSeq_coding	1572	chr9	-	70432004	70490171	NM_172003,NM_018491,NM_001145356,NM_001145355,NM_001085457,	AGGAGGAAAAGTCTGGCCTCGGCGCCAAGATCCCAGTCACAATTATCACCGGGTATTTAG	55871	Hs.645337	GO:0005524|GO:0000166|GO:0005515	NP_060961	COBW domain containing 1
ASHG19A3A030984	0.019458	2.50534	down	1461.23	4614.89	10.5582	11.8832	1917.25	9024.6	1468.27	2255.36	998.157	2564.7	10.9572	12.4492	10.4207	11.5271	10.2966	11.6733	coding	NM_001135575	LOC221710	RefSeq_coding	4710	chr6	+	11094265	11138964		GGTCAGTACTATGAAGCTTCTGTGGTTTGTATGATGTTTTAACTTTCACTTTAAACTGCA	221710	Hs.656600		NP_001129047	Hypothetical protein LOC221710
ASHG19A3A004571	0.0400946	2.00218	down	18.6045	50.7661	4.28207	5.28364	23.5684	64.5168	19.2848	50.8559	12.9603	36.9257	4.70763	5.56125	4.07507	5.52112	4.06352	4.76856	coding	NM_007010	DDX52	RefSeq_coding	3766	chr17	-	35972412	36003487		AGAAAAAAAGGAAGACGATGACTTCAGAAATTGCTTCCCAAGAAGAAGGTGCTACTATAC	11056	Hs.590937	GO:0005524|GO:0008026|GO:0003723|GO:0004386|GO:0016787|GO:0000166|GO:0005730|GO:0005634	NP_008941	DEAD (Asp-Glu-Ala-Asp) box polypeptide 52
ASHG19A3A004262	0.0314507	2.51629	down	11.6366	39.7331	3.593	4.9243	7.1939	29.915	14.5322	48.3564	13.1837	40.9278	3.04642	4.44142	3.64946	5.40702	4.08312	4.92445	coding	NM_139346	BIN1	RefSeq_coding	2333	chr2	-	127805608	127864864	NM_004305,	TTTCGCGGCTGCGCAGAAAGAAGAACAGTGACAACGCGCCTGCAAAAGGGAACAAGAGCC	274	Hs.193163	GO:0051020|GO:0005515|GO:0032403|GO:0046982|GO:0008283|GO:0044419|GO:0007275|GO:0042692|GO:0043547|GO:0045807|GO:0015629|GO:0043679|GO:0044300|GO:0005737|GO:0005634|GO:0008021|GO:0043196	NP_647601	Bridging integrator 1
ASHG19A3A044089	0.00117195	20.8899	down	681.324	12989.8	9.36818	13.7529	335.412	15751.9	963.925	10922.3	744.636	12295.2	8.44464	13.2448	9.79775	13.9024	9.86215	14.1116	coding	NM_022124	CDH23	RefSeq_coding	11134	chr10	+	73156690	73575702		TGACTTGCTTCTGATCTTCCTTTCTGATGAGAATGACAACCACCCCCTCTTCACTAAAAG	64072	Hs.656032	GO:0005509|GO:0005515|GO:0006816|GO:0016339|GO:0007155|GO:0051480|GO:0050957|GO:0007156|GO:0045494|GO:0050896|GO:0050953|GO:0007605|GO:0016021|GO:0016020|GO:0005886|GO:0032420	NP_443068	Cadherin-related 23
ASHG19A3A011402	0.0231246	2.36974	down	29.0483	92.2059	4.89911	6.14384	36.867	142.801	30.4176	59.5212	19.8603	74.2954	5.31895	6.69309	4.75	5.86035	4.62837	5.87807	coding	NM_152484	ZNF569	RefSeq_coding	4071	chr19	-	37902061	37958339		AAGAGACAAACCCCCTACTATCATGGTACTTACATTTTTGTGGGCTGGATAATAAACAAG	148266	Hs.511848	GO:0003677|GO:0046872|GO:0008270|GO:0006355|GO:0005622|GO:0005634	NP_689697	Zinc finger protein 569
ASHG19A3A033926	0.0489234	2.04396	down	854.864	1808.6	9.72503	10.7564	507.166	2463.79	1276.58	1352.55	780.842	1609.46	9.02781	10.6073	10.2166	10.7536	9.93068	10.9083	coding	NM_003115	UAP1	RefSeq_coding	2344	chr1	+	162531295	162569632		CAAAAGAAGATTCCTTATGTGGATACCCAAGGACAGTTAATTAAGCCAGACAAACCCAAT	6675	Hs.492859	GO:0003977|GO:0016779|GO:0016740|GO:0006048|GO:0044267|GO:0006488|GO:0008152|GO:0043687|GO:0018279|GO:0005737|GO:0005829|GO:0005730|GO:0005634|GO:0005886	NP_003106	UDP-N-acteylglucosamine pyrophosphorylase 1
ASHG19A3A030558	0.00148298	3.50097	down	41.0301	163.457	5.41074	7.21849	47.9204	161.192	40.904	142.958	34.266	186.221	5.67823	6.85409	5.18022	7.40188	5.37377	7.3995	coding	NM_001143677	SGK1	RefSeq_coding	2459	chr6	-	134490384	134499010		CTGCATATCCTTGGGCAACCCGAAGAATGAAAGAAGAAGCTATAAAACCCCCTTTGAAAG	6446	Hs.510078	GO:0005524|GO:0000166|GO:0005515|GO:0004674|GO:0016740|GO:0006915|GO:0006468|GO:0006950|GO:0006814|GO:0005737|GO:0005783|GO:0005634|GO:0005886	NP_005618	Serum/glucocorticoid regulated kinase 1
ASHG19A3A006506	0.0138013	4.67566	down	5	40.6813	2.46335	4.68852	5	22.1881	5	31.5146	5	68.3413	2.43978	3.99998	2.43542	4.33397	2.51486	5.73161	coding	NM_178552	C22orf33	RefSeq_coding	1030	chr22	-	37387160	37403877		AAGAGGCTATGGAGCTGGGCCACGGAGCAGGGCCCATCTGAATGACAAGGAGGGCCAACA	339669	Hs.124502		NP_848647	Chromosome 22 open reading frame 33
ASHG19A3A053941	0.00294505	2.25064	down	103.113	278.871	6.7051	7.87544	105.856	438.378	118.914	177.264	84.5707	220.972	6.80142	8.21923	6.69397	7.73927	6.61991	7.66782	coding	NM_001005279	OR6K2	RefSeq_coding	975	chr1	-	158669467	158670442		CTCCCTTCTTCAACCCCATTATCTATAGCCTGAGGAATAAAGAAATAAAAGAAGCTATAA	81448	Hs.554489	GO:0004984|GO:0004872|GO:0050896|GO:0007608|GO:0016021|GO:0005886	NP_001005279	Olfactory receptor, family 6, subfamily K, member 2
ASHG19A3A004355	0.00503384	2.2806	down	227.362	587.899	7.84435	9.03376	286.478	881.612	209.783	394.121	185.824	487.964	8.21586	9.18415	7.53443	8.95074	7.78276	8.96639	coding	NM_004986	KTN1	RefSeq_coding	4557	chr14	+	56046924	56151294		AGTTGAACACCAGAGGAAGAAAAACAATGAAAGGCAGCAACAGGTGGAAGCTGTTGAGTT	3895	Hs.509414	GO:0003674|GO:0007018|GO:0005783|GO:0005789|GO:0016021|GO:0005887|GO:0016020|GO:0005624	NP_891556	Kinectin 1 (kinesin receptor)
ASHG19A3A052286	0.00160422	3.12713	down	324.902	1189.96	8.36995	10.0148	358.328	1975.96	371.848	855.915	244.529	738.017	8.53361	10.3049	8.37599	10.092	8.20025	9.64748	coding	NM_030800	C15orf44	RefSeq_coding	2538	chr15	-	65871119	65903407		TCTGCCCCCTCTTTCCAAGAGAGACTTCCAGATCCCACATTTTCTTGACTGATTTTTAAG	81556	Hs.6686		NP_110427	Chromosome 15 open reading frame 44
ASHG19A3A047625	0.00317454	2.44089	down	27250	69504	14.8658	16.1532	20600.1	97018.8	35583.6	57734.5	25566.2	53758.8	14.5541	15.9012	15.0142	16.3368	15.0289	16.2215	coding	NM_002273	KRT8	RefSeq_coding	1802	chr12	-	53290970	53298868		ACTACCTGGGGACCCCCCTTGCCCATGCCTCCAGCTACAAAACAATTCAATTGCTTTTTT	3856	Hs.533782	GO:0005515|GO:0005198|GO:0007010|GO:0044419|GO:0005737|GO:0005882|GO:0045095|GO:0016363|GO:0005654|GO:0005634	NP_002264	Keratin 8
ASHG19A3A035600	0.000186756	7.57907	down	208.471	1650.94	7.68108	10.6031	245.954	2347.43	247.821	1286.99	131.637	1318.4	7.99796	10.5387	7.77659	10.6872	7.26868	10.5834	coding	NM_144962	PEBP4	RefSeq_coding	901	chr8	-	22570764	22785421		CGACGATGTGGGTATGGAACCCCCTCTGGATACAGAACCCCTTCTTTTCCAAATAAAAAA	157310	Hs.491242	GO:0005764	NP_659399	Phosphatidylethanolamine-binding protein 4
ASHG19A3A018136	0.0332125	2.60063	down	5	22.1171	2.46335	3.84221	5	20.4332	5	34.474	5	11.4442	2.43978	3.87803	2.43542	4.57098	2.51486	3.07764	coding	NM_138283	CSTL1	RefSeq_coding	736	chr20	+	23420321	23425566		TAGTCACTGTGAAGATTGGCTGGACCAAATGCAAGAGGAATGACACGAGCAATTCTTCCT	128817	Hs.352134	GO:0004869|GO:0030414|GO:0005576	NP_612140	Cystatin-like 1
ASHG19A3A037513	0.0120077	2.49062	down	2172.39	5526.67	11.1447	12.4612	2962.02	7102.63	2050.72	4329.81	1504.43	5147.58	11.5941	12.0922	10.9111	12.5073	10.9288	12.784	coding	NM_001085457	CBWD6	RefSeq_coding	1719	chr9	-	69204538	69262593	uc004ack.2,NM_172003,NM_018491,NM_001145356,NM_001145355,NM_001024916,ENST00000445695,	ATCAAAGACAAATCACAACAAGTGATTGTCCAGGGTGTCCATGAGCTCTGTGATCTGGAG	55871	Hs.645337	GO:0005524|GO:0000166|GO:0005515	NP_060961	COBW domain containing 1
ASHG19A3A011761	0.000138026	15.304	down	13.5589	239.52	3.86634	7.80218	13.7471	220.572	14.7471	219.496	12.1826	278.493	3.94805	7.28812	3.67282	8.06146	3.97817	8.05696	coding	NM_001098612	SIGLEC14	RefSeq_coding	2113	chr19	-	52145807	52150132		GAGAGGCAGCATTTGTTTTCCAGTTAAAACTCTACCTCATTGTGATTATTATCCAATACA	100049587	Hs.724955	GO:0005515|GO:0005529|GO:0007155|GO:0016021|GO:0005886	NP_001092082	Sialic acid binding Ig-like lectin 14
ASHG19A3A026384	0.0464764	2.88943	down	9.11872	41.6759	3.29403	4.82481	9.09585	61.717	11.095	44.5849	7.16532	18.7258	3.36929	5.48992	3.2143	5.2194	3.2985	3.76512	coding	NM_001114357	C4orf47	RefSeq_coding	974	chr4	+	186350544	186370821		GAAGGCTACATAAATCTGAATCAAGTGAGGAGACGGGATATGGTGGAAGCAGCCAAAAAA	441054	Hs.549398		NP_001107829	Chromosome 4 open reading frame 47
ASHG19A3A012107	0.0272902	4.28531	down	3482.33	14207.5	11.8072	13.9066	2081.07	12710.1	4774.99	12666.9	3590.94	17245.3	11.0773	12.9516	12.1525	14.1386	12.1917	14.6295	coding	NM_139161	CRB3	RefSeq_coding	1118	chr19	+	6464259	6467228		GCGGAACCAACTTTTCTCTGTGTGTCCAGCAGGCCCCACAACCCCCTCTCCTTTCTTTCA	92359	Hs.150319	GO:0017124|GO:0019904|GO:0034329|GO:0045216|GO:0072659|GO:0070830|GO:0016324|GO:0030054|GO:0016021|GO:0005886|GO:0005923	NP_777377	Crumbs homolog 3 (Drosophila)
ASHG19A3A010567	0.0238248	2.03474	down	5.67829	19.6528	2.6098	3.63464	5.00395	13.0047	7.03093	29.5464	5	16.4073	2.58404	3.18329	2.7305	4.15235	2.51486	3.56828	coding	NM_000371	TTR	RefSeq_coding	938	chr18	+	29171729	29178984		AAGTCAATAATCAGAATCAGCAGGTTTGCAGTCAGATTGGCAGGGATAAGCAGCCTAGCT	7276	Hs.427202	GO:0005179|GO:0042562|GO:0005515|GO:0006810|GO:0005737|GO:0005576|GO:0005615	NP_000362	Transthyretin
ASHG19A3A017872	0.0414646	3.06498	down	9.7579	37.5745	3.20582	4.8217	9.43343	25.691	14.8403	53.0975	5	33.9351	3.41967	4.21415	3.68294	5.61586	2.51486	4.63508	coding	NM_003185	TAF4	RefSeq_coding	4647	chr20	-	60549854	60640866		TTTTTTGAACAGCTTGATCAAATCGAAAAGCAGAGGAAGGATGAGCAGGAGCGGGAGATC	6874	Hs.18857	GO:0003677|GO:0016251|GO:0005515|GO:0003700|GO:0016563|GO:0003713|GO:0016986|GO:0010467|GO:0044419|GO:0001541|GO:0006357|GO:0006368|GO:0006366|GO:0006367|GO:0006367|GO:0006367|GO:0016032|GO:0071339|GO:0005737|GO:0005730|GO:0005654|GO:0005654|GO:0005634|GO:0005669|GO:0033276	NP_003176	TAF4 RNA polymerase II, TATA box binding protein (TBP)-associated factor, 135kDa
ASHG19A3A000541	0.00577527	5.38066	down	258.709	1376.29	7.96006	10.3878	153.693	1504.96	402.268	974.287	220.166	1649.63	7.33363	9.93514	8.50573	10.2837	8.04081	10.9447	coding	NM_000103	CYP19A1	RefSeq_coding	4422	chr15	-	51500254	51630795		TGTGCTCGGGATCTTCCAGACGTCGCGACTCTAAATTGCCCCCTCTGAGGTCAAGGAACA	1588	Hs.260074	GO:0070330|GO:0009055|GO:0020037|GO:0046872|GO:0016712|GO:0019825|GO:0008395|GO:0008209|GO:0006703|GO:0042446|GO:0055114|GO:0060736|GO:0006694|GO:0008202|GO:0006805|GO:0005783|GO:0005789|GO:0016020|GO:0005624	NP_112503	Cytochrome P450, family 19, subfamily A, polypeptide 1
ASHG19A3A054186	0.000416842	8.86319	down	8206.39	74274.3	13.1464	16.2942	7500.01	85810.1	9388.74	67716.2	7730.43	69296.7	13.0327	15.738	13.0897	16.5583	13.3168	16.5863	coding	NM_002857	PEX19	RefSeq_coding	3722	chr1	-	160246598	160254941		GTGCTCTTGATGATTTCGATAAAGCCAAACCCTCCCCAGCACCCCCTTCTACCACCACGG	5824	Hs.517232	GO:0047485|GO:0005515|GO:0016557|GO:0007031|GO:0007031|GO:0006625|GO:0055085|GO:0031526|GO:0005737|GO:0005737|GO:0005737|GO:0005829|GO:0016021|GO:0016020|GO:0005634|GO:0005778|GO:0005777	NP_002848	Peroxisomal biogenesis factor 19
ASHG19A3A025752	0.011886	2.95468	down	86.8379	315.167	6.45306	8.01606	88.8336	511.031	103.165	256.978	68.515	177.491	6.54317	8.42818	6.49478	8.30114	6.32122	7.31885	coding	NM_032717	AGPAT9	RefSeq_coding	2534	chr4	+	84457652	84527025		AGTTTGCTAACAGGGTTAAGTCTGCTATTGCTATACAAGGAGGCCTGACTGAACTTCCCT	84803	Hs.99196	GO:0008415|GO:0004366|GO:0016740|GO:0008152|GO:0008654|GO:0032006|GO:0019432|GO:0005783|GO:0005789|GO:0016021|GO:0016020	NP_116106	1-acylglycerol-3-phosphate O-acyltransferase 9
ASHG19A3A048469	0.0388046	2.30053	down	45.9057	145.108	5.55002	6.75199	38.6966	258.11	61.6519	78.7625	37.3686	98.4522	5.38257	7.5095	5.77493	6.40408	5.49256	6.34238	coding	NM_001029874	REP15	RefSeq_coding	1139	chr12	+	27849427	27850566		TTGAAAATGATTACTGGGATCAAAGTACATTCATGTCGCAATTACAGAGAGAGAGAGAAA	387849	Hs.269836	GO:0031901|GO:0005768|GO:0016020	NP_001025045	RAB15 effector protein
ASHG19A3A006138	0.0393066	3.23634	down	10.282	50.925	3.38091	5.07527	7.4392	37.6771	16.8583	32.1876	6.54856	82.9103	3.0864	4.77646	3.87316	4.39064	3.18317	6.05871	coding	NM_152463	EME1	RefSeq_coding	2332	chr17	+	48450580	48458820		TTGTGGATCAGGAGAAATGCTTCAGTGCTCAGAATCCTCCAAGAAGAGGGAAACAGGGAG	146956	Hs.514330	GO:0003677|GO:0004519|GO:0016787|GO:0046872|GO:0005515|GO:0006310|GO:0006281|GO:0005730|GO:0005634	NP_689676	Essential meiotic endonuclease 1 homolog 1 (S. pombe)
ASHG19A3A045323	0.0298489	2.41841	down	11.5444	42.088	3.61643	4.89049	13.9561	59.2021	10.9012	38.8952	9.77584	28.1666	3.96717	5.43155	3.18601	4.88356	3.69612	4.35637	coding	NM_015080	NRXN2	RefSeq_coding	6616	chr11	-	64373647	64490660		TGTTCTCCGAGGGGGGGGCCGGGAGAGGAGGAGCCGGCGATGTGCACCAGCCAACAAAAG	9379	Hs.372938	GO:0046872|GO:0007155|GO:0016021|GO:0016020	NP_620063	Neurexin 2
ASHG19A3A041471	0.0243139	2.88496	down	2057.5	5694.57	10.9691	12.4977	3266.94	7443.41	1805.74	4512.91	1099.83	5127.37	11.7391	12.1553	10.7265	12.5642	10.4419	12.7736	coding	NM_006777	ZBTB33	RefSeq_coding	5225	chrX	+	119384606	119392251		GTTCTACTTTTCATTAACCATGGCCTGATATTAGTTCTTAGAGCTTCTTGTGGCAAAAAT	10009	Hs.143604	GO:0003677|GO:0046872|GO:0005515|GO:0008270|GO:0016055|GO:0035556|GO:0005737|GO:0005622|GO:0005730|GO:0005730|GO:0005634|GO:0005886	NP_006768	Zinc finger and BTB domain containing 33
ASHG19A3A004485	0.00174998	3.51905	down	35.9909	145.77	5.23135	7.04653	32.776	130.358	44.1207	136.105	31.076	170.848	5.16397	6.56527	5.28913	7.32263	5.24094	7.2517	coding	NM_006333	C1D	RefSeq_coding	1207	chr2	-	68269332	68290159		GTCGAAGGCCGTGAGGTATTTTTCTAAGTCAGCCATAATGGCAGGTGAAGAAATTAATGA	10438	Hs.602900	GO:0003677|GO:0003723|GO:0016922|GO:0003714|GO:0006915|GO:0006364|GO:0005737|GO:0000178|GO:0005730|GO:0005634|GO:0017053	NP_775269	C1D nuclear receptor corepressor
ASHG19A3A003859	0.0385939	4.91479	down	6.87339	52.1846	2.70017	4.9973	5	20.43	10.6202	37.1595	5	98.9642	2.43978	3.87769	3.14586	4.76453	2.51486	6.34966	coding	NM_001184696	MEPE	RefSeq_coding	2135	chr4	+	88754120	88767966		CAGGTGTGATACTCATGGACCTCAGCAGGAAGAAAAAAACAAAGACAATATTGGTTTTCA	56955	Hs.676357	GO:0005201|GO:0005515|GO:0001501|GO:0005576|GO:0005578	NP_064588	Matrix extracellular phosphoglycoprotein
ASHG19A3A010526	0.0201311	2.29847	down	620.041	1519.39	9.25534	10.456	914.329	2271.56	564.867	1064.63	380.926	1221.98	9.89007	10.4895	9.00943	10.4049	8.86653	10.4736	coding	NM_018566	YOD1	RefSeq_coding	6265	chr1	-	207217193	207224422		CTACCTGGAAGATGTCTAACTTCATTTTCTACAACTCTTATGTGATTTTGCCATTGTCAT	55432	Hs.567533	GO:0008234|GO:0046872|GO:0008233|GO:0005515|GO:0004843|GO:0008270|GO:0030433|GO:0006520|GO:0030968|GO:0071108|GO:0070536|GO:0006986|GO:0005622	NP_061036	YOD1 OTU deubiquinating enzyme 1 homolog (S. cerevisiae)
ASHG19A3A029656	0.00959626	3.89723	down	6.05574	37.7985	2.78194	4.74439	5	48.6918	5	37.5722	8.16722	27.1314	2.43978	5.13868	2.43542	4.79207	3.47063	4.30242	coding	NM_007028	TRIM31	RefSeq_coding	2049	chr6	-	30070673	30080867		ATTCAAGAGCAGATCCAAGTCTTGCAGCAAAAGGAGAAGGAGACAGTACAAGTGAAGGCA	11074	Hs.493275	GO:0016874|GO:0046872|GO:0008270|GO:0005737|GO:0005622|GO:0005739	NP_008959	Tripartite motif-containing 31
ASHG19A3A003615	0.0335171	2.05979	down	707.75	1569.87	9.53795	10.5804	645.721	1720.71	816.047	1094.36	661.482	1894.54	9.3802	10.1174	9.55051	10.44	9.68315	11.184	coding	NM_001171894	MEF2A	RefSeq_coding	5771	chr15	+	100106132	100256627		AAGTGCACTTTTTGCTGATACTTCATTTCTATCTCACTCTACCCCCCAGGCTGAAGTGCA	4205	Hs.268675	GO:0005515|GO:0005515|GO:0043565|GO:0003700|GO:0002755|GO:0002755|GO:0002756|GO:0002756|GO:0008063|GO:0006915|GO:0045087|GO:0007275|GO:0042692|GO:0007517|GO:0048011|GO:0007399|GO:0051149|GO:0006355|GO:0051403|GO:0034130|GO:0034134|GO:0034138|GO:0034142|GO:0002224|GO:0006351|GO:0000790|GO:0005654|GO:0005654|GO:0005634	NP_005578	Myocyte enhancer factor 2A
ASHG19A3A003542	0.0284844	3.04258	down	34.4476	148.989	5.13621	6.74151	23.9746	275.65	46.4651	73.7927	32.9032	97.5244	4.72832	7.6071	5.36086	6.28802	5.31945	6.32942	coding	NM_001170806	C8orf47	RefSeq_coding	596	chr8	+	99076749	99105838		CGGCGACAGCAGCAGGTTCCCCAGCGGTGAGACAGGGGAAAAGGTGGAAACAGACATGGA	203111	Hs.171455		NP_775820	Chromosome 8 open reading frame 47
ASHG19A3A052010	0.019096	2.95319	down	5.80692	25.9126	2.57254	4.13482	5	15.2757	7.42076	37.9591	5	24.5031	2.43978	3.43627	2.763	4.81929	2.51486	4.1489	coding	NM_212551	LYSMD1	RefSeq_coding	2649	chr1	-	151132224	151138370		TTAGGGGAGAATTAGGGAGGGACTGAATACTCAAGGGACAGATTTGTGGATAAGTAGCTT	388695	Hs.591482	GO:0016998	NP_997716	LysM, putative peptidoglycan-binding, domain containing 1
ASHG19A3A049013	0.0392191	2.80622	down	92.7463	280.206	6.48906	7.97769	54.5396	239.965	127.053	188.354	96.6463	412.298	5.86001	7.40684	6.79071	7.82922	6.81647	8.69702	coding	NM_014653	WSCD2	RefSeq_coding	4650	chr12	+	108523510	108644311		ATATGTAGGAAAATGGGACCAACTTATGTGTGTTCTGAGCCTCAAAACCCCCTTGTTGGC	9671	Hs.143591	GO:0016021|GO:0016020	NP_055468	WSC domain containing 2
ASHG19A3A031235	0.00716701	2.46178	down	866.911	2314.03	9.79254	11.0922	605.74	3400.81	1187.2	1772.04	807.794	1769.25	9.28898	11.0444	10.1064	11.1605	9.9822	11.0719	coding	NM_033229	TRIM15	RefSeq_coding	2241	chr6	+	30130982	30140466		TGAGTCTCGAACAGCGGTTGTTTTTACTTTATTTATCTTAGGCCCTCAGCTCCCTGACGT	89870	Hs.591789	GO:0046872|GO:0008270|GO:0007500|GO:0005622	NP_150232	Tripartite motif-containing 15
ASHG19A3A001204	0.0148004	3.63809	down	6.72682	38.1388	2.96656	4.82974	8.94634	24.2475	5	47.0896	6.23411	43.0795	3.3444	4.13173	2.43542	5.34793	3.11987	5.00957	coding	NM_001033117	SRGAP3	RefSeq_coding	8829	chr3	-	9022277	9291311		AAAGAGCAGAATGCGGCACCACCAGAGGAAGAAGAAATGCTCGAACCAGGAACCAGGTAT	9901	Hs.654743	GO:0005096|GO:0005515|GO:0051056|GO:0007165|GO:0007264|GO:0005829|GO:0005622	NP_055665	SLIT-ROBO Rho GTPase activating protein 3
ASHG19A3A032751	0.0328653	2.91047	down	50.0645	175.497	5.69212	7.23337	40.7285	127.809	53.9225	118.119	55.5424	280.565	5.45703	6.53661	5.5793	7.09512	6.04003	8.06839	coding	NM_001220	CAMK2B	RefSeq_coding	4586	chr7	-	44256748	44365230		ACATCCTGAACTCTGTGAGAAGGGGTTCAGGAACCCCAGAAGCCGAGGGCCCCCTCTCAG	816	Hs.351887	GO:0005524|GO:0005516|GO:0004683|GO:0000166|GO:0005515|GO:0016740|GO:0019221|GO:0060333|GO:0006468|GO:0007165|GO:0007268|GO:0005829|GO:0005829|GO:0030666|GO:0005654|GO:0005886	NP_742081	Calcium/calmodulin-dependent protein kinase II beta
ASHG19A3A018033	0.00850379	2.60838	down	245.811	807.152	7.97436	9.35751	280.542	1455.09	250.084	443.217	206.806	523.145	8.18301	9.88364	7.79157	9.11203	7.9485	9.07688	coding	NM_001200	BMP2	RefSeq_coding	3150	chr20	+	6748744	6760910		GCTTTTCTTTCCAAGGTTGTGTGTTTGAACACATTTCTCCAAATGTTAAACCTATTTCAG	650	Hs.73853	GO:0070700|GO:0046332|GO:0016362|GO:0005125|GO:0008083|GO:0019211|GO:0005515|GO:0019904|GO:0046982|GO:0042803|GO:0005102|GO:0004745|GO:0016566|GO:0016563|GO:0005160|GO:0004675|GO:0030509|GO:0030509|GO:0030509|GO:0003130|GO:0007219|GO:0060395|GO:0060128|GO:0003181|GO:0035630|GO:0001658|GO:0035051|GO:0035051|GO:0060317|GO:0055008|GO:0045165|GO:0007267|GO:0071363|GO:0071407|GO:0009790|GO:0035054|GO:…	NP_001191	Bone morphogenetic protein 2

## Sheet: Cancer vs Paracancer_up
# Fold-Change cut-off: 2.0 # P-value cut-off: 0.05 # Condition pairs: Cancer vs Paracancer # Column A: ProbeName, it represents probe name. # Column B: P-value, P-value calculated from t-test. # Column C: FCAbsolute, the absolute ratio (no log scale) of normalized intensities between two conditions. # Column D: Regulation, it depicts which group has greater or lower intensity values wrt other gro…
Cancer vs Paracancer 2.0 fold up regulated mRNAs
	P-value	Fold change and Regulation		Group--Raw Intensity		Group--Normalized Intensity		Raw Intensity						Normalized Intensity						Annotations
ProbeName	p-value	FCAbsolute	regulation	Cancer(raw)	Paracancer(raw)	Cancer(normalized)	Paracancer(normalized)	[1-1, Cancer](raw)	[1-2, Paracancer](raw)	[2-1, Cancer](raw)	[2-2, Paracancer](raw)	[3-1, Cancer](raw)	[3-2, Paracancer](raw)	[1-1, Cancer](normalized)	[1-2, Paracancer](normalized)	[2-1, Cancer](normalized)	[2-2, Paracancer](normalized)	[3-1, Cancer](normalized)	[3-2, Paracancer](normalized)	type	seqname	GeneSymbol	source	RNAlength	chrom	strand	txStart	txEnd	Xhyb	probeSeq
ASHG19A3A011661	0.0476799	2.65733	up	2473.41	985.781	11.3273	9.91729	3546.28	971.191	2043.33	787.625	1830.62	1198.53	11.864	9.75848	10.9076	9.29633	11.2102	10.697	coding	NM_001130915	MAMSTR	RefSeq_coding	1579	chr19	-	49216254	49222976		CAATGACCCTGGCGGCTTCCTCCCAGCGTTCCCAAATCATTCGCTCCAAGTTCCGATCTG
ASHG19A3A041736	0.0478539	3.52269	up	13711.7	5081.17	13.8809	12.0643	18135.1	3379.15	13133.1	4215.95	9866.89	7648.41	14.3652	11.4717	13.5938	11.4637	13.6838	13.2573	coding	NM_001170760	SRPK3	RefSeq_coding	1999	chrX	+	153046455	153051186		GCCTCTTCCTCCCCCGCCCCAGGGGGCGGCCGTAGCCTCAGCGCGGGCTCACAGACCTCA
ASHG19A3A009702	0.0406328	2.36736	up	20.2318	6.6631	4.35857	3.11529	27.3486	6.68239	22.1943	8.30692	11.1524	5	4.91928	3.40164	4.29062	3.39503	3.86581	2.54919	coding	NM_001144773	CSRP1	RefSeq_coding	1960	chr1	-	201454785	201476387		AAGTCTATGAAATGCATTAAACTCAGCAGGGAAAGTCCTAAGGAGTAGTTTCTCCAGGGG
ASHG19A3A006061	0.0230514	2.47328	up	1301.58	550.171	10.3987	9.09224	941.192	411.434	1772.87	685.932	1190.68	553.148	9.92711	8.60408	10.6984	9.11572	10.5705	9.55692	coding	NM_147148	GSTM4	RefSeq_coding	1372	chr1	+	110198697	110208123		GAAGGACTTCATCTCCCGCTTTGAGGTTTCCTGTGGCATAATGTGATGGTCAATTTTCTG
ASHG19A3A003026	0.0235584	2.1547	up	13.9215	5.61897	3.85914	2.75165	9.34756	5	17.8613	6.8569	14.5558	5	3.40637	2.55481	3.95599	3.15096	4.21506	2.54919	coding	NM_001159944	EVI5L	RefSeq_coding	3756	chr19	+	7911385	7929861		ACAGCGGATTGAAACCCTAGAGAAGGAGAGCGCTGCTCTGGCTGATAGGTTAATCCAGGT
ASHG19A3A016667	0.0101682	2.12373	up	70.6392	28.2277	6.16538	5.07878	65.4539	19.3674	86.9427	39.5442	59.5211	25.7716	6.1139	4.63508	6.25075	5.42521	6.13148	5.17605	coding	NM_001042702	DFNB59	RefSeq_coding	1534	chr2	+	179316162	179326107		TAACTTTGACCACAGCTTGATACGTCAGTCAAGGAGCAGCAGAAAGGCAGTATTGTGTGT
ASHG19A3A010929	0.034203	2.9235	up	71.0305	22.4727	6.16932	4.62162	89.3411	17.717	67.9488	40.0792	55.8017	9.62203	6.55306	4.5251	5.90919	5.44307	6.0457	3.89669	coding	NM_000635	RFX2	RefSeq_coding	4114	chr19	-	5993175	6110664		GAAAACCTCCAAAAAAGCGAAGGAATCACATCACACAAAAGCGGTTTACTCAACAGCCAT
CUST_11_PI426247286	0.0490533	3.80764	up	19420	6822.16	14.3697	12.4408	25888.7	4597.56	17855.9	5086.48	14515.6	10782.4	14.873	11.8851	14.0144	11.7204	14.2215	13.7168	coding	NM_014620_intron3+	NM_014620	HOX cluster	487	chr12	+	54448145	54448633		TTTAAGCTTGATGACTTTATTTCCACCACTCCCTCCTCCTGTTTCTCAGAGCTGAGGATG
ASHG19A3A035746	0.0335093	2.69879	up	1766.61	705.073	10.8771	9.44482	2193.48	510.172	1508.84	747.831	1597.52	857.217	11.159	8.89772	10.4564	9.22245	11.016	10.2143	coding	NM_144696	C1orf125	RefSeq_coding	3642	chr1	+	179334854	179523868		TTCGAAGGAATAAATTCAAATACCTGATTGACCATCCCGTCTCCCTCACAGGAGCTGGAA
ASHG19A3A020249	0.016944	3.90643	up	268.619	68.7278	8.05041	6.08456	245.684	123.757	376.913	46.8336	183.261	35.5929	7.9966	7.00993	8.39628	5.63861	7.75835	5.60514	coding	NM_000496	CRYBB2	RefSeq_coding	781	chr22	+	25615611	25627836	uc003abv.2,ENST00000415709,	TGAAAACCCCAACTTCACCGGGAAGAAGATGGAAATCATAGATGACGATGTACCCAGCTT
ASHG19A3A027170	0.0171127	2.18342	up	12.2063	5	3.66286	2.53627	16.8027	5	11.682	5	8.13432	5	4.22726	2.55481	3.29726	2.50482	3.46407	2.54919	coding	NM_001270	CHD1	RefSeq_coding	6457	chr5	-	98190908	98262238		TTTGATTCCGATTGGAATCCACAGAATGATCTTCAGGCACAGGCTAGAGCCCATCGAATT
ASHG19A3A001423	0.0419916	2.37911	up	168.82	60.0191	7.30254	6.05212	89.6237	68.0426	266.667	73.171	150.169	38.8435	6.55743	6.22463	7.88013	6.20762	7.47007	5.72412	coding	NM_001042471	GSDMB	RefSeq_coding	1578	chr17	-	38060849	38074903		CTTGTCTTCCCCAACAAGGAGACGATGAAGAAGGATGGTGCTTCATCCTGTTTAGGTAAG
ASHG19A3A045546	0.00349928	2.1167	up	3158	1797.53	11.7182	10.6363	3860.68	1684.7	3258.18	2643.32	2355.15	1064.59	11.9878	10.5194	11.5837	10.8603	11.583	10.5293	coding	NM_021825	CCDC90B	RefSeq_coding	1585	chr11	-	82972505	82997377		AATCATACAGGATTTTGTGGGTATTGGTTGAATATTTGTAAACCATTCCCTAGCCTACAT
ASHG19A3A016244	0.0269432	2.46175	up	16.7501	5.82677	4.162	2.86232	18.2906	7.48032	16.0788	5	15.8809	5	4.34913	3.53295	3.80223	2.50482	4.33465	2.54919	coding	NM_001006624	PDPN	RefSeq_coding	2652	chr1	+	13911966	13944450		AGAAAAAGCTGCTGGGTAACATCCTTTGTTTTTGCCCAGGGAAGCTTTAGCTGTGATTCC
ASHG19A3A016072	0.000718707	2.50772	up	176.931	65.0852	7.50265	6.17628	158.982	66.11	196.899	81.8642	174.912	47.2814	7.3823	6.18752	7.43412	6.35071	7.69154	5.9906	coding	NM_000877	IL1R1	RefSeq_coding	4909	chr2	+	102770401	102796333		AAACAAACCCACAAGGCCTGTGATTGTGAGCCCAGCTAATGAGACAATGGAAGTAGACTT
ASHG19A3A025682	0.045365	2.72594	up	53.6215	14.9739	5.70511	4.25836	29.963	8.97526	76.8753	13.449	54.0264	22.4973	5.03749	3.74476	6.07637	4.03808	6.00147	4.99224	coding	NM_001144978	MTHFD2L	RefSeq_coding	2372	chr4	+	75023828	75168812		ACCCCCAAAGAGCAACTGAAGATTCATACGCAGCTGGCAGATATTATCATAGTTGCTGCA
ASHG19A3H0000623	0.0381801	2.47008	up	7881.95	3924.75	13.098	11.7934	8207.1	3747.54	7618.34	3486.63	7820.41	4540.07	13.1655	11.605	12.7922	11.2195	13.3362	12.5557	coding	NM_153631_Exon4+	NM_153631	HOX cluster	2530	chr7	+	27145809	27148339		AATTTATAAAATTGCAGTTTTATTACAAAGATACCGATCTCCTTGCTCTCTCCCCCTCCC
CUST_65_PI426249100	0.0301322	2.24075	up	994.633	460.315	10.0266	8.86261	814.253	366.087	1272.62	486.997	897.029	527.862	9.72346	8.44039	10.2114	8.66005	10.1449	9.48738	coding	NM_153620_Exon2-	NM_153620	HOX cluster	95	chr7	-	27134879	27134974	NM_153620,NM_005522,	CATCTTCTCCAGCGCAGACTTTTGACTGGATGAAAGTCAAAAGAAACCCTCCCAAAACAG
ASHG19A3A054103	0.0454143	5.38549	up	5237.53	1414.86	12.4948	10.0657	4813.97	370.638	4775.14	2388.15	6123.48	1485.78	12.3412	8.45894	12.1535	10.7327	12.9896	11.0054	coding	NM_000558	HBA1	RefSeq_coding	576	chr16	+	226678	227520	NM_000517,	AGAACCCACCATGGTGCTGTCTCCTGCCGACAAGACCAACGTCAAGGCCGCCTGGGGTAA
ASHG19A3A004582	0.0314565	2.42861	up	15.2456	5.34974	3.9842	2.70407	15.3101	5	11.7339	6.04921	18.6927	5	4.09996	2.55481	3.3044	3.0082	4.54824	2.54919	coding	NM_007088	CALB2	RefSeq_coding	1377	chr16	+	71392625	71424339		AATTGGGCCTCTCAGAGATGTCCCGGATAGAAGCGGCTACATTGACGAGCATGAGCTGGA
ASHG19A3A004238	0.0141107	2.04343	up	1612.22	873.193	10.707	9.67601	2215.65	869.289	1425.49	1172.24	1195.51	578.053	11.1721	9.6085	10.3745	9.80116	10.5744	9.61835	coding	NM_004125	DNAJC25-GNG10	RefSeq_coding	1470	chr9	+	114393665	114432508		ATCCTGTGCTTTACTCTGAAGACTCGAGAGAAGTTTGCTGAGGAATGCCTTCAAGCACAA
ASHG19A3A003711	0.0375935	2.04601	up	9323.91	5752.94	13.3453	12.3125	9128.21	5166.39	10288.8	5888.99	8554.74	6203.45	13.3231	12.044	13.2448	11.9229	13.4681	12.9706	coding	NM_001173466	AAAS	RefSeq_coding	1755	chr12	-	53701240	53715412		GCTGAATTTGCCCAAGTCACAAATTGCACCATAGTCCCCTCCCTGAAGCACCGGCTGCAG
ASHG19A3A026067	0.0243326	2.04035	up	4723.44	3001.7	12.3324	11.3036	5397.62	2019.91	5082.67	4880.3	3690.03	2104.89	12.5233	10.7615	12.24	11.6629	12.2339	11.4863	coding	NM_031296	RAB33B	RefSeq_coding	3876	chr4	+	140374960	140397063		TTGTGGAATAGTGTCACTGTTACATTTCCCCCATGAAGTTCAATAAACCAGCTTAGCCAC
ASHG19A3A038762	0.0153395	2.26766	up	17.1178	6.03364	4.19135	3.01014	16.2361	5	16.9859	7.23464	18.1315	5.86629	4.17855	2.55481	3.88489	3.2192	4.5106	3.25642	coding	NM_015110	SMC5	RefSeq_coding	5965	chr9	+	72873877	72969789		ACTTGAATATGATCGTTGGAGCCAATGGAACAGGGAAGTCGAGCATTGTGTGTGCCATTT
ASHG19A3A053380	0.0237734	7.18414	up	51.1692	5	5.38109	2.53627	12.6722	5	63.2295	5	77.6059	5	3.83044	2.55481	5.80843	2.50482	6.5044	2.54919	coding	NM_001163560	C16orf73	RefSeq_coding	1884	chr16	-	1883983	1922179		GCAATGACAGATGAACAGAAAACAGCATTAAAGTGGCAATTTCTCTTGGAAAGAAGCAAA
ASHG19A3A003348	0.0164681	2.35332	up	811.331	350.472	9.7372	8.5025	833.638	323.885	914.713	318.356	685.641	409.177	9.75579	8.27703	9.71746	8.1143	9.73835	9.11617	coding	NM_001166175	NKX2-5	RefSeq_coding	1961	chr5	-	172659106	172662315		AAGGACCCTAGAGCCGAAAAGAAAGCCTGAAATTTTAAGTCACCGTCTGTCTCCCTCACC
ASHG19A3A029042	0.0222533	2.25566	up	10324.4	5924.16	13.5073	12.3337	10156	4659.66	10458.2	7319.97	10359	5792.85	13.4904	11.902	13.2668	12.2143	13.7646	12.8849	coding	NM_001135243	TCOF1	RefSeq_coding	5113	chr5	+	149737201	149779870	NM_000356,	AAGAAGAACCCAGCTTCCCTCCCACTGACCCAGGCTGCCCTGAAGGTCCTCGCCCAGAAA
ASHG19A3A027907	0.0309648	2.49148	up	16.1448	5.17668	4.06576	2.74876	21.8393	5.53003	12.7835	5	13.8115	5	4.60523	3.19226	3.44653	2.50482	4.14553	2.54919	coding	NM_020546	ADCY2	RefSeq_coding	6553	chr5	+	7396342	7830194		TTTTCAGCCTCAAATAATCAGGTGGCGATTCTGCGTGCGCAGAATTTATTTTTCCTCCCG
ASHG19A3A026719	0.0199676	5.35037	up	1866.68	324.188	10.7746	8.35498	707.148	387.658	2553.31	345.446	2339.59	239.458	9.51069	8.52399	11.2404	8.21944	11.5728	8.32152	coding	NM_022049	GPR88	RefSeq_coding	3465	chr1	+	101003727	101007582		CACCAACAATCAGCTGTCATTTTATTAATCTATCCCTTTTGTGCATGCACCATTTCTCTC
ASHG19A3A041279	0.0444007	2.28952	up	584.981	294.12	9.22376	8.02872	768.823	263.955	569.108	486.857	417.011	131.548	9.64492	7.9966	9.02197	8.65943	9.0044	7.43011	coding	NM_013347	RPA4	RefSeq_coding	1560	chrX	+	96138906	96140446		TGTGTTGGAGCTTCTTTTTCCAAAAGAAAAACTAGTTGCAGTCAGGGAGCCAGCGAAAAG
ASHG19A3A046811	0.0271735	2.26313	up	28.1919	8.85902	4.82363	3.64531	40.2622	6.24176	26.6932	11.3823	17.6203	8.95298	5.43769	3.32963	4.55973	3.80955	4.47346	3.79674	coding	NM_182603	ANKRD42	RefSeq_coding	2562	chr11	+	82905290	82960013		TTAAAATGGGAGCAGACAGTAATATTACCAACAAAGCAGGGGAGAGACCCAGTGATGTGG
ASHG19A3A027597	0.0438133	2.72869	up	9810.71	4497.11	13.4122	11.964	8094.1	4264.08	10531.8	3693	10806.2	5534.26	13.1447	11.7871	13.2751	11.2816	13.8168	12.8232	coding	NM_203404	AMPD2	RefSeq_coding	3423	chr1	+	110168048	110174677		CTGTAGGAGAGTGCCCGAGGGCGGAGGGCCAGCCATGCTGACCTTCCTTCCCTCCCCCCA
ASHG19A3A041773	0.0197649	2.06748	up	34.1427	12.952	5.15171	4.10384	39.0037	11.1185	29.2605	18.0114	34.1639	9.72614	5.39193	3.98229	4.69267	4.41699	5.37054	3.91222	coding	NM_001164552	DISC1	RefSeq_coding	2783	chr1	+	231762560	231859820		GCTACCAGTCATCTCACTTTGCATACCTAGTTCTGACATTGACTGCATTAATAACCACAG
ASHG19A3A013329	0.00484706	2.37952	up	688.855	296.207	9.4705	8.21983	512.226	308.26	876.012	370.365	678.327	209.995	9.042	8.21083	9.64748	8.3141	9.72203	8.13457	coding	NM_001008237	TTC32	RefSeq_coding	838	chr2	-	20096517	20101744		AAGTCCAACCCAATTTTGAAGTTCCATATTACAACAGAGGGTTGATACTGTATAGGCTGG
ASHG19A3A020963	0.0386992	2.35559	up	914.199	384.234	9.86147	8.62538	596.854	324.497	1265.04	403.565	880.698	424.641	9.26407	8.27945	10.2026	8.42506	10.1178	9.17164	coding	NM_022842	CDCP1	RefSeq_coding	6017	chr3	-	45123769	45187914		AAATCTCCTTCCTTTGTGATGATCTGACACGTCTGTGGATGAATGTGGAAAAAACCATAA
ASHG19A3A004788	0.0283484	2.23174	up	1684.95	849.592	10.8145	9.65635	1657.23	555.385	1972.58	1162	1425.06	831.392	10.7389	9.00729	10.8585	9.78983	10.8462	10.1719	coding	NM_015072	TTLL5	RefSeq_coding	4773	chr14	+	76127550	76421425		TTGGAAGTGAATCTCTCTCCTTCTTTGGCCTGTGATGCGCCTCTGGACCTAAAGATTAAA
ASHG19A3A037927	0.0282001	2.01164	up	46.057	17.7318	5.53034	4.52197	62.2508	20.5411	45.0635	15.4506	30.8566	17.2037	6.04279	4.7079	5.31766	4.21739	5.23058	4.64062	coding	NM_015258	FKBP15	RefSeq_coding	4336	chr9	-	115927799	115983641		ACAAATGGTCAATATGTAAAGCAGGGCAAATTTGGTGCTGCAGTTCTGGGGAACCACACA
ASHG19A3A024716	0.00347918	2.06787	up	2471.4	1453.75	11.3806	10.3324	2813.58	1414.65	2431.91	2125.75	2168.72	820.839	11.5184	10.2668	11.1564	10.5766	11.4668	10.1538	coding	NM_006320	PGRMC2	RefSeq_coding	3790	chr4	-	129190392	129209984		AGCCAAATCTTTGCTGAAGACTGGTTGTGGAGTGTTGGTAAATGCTTTGTGTTTTTATGT
ASHG19A3A040342	0.0118953	2.09225	up	256.347	113.798	8.01993	6.95487	323.089	96.8897	243.38	132.815	202.571	111.688	8.39012	6.6838	7.75196	6.97724	7.91771	7.20358	coding	NM_017938	FAM70A	RefSeq_coding	3512	chrX	-	119392505	119445391		ATAAGTTCCTCAACCAAAAATTCTCCTTCCACGAGGGTTATGAGGAACCTTACCCAGGCA
ASHG19A3A031438	0.0354415	2.0959	up	112.418	48.2671	6.78949	5.72192	130.294	57.509	135.262	61.4368	71.6987	25.8556	7.09196	5.99629	6.88868	5.98834	6.38784	5.18113	coding	NM_003017	SFRS3	RefSeq_coding	3144	chr6	+	36562089	36572243		GGATCAAGGTGTTCACTAGAAGTCACTGTTACTAATACTTGATGACAATGTAAAGAAACA
ASHG19A3A031339	0.0264483	2.01275	up	8105.6	5233.92	13.0868	12.0776	10881.8	4367.81	7863.88	8130.19	5571.1	3203.76	13.5904	11.8198	12.8435	12.3445	12.8265	12.0687	coding	NM_002122	HLA-DQA1	RefSeq_coding	1542	chr6	+	32605182	32611428	NM_020056,	TTCAAGATCAGTTACCTCACCTTCCTCCCTTCTGCTGATGAGATTTATGACTGCAAGGTG
ASHG19A3A050110	0.0104437	3.05572	up	1288.93	439.044	10.3528	8.7413	1841.7	326.621	1151.54	623.24	873.559	367.272	10.896	8.28682	10.0586	8.98076	10.1038	8.95631	coding	NM_013238	DNAJC15	RefSeq_coding	2792	chr13	+	43597361	43683304		GCATAGCTGAAGGCCAAGCTAAAATGTATCCCTCTTTTTCTGGTACATGCAGCAAAAGTA
ASHG19A3A034518	0.00369218	2.25234	up	112.882	43.1457	6.84638	5.67496	103.089	44.8288	126.412	37.6996	109.145	46.9087	6.7613	5.68264	6.78482	5.36298	6.99303	5.97926	coding	NM_172020	POM121	RefSeq_coding	6014	chr7	+	72349935	72418837	NM_152992,NM_012230,	AATCGGTTTGTAATAACACCTAGAAGACGCTATCCGATCCATCAGGCCCAGTATTCCTGT
ASHG19A3A054780	0.035349	2.06178	up	6013.53	3749.29	12.6934	11.6495	7038.95	2479.09	5882.41	5660.85	5119.24	3107.91	12.9407	11.0552	12.4363	11.8685	12.7033	12.0249	coding	NM_003851	CREG1	RefSeq_coding	2048	chr1	-	167510252	167523056		GGATTTGATCCACAAAGTCCCCTTTGTGTTCACATAATGCTGTCAGGAACTGTGACCAAG
ASHG19A3A023418	0.0443296	2.12275	up	291.206	131.986	8.23636	7.15043	281.968	110.648	326.655	106.654	264.996	178.656	8.19013	6.86403	8.1893	6.69864	8.32965	7.88861	coding	NM_007287	MME	RefSeq_coding	5619	chr3	+	154797704	154901518		TGCGCTCATTGGTCGGGATGTGTCGGCTCAGCAGCCTCCAACTTCTCCCGAATCCCACTG
ASHG19A3A006163	0.0417974	6.12627	up	83.5877	9.57247	6.13833	3.52332	25.9721	5	84.199	11.0141	140.592	12.7033	4.8463	2.55481	6.20508	3.76324	7.36361	4.25191	coding	NM_152764	C16orf73	RefSeq_coding	1731	chr16	-	1883988	1922102		TGCTGAGGAGACTTTGGGCTGCACGTTCGTTCTATCACACAGAGCAAGGAGTGGATTGAA
ASHG19A3A028459	0.00511732	2.80733	up	352.63	120.077	8.46155	6.97235	452.608	103.91	366.171	169.796	239.11	86.5255	8.86653	6.78006	8.35159	7.30466	8.16652	6.83233	coding	NM_001017971	ATP6AP1L	RefSeq_coding	758	chr5	+	81601165	81614146		TGCTATAAACTGAGAAGCCAACAGATCAGCAAAATCTATGTTTAGCAGCACAGGCTGGCC
ASHG19A3A021119	0.0114479	2.47266	up	329.966	122.73	8.37726	7.0712	432.475	110.66	310.537	121.706	246.886	135.823	8.79911	6.86463	8.11568	6.86942	8.21697	7.47955	coding	NM_001143833	IQCF6	RefSeq_coding	447	chr3	-	51812577	51813009		GCGCTGACAGAGCCAAGGAGGCTGGATCTCTCTTCCAATAAAGACCCTTACTGACCATAC
ASHG19A3A027803	0.0256893	3.70624	up	609.713	150.691	9.18258	7.29262	272.476	138.049	812.072	204.8	744.59	109.225	8.13958	7.15037	9.5464	7.55444	9.86174	7.17304	coding	NM_052863	SCGB3A1	RefSeq_coding	517	chr5	-	180017105	180018487		AGTGTTTGGCTGAGCCGAGACTGGAGCATCTACACCTGAGGACAAGACGCTGCCCACCCG
ASHG19A3A043325	0.0208166	2.12082	up	15.4683	5.60168	4.03212	2.9475	12.0994	5	19.367	5.10689	14.9386	6.69814	3.76433	2.55481	4.08066	2.85936	4.25136	3.42833	coding	NM_006720	ABLIM1	RefSeq_coding	6850	chr10	-	116190869	116286685		AACTTGAAGCCTGGAGGAGTTCTCTGCTCAGCACAGCCAAGGAACAGAATTAGAAGAAAA
ASHG19A3A029800	0.0491684	2.56548	up	3707.14	1651.24	11.9576	10.5983	2823.43	1276.21	4410.26	1613.63	3887.73	2063.87	11.5247	10.1348	12.0366	10.2056	12.3114	11.4546	coding	NM_001143944	LEMD2	RefSeq_coding	2376	chr6	-	33738990	33754719		ACTCCCTCCAAATGTTGTGAGTAGTCTCTTTTTGTATTCCTTTCTCAACCCACACTTAAT
ASHG19A3A002762	0.0427593	3.2783	up	2289.89	776.187	11.2544	9.54148	1779.88	531.99	2733.88	659.697	2355.9	1136.88	10.838	8.94626	11.3416	9.05548	11.5837	10.6227	coding	NM_001145144	SLC1A5	RefSeq_coding	1737	chr19	-	47278141	47290545		ATTGAGGGGAGGCTCCAGCCCTCGGGAGTAAATATCTTCCCTTCCAACCTGGTGTCAGCA
ASHG19A3A002249	0.0074176	3.05032	up	10110.4	4209.83	13.4603	11.8513	11808.2	3129.36	10120.8	5564.05	8402.19	3936.08	13.7212	11.3602	13.2176	11.8432	13.442	12.3506	coding	NM_001134400	CYB561D1	RefSeq_coding	5010	chr1	+	110036700	110043062		tgggaggccgacgcgggtggatcacttgagTTCTGCCTCTGCATGGCTGAAGCCATCCTA
ASHG19A3A048631	0.0217675	2.03788	up	52.8668	21.1863	5.729	4.70193	57.4938	26.4303	67.0294	23.994	34.0773	13.1345	5.93085	5.0191	5.88935	4.79482	5.36679	4.29188	coding	NM_015102	NPHP4	RefSeq_coding	5020	chr1	-	5922869	6052531		ATTTCTGAAGGTGGCCAGTGGTCCAAGCCCGGAGATCAAAGACTTCTTTGTCATCATTTA
ASHG19A3A014027	0.0394512	2.5297	up	395.252	157.503	8.59177	7.2528	589.665	139.269	334.55	249.457	261.541	83.7834	9.24669	7.16119	8.22257	7.81136	8.30605	6.78586	coding	NM_032788	ZNF514	RefSeq_coding	3204	chr2	-	95813399	95825263		GAGGCAATGGAGTGGTCTAGGATTGAGCAAAAAGCAATTTTTGTTACATCTTTATGCTAA
ASHG19A3A048997	0.0122805	2.26751	up	265.479	107.945	8.05561	6.8745	357.367	104.857	219.757	129.07	219.313	89.9087	8.53075	6.79318	7.60027	6.94317	8.03581	6.88714	coding	NM_018082	POLR3B	RefSeq_coding	4286	chr12	+	106751435	106903974		TTTCTTCCTCCTTCGTGAGCAGCATGGACGTGCTAGCGGAGGAGTTTGGGAACCTGACTC
ASHG19A3A001582	0.00298627	2.45458	up	13.8127	5	3.83175	2.53627	10.1934	5	21.0175	5	10.2273	5	3.52798	2.55481	4.2102	2.50482	3.75708	2.54919	coding	NM_001080770	KIR2DL4	RefSeq_coding	1505	chr19	+	55315066	55325971		CCCACTGAACCAAGCTTCAAAACTGATGCTGCTGTAATGAACCAAGAGCCTGCGGGACAC
ASHG19A3A002213	0.0296435	2.14504	up	19634.8	12180.8	14.4347	13.3337	21540.1	12336.4	18813.2	12314	18551.1	11891.9	14.6208	13.2734	14.0928	12.8728	14.5906	13.855	coding	NM_001130921	RABL2B	RefSeq_coding	2438	chr22	-	51205919	51222087		TTGGCTTTCTGTCGCTCTCTCTACAGGGTACAGACAGTGACAATACCCTCCCCTCCCTTG
ASHG19A3A036700	0.0174344	2.42821	up	15.5994	5.33541	4.0599	2.78	16.0669	6.00623	14.6121	5	16.1193	5	4.1636	3.28599	3.65972	2.50482	4.35637	2.54919	coding	NM_015886	PI15	RefSeq_coding	6732	chr8	+	75736771	75767262		AAACATGAATGTTTGGGGATCTGTGTGGCGACGTGCAGTTTACTTGGTATGCAACTATGC
ASHG19A3A006904	0.0394052	2.13481	up	667.929	307.915	9.37053	8.27642	938.113	234.608	671.674	416.597	393.999	272.539	9.9229	7.85444	9.27448	8.4638	8.9142	8.51102	coding	NM_201412	LUC7L	RefSeq_coding	1452	chr16	-	238973	279449		CCCGGGACCGAAGTGCGAAATACAAGTTCTCCAGAGAGCGGGCATCCAGAGAGGAGTCCT
ASHG19A3A006852	0.016228	6.7594	up	44628	7337.65	15.3692	12.6123	15057	9715.26	58719.6	7039.5	60107.3	5258.17	14.0955	12.9278	15.7783	12.1594	16.2338	12.7497	coding	NM_199161	SAA1	RefSeq_coding	531	chr11	+	18287807	18291521	NM_030754,NM_001127380,	GCAGCTCAGCTACAGCACAGATCAGCACCATGAAGCTTCTCACGGGCCTGGTTTTCTGCT
ASHG19A3A049832	0.0156388	2.09063	up	50.6756	20.5927	5.71238	4.64844	54.2302	14.7095	54.8772	31.7244	42.9194	15.3441	5.85171	4.31018	5.60411	5.14387	5.68131	4.49128	coding	NM_006608	PHTF1	RefSeq_coding	3244	chr1	-	114239823	114301777		TATTGTGCGGGATTCAGATAGTCTGGCTGAATCAGAATTTGAATCAGCAGCCTTCAGCCA
ASHG19A3A039454	0.0180555	2.79595	up	25.0628	7.24984	4.70747	3.22413	30.7563	5	26.1416	8.84158	18.2906	7.90796	5.0719	2.55481	4.52965	3.48104	4.52084	3.63653	coding	NM_001122834	HHAT	RefSeq_coding	3575	chr1	+	210501595	210849638	NM_001170564,	CTTCCACTCTTTTCACAACGCAATCAAAATCTTCGTACCCATTTTGCAGTAGTGATCTCT
ASHG19A3A026731	0.000533757	2.9628	up	75.4211	20.0168	6.25479	4.68783	89.1937	18.887	79.4072	22.3473	57.6622	18.8162	6.55051	4.60416	6.12321	4.70475	6.09065	4.75459	coding	NM_001078	VCAM1	RefSeq_coding	3119	chr1	+	101185296	101204599		TTATCTGTGCACAGTGACTTGTGGACATAAGAAACTGGAAAAGGGAATCCAGGTGGAGCT
ASHG19A3A051797	0.0151946	3.58964	up	68.3535	14.1238	6.02861	4.18477	95.3493	8.50225	74.5554	21.4758	35.1559	12.3933	6.64165	3.68415	6.03535	4.65204	5.40884	4.21813	coding	NM_001362	DIO3	RefSeq_coding	2120	chr14	+	102027687	102029789		TTGGGGTGTCTGCTTTGGGACCAGAGGAAGATAGCTTGAGAGGCATTGGCGAGGTTCGCA
ASHG19A3A048451	0.0247985	2.34462	up	36.9653	11.9219	5.22119	3.99183	51.0465	7.9437	34.4435	17.3271	25.4057	10.495	5.76886	3.60593	4.93192	4.36453	4.96277	4.00503	coding	NM_006152	LRMP	RefSeq_coding	2826	chr12	+	25205240	25261268		TTAAGAAGCTGGAGAAGAGTATAAAGTTTCTTAGCCAGTGTGCAGCACGAGTGGCCAGTA
ASHG19A3A044571	0.020203	2.15035	up	24.6075	8.75702	4.70849	3.60392	24.1528	11.4073	24.4982	6.76425	25.1716	8.09947	4.7379	4.01097	4.43686	3.13317	4.9507	3.66762	coding	NM_014937	INPP5F	RefSeq_coding	4955	chr10	+	121485608	121588658		ATGTAAGCAGGAAGGGATTTTTCGTGTTAATTGTATGGACTGCCTGGATCGCACCAACGT
ASHG19A3A031065	0.00222159	2.69269	up	14.6033	5	3.96532	2.53627	14.219	5	14.0574	5	15.5336	5	3.99297	2.55481	3.59851	2.50482	4.30449	2.54919	coding	NM_001160094	ACOT13	RefSeq_coding	4407	chr6	+	24667262	24705293		CAGTAAAGATTTAGGACTGAACCTTAAAGACATACAGGCTTGAGAGAAAGAAAGCATGTA
ASHG19A3A047942	0.00307636	2.09215	up	161.878	69.7285	7.35789	6.29291	189.764	63.3887	159.28	84.6283	136.589	61.1685	7.62463	6.13056	7.12521	6.39151	7.32383	6.35666	coding	NM_018284	GBP3	RefSeq_coding	3051	chr1	-	89472366	89488549	ENST00000394662,	ATTCAGAAGCTACAAGACCTGGAGAAAAAGTACTATGAGGAACCAAGGAAGGGGATACAG
ASHG19A3A015533	0.0396895	2.07312	up	16.3442	6.30754	4.11842	3.06662	18.9861	5	14.6147	7.24718	15.4317	6.67545	4.4011	2.55481	3.66009	3.221	4.29408	3.42405	coding	NM_144713	FAM82A1	RefSeq_coding	2000	chr2	+	38177595	38294285		GGCCCTGTGAAGTCAAGTATTTTTACCAAGTAAAAAGATTGGCAATAAAACATTTCCACA
ASHG19A3A001130	0.0060854	2.3928	up	13.0572	5	3.79497	2.53627	11.4029	5	12.8423	5	14.9263	5	3.68071	2.55481	3.45382	2.50482	4.2504	2.54919	coding	NM_001025253	TPD52	RefSeq_coding	4035	chr8	-	80947104	81083836		TGCAAGCCTTTTCACATTCCTTTAGTATACGTTCCATTCAGCATTCAATTAGCATGCCTG
ASHG19A3A053961	0.017482	2.27584	up	14.798	5.74008	3.95999	2.77359	18.642	5	15.5222	7.22025	10.2299	5	4.37585	2.55481	3.74684	3.21678	3.75729	2.54919	coding	NM_001005278	OR6N2	RefSeq_coding	954	chr1	-	158746472	158747425		TAAAGCTATCAAGAGGACCATCTTCCAGAAGGGAGATAAAGCTAGTCTTGCTCATCTTTG
ASHG19A3A022753	0.0183484	2.07443	up	13.3858	5.49814	3.78075	2.72803	9.83609	5	20.6239	6.49442	9.69756	5	3.47482	2.55481	4.18166	3.08009	3.68576	2.54919	coding	NM_001128149	ATXN7	RefSeq_coding	6422	chr3	+	63953419	63989134		AGTGTGCAATGAAGCACAACCAAATTCTGTGAATGGAAGGTAGCAAGACGCCTCTCCAAA
ASHG19A3A046193	0.0316975	2.69265	up	1065.54	490.183	10.1466	8.71761	984.621	785.284	1110.97	490.149	1101.02	195.116	9.98304	9.46008	10.0115	8.66776	10.4454	8.02499	coding	NM_000331	SAA1	RefSeq_coding	678	chr11	+	18287807	18291521		GCACACCAAGGAGTGATTTTTAAAACTTACTCTGTTTTCTCTTTCCCAACAAGATTATCA
ASHG19A3A003808	0.0242128	5.81212	up	2086.93	340.625	10.9062	8.36715	724.219	469.424	2884.35	349.526	2652.22	202.924	9.54565	8.77784	11.4104	8.23605	11.7626	8.08755	coding	NM_001178006	SAA1	RefSeq_coding	592	chr11	+	18287807	18291521		GCAGCTCAGCTACAGCACAGATCAGTTATCCTGGGGCATACAGCCATACCATTCTGAAGG
ASHG19A3A001949	0.0371971	2.12613	up	367.515	168.809	8.5846	7.49637	335.918	162.093	389.952	136.187	376.675	208.146	8.44739	7.35895	8.45609	7.00906	8.85032	8.12111	coding	NM_001122956	DBNL	RefSeq_coding	2237	chr7	+	44084238	44101313		GGTTTCAAGGAACCGAAATGAGCAGGGGTCAACATGTGCTTCCCTCCAGGAGTCTGCCGT
ASHG19A3A022548	0.0184013	2.40926	up	49.6203	16.1597	5.63194	4.36335	31.4939	18.3715	67.7047	19.9705	49.6624	10.137	5.10719	4.57151	5.9039	4.55537	5.88471	3.96315	coding	NM_015340	LARS2	RefSeq_coding	4203	chr3	+	45430074	45590328		ATGCTTTTGGATTGCCTGCTGAAAATGCCGCAGTCGAGAGGAATCTACATCCACAAAGTT
ASHG19A3A044916	0.0173924	3.54386	up	72.2019	16.2552	6.13924	4.31392	96.3068	8.19655	77.5724	26.4257	42.7266	14.1433	6.65609	3.63985	6.08812	4.9149	5.67351	4.387	coding	NM_213618	ST5	RefSeq_coding	4371	chr11	-	8714899	8832224		TCAGAGGAAGGAGCTGTGGGAAGCTCGCAGCAGGTATCGGAGCTTAAGCCAGTGGATTTG
ASHG19A3A054749	0.0429512	2.16428	up	181.237	76.421	7.52792	6.41403	209.057	67.4755	162.795	60.4537	171.857	101.334	7.75788	6.21479	7.15805	5.96581	7.66782	7.06149	coding	NM_001113178	NFAT5	RefSeq_coding	14174	chr16	+	69598996	69738553	uc.407+,	TGGATATATTTGATGCCGACAGTGCCAAAGCACCTCACTATGTGCTTTCTCAGCTTACCA
ASHG19A3A049452	0.00436114	2.29908	up	30.8657	10.1466	5.01427	3.81322	26.0766	6.8577	38.1927	13.07	28.3278	10.512	4.85272	3.43322	5.08036	3.99911	5.10974	4.00732	coding	NM_145203	CSNK1A1L	RefSeq_coding	2405	chr13	-	37677397	37679801		CCCAATTTTTTGATAGTCAACTTCGAGCCATTTGTTACATGATATTCCCTTGCAAGTAAA
ASHG19A3A032528	0.00219937	2.08023	up	1064.47	538.373	10.1331	9.07637	963.557	551.529	1291.41	594.361	938.441	469.229	9.95556	8.99849	10.2324	8.91484	10.2114	9.31578	coding	NM_198956	SP8	RefSeq_coding	3738	chr7	-	20821894	20826508		TTGCTCCCGAATCAGACGCCGGCAGCCAAACTTGTCCCCTCCTGTAGAGTAGGAAGCGGC
ASHG19A3A004224	0.00312222	2.33321	up	12.7432	5	3.75859	2.53627	9.7907	5	14.8861	5	13.5527	5	3.46902	2.55481	3.68666	2.50482	4.1201	2.54919	coding	NM_004020	DMD	RefSeq_coding	7080	chrX	-	31137344	32173586		TGTCTTAGAGGGGGACAACATGGAAACGAATCTGCAAGCAGAATATGACCGTCTAAAGCA
ASHG19A3A009336	0.0369668	2.53036	up	17.5838	5.82253	4.20069	2.86134	23.2484	7.46758	15.3322	5	14.1708	5	4.69176	3.53002	3.72943	2.50482	4.18087	2.54919	coding	NM_198529	EFCAB5	RefSeq_coding	5147	chr17	+	28268622	28435469		ACATTCTGCATATTGTGATCACTGGCATAGGCTGGCTTTATGACGTCACATCCAGCATCA
ASHG19A3A019786	0.035565	2.08708	up	125.637	52.8684	6.99914	5.93765	110.002	52.5703	119.122	42.8555	147.788	63.1794	6.85659	5.88114	6.69688	5.52963	7.44394	6.40219	coding	NM_145238	ZSCAN20	RefSeq_coding	4243	chr1	+	33938231	33961993		ACTTTCCTGGCAATTTTGAGTGAATCTCCTTTCTCTGAAAAGCTCCGGACTTGTCACCAG
ASHG19A3A009761	0.0149349	2.65833	up	433.824	155.589	8.79257	7.38205	534.592	163.797	431.43	120.372	335.449	182.599	9.09856	7.36944	8.60146	6.85503	8.67768	7.92168	coding	NM_170721	MSI2	RefSeq_coding	2151	chr17	+	55334373	55710543		TACACGTCAAAATGGCCGATCTGACATCGGTGCTCACTTCTGTTATGTTTTCTCCCTCTA
ASHG19A3A017165	0.0157275	3.26575	up	182.273	51.5946	7.52058	5.81317	220.543	31.014	142.056	79.6174	184.219	44.1524	7.83386	5.22527	6.96007	6.31313	7.76782	5.9011	coding	NM_001137552	LRRFIP1	RefSeq_coding	4510	chr2	+	238600806	238674556	NM_001137550,	GAGTTAAAGGACCAGATTCAGGATGTAGAAGGCAAATACATGCAGGGATTGAAAGAGATG
ASHG19A3A037938	0.0336313	2.02465	up	909.661	463.634	9.85927	8.84159	1052.15	334.974	1078.52	607.939	598.305	447.989	10.0799	8.32396	9.96519	8.94679	9.53271	9.25402	coding	NM_004767	GPR37L1	RefSeq_coding	2459	chr1	+	202092028	202098633		TTTTCTGGTCCTCTTTTTCTGCCTCCCTATTGTCATCTTCAACGAGATCACCAAGCAGAG
ASHG19A3A016575	0.00767991	2.59707	up	14.3277	5	3.91316	2.53627	10.9604	5	14.4904	5	17.5324	5	3.62751	2.55481	3.64514	2.50482	4.46682	2.54919	coding	NM_138995	MYO3B	RefSeq_coding	6212	chr2	+	171034654	171511673	NM_001171642,	GGAGGAAATTTAAGAAAATAAGCAACAGAAGGAATGAGTCTGCTGCTCATAATCAAGCAG
ASHG19A3A027655	0.00218503	10.791	up	55051	6346.92	15.7776	12.3459	25774.1	5531.24	69542.9	9610.47	69835.9	3899.05	14.8644	12.1352	16.0162	12.5672	16.4523	12.3353	coding	NM_000848	GSTM2	RefSeq_coding	1228	chr1	+	110210643	110217907	NM_146421,NM_000561,	TTTACAGGCCCTGCTCCTGCAGCATGGTCCCTGCCTTAGGCCTACCTGATGGAAGTAAAG
ASHG19A3A018147	0.0465363	2.06422	up	323.679	140.743	8.2996	7.254	192.824	140.814	483.375	140.943	294.837	140.473	7.64544	7.17504	8.77639	7.05556	8.47697	7.53141	coding	NM_024893	TMEM90B	RefSeq_coding	2437	chr20	+	24449834	24647167		AAGTTCATTGACCTCTCAGCTGATGACATAAAAATCCACACCCTGTCCTACGATGTGGAG
ASHG19A3A051658	0.0385383	2.19017	up	13.6897	5.34705	3.83478	2.70373	17.179	5	10.7269	6.04116	13.1632	5	4.26047	2.55481	3.16229	3.0072	4.08157	2.54919	coding	NM_174943	C14orf178	RefSeq_coding	646	chr14	+	78227172	78236085	NM_001173978,	AAGATTCTACCTTTCTAAGACATCTGGAGTCAGACAGACCTGAGTTCAAGTCGTGCCTTC
ASHG19A3A036077	0.0167436	2.09049	up	367.891	183.716	8.55141	7.48757	409.466	184.882	428.492	265.561	265.714	100.705	8.7292	7.52254	8.59215	7.88914	8.3329	7.05103	coding	NM_001101676	SAMD12	RefSeq_coding	8884	chr8	-	119201694	119634184		ACTTGACTCCTTATGTGCATGGCAATGTATTAAAATGTGGGATTTCTATTACCGTGTAAA
ASHG19A3A013968	0.0396237	2.2976	up	4301.73	2211.31	12.1555	10.9554	6218.55	1612.6	3585.32	3132.92	3101.33	1888.42	12.7438	10.4576	11.7256	11.0874	11.9972	11.3212	coding	NM_001145873	CD8A	RefSeq_coding	3177	chr2	-	87011728	87035519		AAATAAATGCGCTGGGCCGGATCTTTTCTGAGTTCTCTTCTCCCCTACGAATTCTAGATC
ASHG19A3A044851	0.0151573	3.07955	up	261.918	90.2719	8.0673	6.44458	268.792	60.1313	301.477	161.675	215.485	49.0096	8.12111	6.05546	8.07201	7.23825	8.00878	6.04003	coding	NM_145053	UBQLNL	RefSeq_coding	2350	chr11	-	5535623	5537956		ATAATAGATCATTGGTCGTGGCTGAAACATCTGTCAATAAAATGGCTACACTCACTTGCT
ASHG19A3A035673	0.0384621	2.33685	up	4105.86	2000.87	12.1046	10.8801	3193.26	2216.9	5033.83	1693.99	4090.48	2091.72	11.7052	10.8924	12.2265	10.2727	12.3821	11.4751	coding	NM_001015508	PURG	RefSeq_coding	2709	chr8	-	30853320	30891231		CATGCTGAACAAAGCTTGAAGTTTAAAACTTTCCTCCCTTCCTCTGTTTATATGAAGTAA
ASHG19A3A025315	0.00054764	2.02893	up	641.664	326.331	9.37799	8.35728	659.519	376.623	780.695	371.382	484.778	230.988	9.41133	8.482	9.49466	8.31863	9.22799	8.2712	coding	NM_001145191	FAM200B	RefSeq_coding	4395	chr4	+	15683351	15692062		TCATTGTCATTAAAATCATACAGGATAGTAATTCCTTTCCATCTGCTACCATGCCTAGCC
ASHG19A3A053572	0.0359437	2.37014	up	528.206	228.469	9.11037	7.8654	581.855	138.983	549.303	272.316	453.461	274.11	9.22715	7.15855	8.97013	7.91928	9.13384	8.51838	coding	NM_005849	IGSF6	RefSeq_coding	1058	chr16	-	21652605	21663972		TGACTTCAAATGACAGTGCAATTTACATCTGTGGAATAGCATTCCCCAGTGTGCCGGAAG
ASHG19A3A027039	0.0183259	2.50313	up	2213.73	1140.99	11.2198	9.89607	2025.31	743.213	2635.74	2037.59	1980.14	642.158	11.0351	9.39197	11.289	10.5199	11.3353	9.77635	coding	NM_018137	PRMT6	RefSeq_coding	2665	chr1	+	107599266	107601907		GCTTCTGTATGCTAAGAAAATAGGTGTGAAAAACTGGTGTTCTGAAATAGCCTAACATTT
ASHG19A3A016217	0.0334593	2.13857	up	178.301	79.9853	7.47574	6.37909	129.084	101.503	239.156	96.5306	166.663	41.9225	7.07782	6.7473	7.72782	6.55967	7.62158	5.83031	coding	NM_012275	IL1F5	RefSeq_coding	2717	chr2	+	113816684	113822316		TTAAAAGGCTGAGGCATCCTTGGAGGAACAGGCAGACTCCACAGCTCCCGCCAGGAGAAA
ASHG19A3A036469	0.0341114	2.01119	up	203.514	93.1538	7.6347	6.62665	229.617	68.5927	257.056	136.071	123.87	74.7982	7.89454	6.23694	7.82983	7.00769	7.17973	6.6353	coding	NM_030806	C1orf21	RefSeq_coding	10308	chr1	+	184356149	184598155		TTCAAAATGAAGAGGAAGCCCAGAAAGGGAAAAACTACCAGAACGGAGATGTGTTTGGCG
ASHG19A3A024391	0.0222584	3.43717	up	21.1833	5	4.3175	2.53627	8.89676	5	32.9149	5	21.7382	5	3.33745	2.55481	4.86422	2.50482	4.75082	2.54919	coding	NM_033214	GK2	RefSeq_coding	1899	chr4	-	80327507	80329372		ACCCATGAAAACCCTAGACTTGTGACCTGAAATAAAGAAAATACGTTAGAAGAGCACTGT
ASHG19A3A030098	0.0349921	3.62828	up	67.3554	13.0971	5.95727	4.09799	29.124	12.6081	98.9784	8.81902	73.9639	17.8642	5.0002	4.12658	6.43797	3.47779	6.43365	4.6896	coding	NM_016571	LGSN	RefSeq_coding	5634	chr6	-	63985856	64029882		ATAATTACATTGCCAGCTTCTTCATTGAGACTGGATTTTGTGATTCAGGGATTTTGTCTC
ASHG19A3A011360	0.0149126	2.9683	up	16.9974	5	4.10591	2.53627	25.4008	5	13.188	5	12.4035	5	4.81364	2.55481	3.49841	2.50482	4.00568	2.54919	coding	NM_000704	ATP4A	RefSeq_coding	3582	chr19	-	36041094	36054560		TTTGGCTACTACCAGGAATTCAAGAGCACCAACATCATCGCCAGCTTTAAGAACCTTGTG
ASHG19A3A019295	0.0422152	2.00775	up	254.476	127.086	8.01452	7.00894	314.369	84.8553	239.451	199.959	209.608	96.4426	8.34613	6.51476	7.72999	7.52108	7.96744	6.99098	coding	NM_207627	ABCG1	RefSeq_coding	3142	chr21	+	43619798	43717352		GGTGAAAACTGAAATTTTGTCCCACTTAAGGGAGTTTCTTCTTCCCTTTATTAATTGCAA
ASHG19A3A046410	0.033619	17.559	up	957.079	96.7234	9.92149	5.78734	594.601	6.69046	1307.65	225.268	968.986	58.2122	9.25764	3.40313	10.2487	7.67572	10.2581	6.28317	coding	NM_001005210	LRRC55	RefSeq_coding	5407	chr11	+	56949220	56959188		GCCAACCTTTGTATGGAGATGATTTTATAACCATGCACTTTTGTAACTGTGCAGAATTTT
ASHG19A3A036734	0.00074359	3.83735	up	21.9999	5	4.47638	2.53627	17.7112	5	33.4971	5	14.7912	5	4.30283	2.55481	4.89057	2.50482	4.23575	2.54919	coding	NM_005181	CA3	RefSeq_coding	1753	chr8	+	86351055	86361265		TAACACTTTTAAAGAAGCCCTGAAGCAGCGCGATGGGATCGCTGTGATTGGCATTTTTCT
ASHG19A3A037127	0.0253031	2.12784	up	255.993	109.951	8.00043	6.91104	344.755	90.0559	227.353	124.837	195.872	114.96	8.48349	6.58909	7.65277	6.89994	7.86503	7.2441	coding	NM_178566	ZDHHC21	RefSeq_coding	9171	chr9	-	14611069	14693480		ATTATGTAACAAGTGTAATTTGATGAGACCAAAGCGTTCCCATCACTGTAGCCGCTGCGG
ASHG19A3A022408	0.017372	2.1604	up	12.0392	5	3.64757	2.53627	16.4444	5	11.3303	5	8.34285	5	4.19686	2.55481	3.24995	2.50482	3.49592	2.54919	coding	NM_001137674	ZNF860	RefSeq_coding	3098	chr3	+	32023265	32033120		TACACAGTAACCTGGAAATTATCACCGGCGGAGCAAAGTCACAGCTCAGGGAGGCCCTCC
ASHG19A3A007021	0.00136992	4.87168	up	159.549	25.4392	7.27165	4.98723	101.793	27.5764	236.238	27.4903	140.616	21.2508	6.73969	5.07734	7.71118	4.96697	7.36409	4.91739	coding	NM_207002	BCL2L11	RefSeq_coding	722	chr2	+	111878490	111886423		TTCAACCACTATCTCAGTGCAATGGTAGTCATCCTAGAGGATATAGGTGATCTTTCACTG
ASHG19A3A054102	0.0459646	4.44993	up	5107.59	1557.96	12.4382	10.2844	4041.82	514.683	5105.65	2485.74	6175.28	1673.45	12.0662	8.90722	12.2503	10.7826	12.9981	11.1633	coding	NM_000517	HBA2	RefSeq_coding	622	chr16	+	222845	223708	NM_000558,	AGAACCCACCATGGTGCTGTCTCCTGCCGACAAGACCAACGTCAAGGCCGCCTGGGGTAA
ASHG19A3A000730	0.0378892	2.39953	up	3322.68	1681.89	11.798	10.5352	4386.11	1028.81	2916.25	2616.72	2665.69	1400.16	12.1973	9.8399	11.4263	10.8482	11.7703	10.9176	coding	NM_001002862	DERL3	RefSeq_coding	3115	chr22	-	24176690	24181199		AAGAGGCTCCTGCAGACCCCTGGCTTCCTAAAGCTGCTCCTGGATGCCCCTGCAGAAGAC
ASHG19A3A051527	0.00391305	3.13308	up	555.489	173.216	9.17426	7.52667	669.119	133.286	541.163	202.585	456.186	183.778	9.43192	7.11027	8.95031	7.53918	9.14053	7.93057	coding	NM_145165	CHURC1	RefSeq_coding	3381	chr14	+	65381139	65401913		TGGATCTAATAACGACCACTTGAACCCAGTTTCACAGAATCCTTATTTTTCTGTTCAAAT
ASHG19A3A003890	0.030409	2.10281	up	2549.34	1388.75	11.4322	10.3599	2678.56	1850.54	2772.03	1090.76	2197.42	1224.96	11.4466	10.6387	11.363	9.71278	11.487	10.7281	coding	NM_001300	KLF6	RefSeq_coding	4679	chr10	-	3818188	3827473		AAAGCACACCAGCGGACGCACACAGGAGAAAAGCCTTACAGATGCTCATGGGAAGGGTGT
ASHG19A3A028809	0.00413792	2.29023	up	12.5501	5	3.73177	2.53627	15.6619	5	12.9941	5	8.99419	5	4.13034	2.55481	3.47395	2.50482	3.59101	2.54919	coding	NM_201633	TCF7	RefSeq_coding	1254	chr5	+	133451315	133481876	NM_001134851,	GAATCAGCCAGGCCTGTGCAAAGGCAGCATTTTTTGGTTGTGGTGTATGACTATGAATTC
ASHG19A3A006056	0.0202866	8.97573	up	1386.41	123.589	10.1793	7.01324	350.909	141.805	2220.65	148.493	1587.67	80.468	8.50595	7.18509	11.0255	7.12346	11.0063	6.73118	coding	NM_146421	GSTM1	RefSeq_coding	1155	chr1	+	110230417	110236366		GCGGCCATGGTTTGCAGGAAACAAGGGCTTGGAGAAGATCTCTGCCTACATGAAGTCCAG
ASHG19A3A045107	0.0266928	6.19986	up	395.067	45.7384	8.2973	5.66506	797.327	70.6792	235.451	33.8687	152.425	32.6673	9.69536	6.27452	7.70599	5.22875	7.49054	5.49192	coding	NM_000741	CHRM4	RefSeq_coding	1468	chr11	-	46406639	46408107		TAAAAAGACCTTCCGGCACCTGCTGCTGTGCCAGTATCGGAACATCGGCACTGCCAGGTA
ASHG19A3A003109	0.0153067	2.52889	up	14.2828	5	3.87478	2.53627	20.6054	5	12.8117	5	9.43133	5	4.52259	2.55481	3.4507	2.50482	3.65104	2.54919	coding	NM_001161560	TNIK	RefSeq_coding	5792	chr3	-	170780291	171178197		CATTACCCGGCCCAGTCGACCAGCTGATCTGACGGCATTAGCCAAAGAACTAAGAGAACT
ASHG19A3A004410	0.00842432	2.10551	up	13.1498	5.09341	3.80648	2.73232	13.7688	5.28024	16.1814	5	9.49931	5	3.94947	3.14294	3.81065	2.50482	3.65933	2.54919	coding	NM_005502	ABCA1	RefSeq_coding	10412	chr9	-	107543284	107690436		ACTGGACACCAAAAATAATGTCAAGGTGTGGTTCAATAACAAGGGCTGGCATGCAATCAG
ASHG19A3A021924	0.000153095	17.1941	up	102.49	5	6.64011	2.53627	141.138	5	102.565	5	63.767	5	7.20816	2.55481	6.4858	2.50482	6.22638	2.54919	coding	NM_001099645	RPL22L1	RefSeq_coding	1978	chr3	-	170582666	170588045		TGAACAAATTTACTGCTACAAAAGGGAGGGCTTAATAAAAGGAATTTCATCTGGGAAGGC
ASHG19A3A047259	0.04222	2.29959	up	171.361	65.2995	7.33925	6.13787	238.339	59.7103	185.22	93.8951	90.525	42.293	7.95005	6.04634	7.34755	6.52286	6.72015	5.84441	coding	NM_174941	CD163L1	RefSeq_coding	4598	chr12	-	7507558	7596749		AACCATCTGGTTGGATGACATGCGGTGCAAAGGAAATGAGTCATTTCTATGGGACTGTCA
ASHG19A3A006772	0.0248398	2.03505	up	13.3617	5.59583	3.77185	2.74678	10.1983	5	20.98	6.78748	8.90679	5	3.52941	2.55481	4.20779	3.13634	3.57834	2.54919	coding	NM_198277	SLC37A2	RefSeq_coding	4196	chr11	+	124933012	124960411		TATTTTCCTCAAGTCCCATGACTTTTGTATAAAGAAATATGAGGCCCCAATTGGAACAGC
ASHG19A3A054526	1.67981e-05	3.1224	up	16.9656	5	4.17893	2.53627	17.6232	5	19.214	5	14.0596	5	4.29642	2.55481	4.07001	2.50482	4.17037	2.54919	coding	NM_016633	AHSP	RefSeq_coding	518	chr16	+	31539202	31540123		TAAGGCCAATAAGGATCTCATTTCCGCAGGATTGAAGGAGTTCAGCGTTCTGCTGAATCA
ASHG19A3A008604	0.0399672	2.1047	up	456.721	243.732	8.8947	7.82109	460.579	349.753	515.29	273.471	394.293	107.973	8.89055	8.38246	8.8765	7.9246	8.91706	7.15621	coding	NM_001085430	C17orf67	RefSeq_coding	829	chr17	-	54869274	54893250		TGTTCAGAGTAGTGAAGCATACCACTTGGGGTTGCTGAGTTGTTTTGTCCTCTATTTTTT
ASHG19A3A041552	0.0157002	2.23885	up	1776.48	939.642	10.8647	9.70193	1652.92	1331.21	2326.85	1030.85	1349.66	456.871	10.7327	10.1876	11.0952	9.63911	10.7662	9.27911	coding	NM_000194	HPRT1	RefSeq_coding	1435	chrX	+	133594174	133634696		ACTGGCAAAACAATGCAGACTTTGCTTTCCTTGGTCAGGCAGTATAATCCAAAGATGGTC
ASHG19A3A046165	0.0189269	4.3973	up	39.7545	6.30349	5.18845	3.05183	67.4454	5.641	33.7805	8.26946	18.0374	5	6.15918	3.21678	4.90152	3.38952	4.50464	2.54919	coding	NM_032228	FAR1	RefSeq_coding	5292	chr11	+	13690205	13753891		AATTCAGTATATGTTTTGGTGAGGCAGAAAGCTGGACAGACACCACAAGAGCGAGTGGAA
ASHG19A3A022026	0.000674524	3.41543	up	467.921	134.594	8.91472	7.14266	379.682	155.252	611.318	155.149	412.762	93.3806	8.62108	7.30287	9.13384	7.18251	8.98925	6.94259	coding	NM_001013615	C1orf190	RefSeq_coding	1863	chr1	+	46669005	46686927		ATTTATCGTCCATACCATTACTTCTTGTGAACAGTAACATGTCACTCCTCCTGGCAGGAA
ASHG19A3A038118	0.018343	2.16883	up	136.978	59.2047	7.10505	5.98813	115.103	42.1008	176.031	93.1243	119.798	42.3889	6.91826	5.60341	7.27002	6.51295	7.12687	5.84803	coding	NM_015033	FNBP1	RefSeq_coding	5457	chr9	-	132649465	132805473		TCACAGATCATTGTGGACTTGGCACGCTATGTTCAGGAACTGAAACAGGAGAGGAAATCA
ASHG19A3A049653	0.0304257	2.56758	up	18.7986	6.98452	4.31383	2.95342	20.1555	5	22.5295	10.9536	13.7108	5	4.49263	2.55481	4.31303	3.75627	4.13584	2.54919	coding	NM_080759	DACH1	RefSeq_coding	5246	chr13	-	72012097	72441330		AGGGAGATTTGGCCGGTCATGACATGGGACATGAGTCAAAAAGGATGCATATTGAAAAAG
ASHG19A3A028917	0.0254675	2.15996	up	12.4197	5	3.64728	2.53627	15.7692	5	15.5857	5	5.90415	5	4.13997	2.55481	3.75284	2.50482	3.04902	2.54919	coding	NM_018899	PCDHAC2	RefSeq_coding	6036	chr5	+	140345746	140391929		CTCCTTAAAGACCCGTTAAGCAGGGGAGAGACGGTGGAGACTGGATGAACTGGACAGTGG
ASHG19A3A024501	0.0331708	3.50467	up	24.4097	5.25262	4.49809	2.68881	43.0943	5	14.5838	5.75785	15.5509	5	5.53228	2.55481	3.65563	2.96244	4.30636	2.54919	coding	NM_003728	UNC5C	RefSeq_coding	3646	chr4	-	96089688	96470162		AAGTGAGCATTGAGATTTCGCGCCAGCAAGTGGAAGAACTCTTTGGACCTGAAGATTACT
ASHG19A3A001414	0.0013302	2.43608	up	252.675	96.3848	8.02567	6.74111	235.54	101.69	279.04	92.0971	243.446	95.3671	7.93308	6.75021	7.95025	6.49942	8.19368	6.9737	coding	NM_001042445	CAST	RefSeq_coding	4252	chr5	+	96038495	96110383		TCCAAAATATAGGGAACTATTGGCTAAACCCATAGGGCCAGATGATGCTATAGACGCCTT
ASHG19A3A042267	0.00658331	4.59242	up	27.4999	5	4.73553	2.53627	44.5693	5	21.2623	5	16.6683	5	5.57728	2.55481	4.22775	2.50482	4.40155	2.54919	coding	NM_001130957	C1orf101	RefSeq_coding	3208	chr1	+	244624672	244803660		GCCCATGGGCCATTCTGGAATGTATGTATTTCGTGTGAAGATCCTGGATCCAAACTATAG
ASHG19A3A047282	0.0405466	2.2294	up	15.8519	6.74377	4.08132	2.92466	17.4379	5	17.3948	10.2313	12.7229	5	4.28216	2.55481	3.92074	3.66999	4.04106	2.54919	coding	NM_003480	MFAP5	RefSeq_coding	2900	chr12	-	8798539	8815433		TTACCTGCACAAGGCTCTACTCTGTGCATCGGCCGGTTAAACAATGCATTCATCAGTTAT
ASHG19A3A005980	0.0223245	2.25236	up	6016.42	3271.45	12.6836	11.5121	5568.9	4516.82	7002.81	2701.87	5477.56	2595.65	12.5696	11.8656	12.6779	10.881	12.8032	11.7898	coding	NM_144780	DEGS1	RefSeq_coding	1681	chr1	+	224370927	224381140		GGATTCTTCTCCAAAACTTTAGATGATAAAattagccgggcgtggcggcacatgcctgta
ASHG19A3A054691	0.0356141	2.1289	up	348.187	158.864	8.42316	7.33305	501.115	140.353	299.569	230.414	243.877	105.826	9.0112	7.17066	8.06251	7.70281	8.19579	7.12568	coding	NM_001755	CBFB	RefSeq_coding	3181	chr16	+	67063049	67134956		TGAATGGAGTCTGTGTTATCTGGAAAGGCTGGATTGATCTCCAAAGACTGGATGGTATGG
[truncated: 2 more rows]

## Sheet: Cancer vs Paracancer_down
# Fold-Change cut-off: 2.0 # P-value cut-off: 0.05 # Condition pairs: Cancer vs Paracancer # Column A: ProbeName, it represents probe name. # Column B: P-value, P-value calculated from t-test. # Column C: FCAbsolute, the absolute ratio (no log scale) of normalized intensities between two conditions. # Column D: Regulation, it depicts which group has greater or lower intensity values wrt other gro…
[truncated: 336 more rows]

[truncated: 2 more sheets: Paracancer vs Normal_up, Paracancer vs Normal_down]
